# Supplementary material for: Interdependent Regulation of Alternative Splicing by Serine/Arginine-Rich and Heterogeneous Nuclear Ribonucleoprotein Splicing Factors
Source: Genes (Basel). 2026 Jan 9;17(1):78. doi: 10.3390/genes17010078 (PMC12840759; doi:10.3390/genes17010078)
Supplement: Supplementary file 1 [file genes-17-00078-s001.zip]

Archive with 7 entries (7 files):
- Supplemental_Figures_and_Table_Descriptions.pdf
- Supplemental_Table S1.xlsx
- Supplemental_Table S2.xlsx
- Supplemental_Table S3.xlsx
- Supplemental_Table S4.xlsx
- Supplemental_Table S5.xlsx
- Supplemental_Table S6.xlsx
