# Supplementary material for: Interdependent Regulation of Alternative Splicing by Serine/Arginine-Rich and Heterogeneous Nuclear Ribonucleoprotein Splicing Factors
Source: Genes (Basel). 2026 Jan 9;17(1):78. doi: 10.3390/genes17010078 (PMC12840759; doi:10.3390/genes17010078)
Supplement: Supplementary file 1 [file genes-17-00078-s001.zip › Supplemental_Table S1.xlsx]

## Sheet: HeLa
Cell line: HeLa	Genome Assembly: hg38	Reference: DOI: 10.1126/science.adn8105
geneSymbol	EVENT	chr	exonStart	exonEnd	AV_Controls_%	IncLevel1_av	Std_AV_Controls	AA3	AA4	AA5	AA6	AA7	AA8	AA9	HNRNPA0	HNRNPA1	HNRNPA2B1	HNRNPA3	HNRNPAB	HNRNPC	HNRNPCL1	HNRNPD	HNRNPF	HNRNPH1	HNRNPH2	HNRNPH3	HNRNPK	HNRNPL	HNRNPM	HNRNPR	HNRNPU	HNRNPUL1	HNRNPUL2	HNRPDL	HNRPLL	SRSF11	SRSF3	SRSF4	SRSF6	SRSF7	SRSF9	SRSF1	SRSF2	SRSF5
TSPAN6	HsaEX0067681	chrX	100636191	100636207	0.687143	0.00687143	0.00639914	0.000328571	0.00832857	-0.00297143	0.00852857	-0.00687143	-0.00687143	-0.000471429	0.0261286	0.0187286	-0.00527143	0.00672857	-0.00437143	-0.00687143	0.00842857	-0.00687143	0.00192857	0.00852857	-0.00327143	0.00192857	0.00222857	-0.00687143	-0.00687143	0.00692857	0.0293286	-0.00687143	0.0199286	0.00282857	-0.00687143	-0.00687143	-0.00187143	0.00262857	0.000228571	-0.00687143	-0.00687143	-0.00687143	-0.00687143	-0.00687143
DPM1	HsaEX6078702	chr20	50955186	50955285	100	1	0	0	0	0	0	0	0	0	0	0	0	0	0	0	0	0	0	0	0	0	0	0	0	0	0	0	0	0	0	0	0	0	0	0	0	0	0	0
CFH	HsaEX6035727	chr1	196677476	196677667	100	1	0	0	0	0	0	0	0	0	0	0	0	0	0	0	0	0	-0.0034	0	0	0	0	0	0	-0.0061	0	0	0	0	0	0	0	0	0	0	0	0	0	0
FUCA2	HsaEX0026577	chr6	143495968	143496128	0.2	0.002	0.00167033	-0.0013	0.0028	-0.0011	0.0012	-0.0016	0.001	-0.001	-0.002	-0.002	0.0004	0.0005	-0.0007	-0.0016	-0.0004	0.002	-0.0004	-0.002	-0.002	0.0023	-0.0018	-0.002	0.0004	-0.002	-0.002	-0.0019	-0.002	-0.0012	0.0024	-0.0011	0.0013	-0.0017	0.001	-0.0003	-0.002	0.0001	-0.0006	-0.0011
LAS1L	HsaEX0035417	chrX	65514823	65514970	99.9714	0.999714	0.000755929	0.000285714	-0.00171429	0.000285714	0.000285714	0.000285714	0.000285714	0.000285714	0.000285714	0.000285714	0.000285714	0.000285714	-0.0106143	0.000285714	0.000285714	0.000285714	-0.00321429	0.000285714	-0.00831429	0.000285714	0.000285714	0.000285714	0.000285714	-0.00171429	0.000285714	-0.0103143	-0.0175143	-0.00221429	-0.00861429	0.000285714	0.000285714	-0.00281429	-0.0134143	0.000285714	0.000285714	-0.00961429	0.000285714	0.000285714
LAP3	HsaEX0035325	chr4	17585951	17586238	0.121429	0.00121429	0.00130949	-0.000214286	-0.00121429	0.00118571	0.000685714	-0.00121429	-0.00121429	0.00198571	0.00538571	0.00158571	-0.00121429	-0.00121429	-0.00121429	-0.00121429	0.00128571	-0.00121429	0.00428571	0.0107857	0.00368571	-0.00121429	0.00528571	-0.00121429	0.00488571	0.00128571	-1.43e-05	0.00758571	-0.00121429	0.00248571	0.0100857	-0.00121429	-0.00121429	0.00308571	0.00478571	0.00538571	0.0516857	0.00618571	0.00218571	0.0161857
LAP3	HsaEX0035324	chr4	17594332	17594394	0.208571	0.00208571	0.00366262	-0.00208571	-0.00208571	-0.000985714	0.00161429	-0.00208571	0.00771429	-0.00208571	-0.00208571	0.00141429	-0.00208571	-0.00208571	0.0102143	-0.00208571	-0.00138571	0.000714286	-0.00208571	-0.00208571	-0.00208571	0.000414286	-0.00208571	-0.00208571	0.00301429	-0.00208571	-0.00208571	0.000914286	0.00521429	0.000514286	0.00381429	0.000314286	0.000814286	-0.00208571	0.00611429	-0.00208571	-0.00208571	-0.00208571	0.00261429	-0.00208571
CD99	HsaEX0013932	chrX	2717605	2717652	96.0114	0.960114	0.0158478	-0.0217143	0.00998571	0.0157857	0.0156857	-0.00921429	0.00698571	-0.0175143	-0.00621429	0.0148857	-0.00991429	0.00468571	-0.000114286	-0.0266143	-0.00851429	0.00428571	0.00308571	-0.0226143	-0.00441429	0.0121857	0.0108857	-0.0108143	0.0210857	-0.00971429	-0.00551429	0.00428571	0.000585714	0.000185714	0.00118571	0.00238571	0.00708571	-0.0170143	-0.00161429	0.0110857	0.0245857	-0.00551429	-0.00171429	-0.0117143
TFPI	HsaEX0064661	chr2	187488337	187488375	99.76	0.9976	0.00143527	0.0013	0.0016	0.0006	0.0006	-0.0017	-0.0021	-0.0003	0.0024	-0.0007	-0.0003	-0.002	-0.0039	-0.003	0.0019	0.0013	-0.0091	0.0018	0.0019	-0.0026	-0.0056	0.0003	0.0008	-0.0008	-0.0036	0.001	-0.0025	-0.0044	-0.0003	-0.0067	-0.0016	-0.0036	-0.001	0.0016	0.0024	-0.0016	0.0007	-0.0009
RBM5	HsaEX1030875	chr3	50116653	50116694	0	0	0	0	0	0	0	0	0	0	0	0	0	0	0	0	0	0	0	0	0	0	0.0029	0	0	0.0095	0	0	0	0	0	0	0	0	0	0	0	0	0	0
ARF5	HsaEX6010275	chr7	127589485	127589594	99.8	0.998	0.00296142	0.0005	-0.0039	0.002	-0.0046	0.002	0.002	0.002	0.002	0.0014	-0.0028	-0.0026	-0.0009	0.0008	0.002	0.002	0.002	-0.0014	-0.0001	-0.0012	0.002	0.002	-0.0019	0.0007	0.002	0.0011	0.002	0.0006	0.002	0.002	0.002	0.002	-0.0011	0.002	0.002	-0.0034	0.0006	0.0005
POLDIP2	HsaEX1028785	chr17	28353241	28353316	100	1	0	0	0	0	0	0	0	0	0	0	0	0	0	0	0	0	0	0	0	0	0	0	0	0	0	0	0	0	0	0	0	0	0	0	0	0	0	0
RECQL	HsaEX0052976	chr12	21470803	21470884	0.207143	0.00207143	0.00383176	-0.00207143	0.00262857	-0.00207143	-0.00207143	-0.00207143	-0.00207143	0.00772857	-0.00207143	0.0126286	0.00202857	-0.00207143	0.00222857	0.00652857	-0.000771429	0.00202857	0.00242857	-0.00207143	-0.00207143	-0.00207143	-0.00207143	-0.00207143	0.00522857	-0.00207143	-0.00207143	0.00252857	-0.00207143	-0.00207143	-0.00207143	-0.00207143	0.0146286	-0.00207143	0.0303286	-7.14e-05	-0.00207143	0.000928571	-0.00207143	-0.00207143
RECQL	HsaEX1031003	chr12	21474180	21474263	0	0	0	0	0	0	0	0	0	0	0	0	0	0	0	0	0	0	0	0	0	0	0	0	0	0	0	0	0	0	0	0	0	0	0	0	0	0	0	0
RECQL	HsaEX6065474	chr12	21477803	21477834	100	1	0	0	0	0	0	0	0	0	0	0	0	0	0	0	0	0	0	0	0	0	0	0	0	0	0	0	0	0	-0.0261	0	-0.0036	0	0	0	0	0	0	0
RECQL	HsaEX0052977	chr12	21491519	21491716	100	1	0	0	0	0	0	0	0	0	0	-0.0109	-0.0549	0	0	-0.0043	0	0	0	0	0	-0.0055	-0.0222	0	0	-0.0091	0	0	0	0	0	0	0	0	0	-0.0255	0	0	-0.0051	0
NDUFAB1	HsaEX6042844	chr16	23582276	23582375	99.9057	0.999057	0.000791322	-0.00115714	0.000942857	0.000842857	0.000442857	-0.000157143	-0.000757143	-0.000157143	0.000942857	0.000342857	0.000742857	0.000942857	0.000642857	0.000942857	0.000842857	0.000942857	-0.00295714	-5.71e-05	0.000742857	-0.000557143	0.000642857	-0.000457143	0.000442857	-0.000757143	-0.00195714	0.000542857	0.000942857	0.000642857	-0.00105714	0.000742857	0.000542857	0.000942857	0.000442857	0.000542857	-0.00275714	0.000642857	0.000242857	-0.000357143
SLC25A13	HsaEX1037271	chr7	96183203	96183696	0	0	0	0	0	0	0	0	0	0	0	0	0	0	0	0	0	0	0	0	0	0	0	0	0	0	0	0	0	0	0	0	0	0	0	0	0	0	0	0
ST7	HsaEX0062050	chr7	117119561	117119720	100	1	0	0	0	0	0	0	0	0	0	0	0	0	0	0	0	0	0	0	0	-0.0089	0	-0.0479	0	0	0	0	0	0	0	0	0	0	0	0	0	0	0	0
HCCS	HsaEX0029326	chrX	11120907	11120993	99.9643	0.999643	0.00061062	-0.000942857	0.000357143	0.000357143	-0.000842857	0.000357143	0.000357143	0.000357143	0.000357143	0.000357143	0.000357143	0.000357143	0.000357143	-0.00844286	-0.00234286	0.000357143	-0.00764286	0.000357143	-0.00164286	0.000357143	0.000357143	-0.0208429	0.000357143	0.000357143	0.000357143	-0.00354286	0.000357143	0.000357143	0.000357143	0.000357143	-0.00374286	0.000357143	0.000357143	0.000357143	0.000357143	0.000357143	0.000357143	-0.00964286
DVL2	HsaEX0021233	chr17	7226893	7226958	3.30429	0.0330429	0.0442747	-0.0216429	-0.0274429	0.0738571	-0.0330429	-0.0113429	0.0526571	-0.0330429	-0.0258429	-0.0139429	0.0140571	-0.0330429	-0.0197429	0.0257571	-0.0218429	0.00375714	-0.0330429	0.00905714	0.0838571	-0.0227429	-0.0131429	-0.0330429	-0.00644286	0.0203571	-0.0330429	0.000257143	-0.0127429	5.71e-05	0.00285714	-0.0178429	0.120357	0.0105571	-0.0330429	0.0212571	-0.0330429	0.00465714	-0.00464286	-0.00274286
DVL2	HsaEX0021237	chr17	7227977	7228044	99.7129	0.997129	0.00759709	0.00287143	-0.0172286	0.00287143	0.00287143	0.00287143	0.00287143	0.00287143	0.00287143	0.00287143	0.00287143	0.00287143	0.00287143	0.00287143	0.00287143	0.00287143	0.00287143	0.00287143	0.00287143	-0.00202857	0.00287143	0.00287143	0.00287143	0.00287143	0.00287143	0.00287143	0.00287143	0.00287143	0.00287143	0.00287143	0.00287143	0.00287143	-0.0123286	0.00287143	0.00287143	0.00287143	-0.00132857	0.00287143
DVL2	HsaEX0021235	chr17	7229588	7229678	100	1	0	0	0	0	0	0	0	0	0	0	0	0	0	0	0	0	0	0	0	0	0	0	0	0	0	0	0	0	0	0	0	0	0	0	0	0	-0.0351	0
MCUB	HsaEX0012890	chr4	109684443	109684549	97.0357	0.970357	0.0236244	0.000942857	-0.0234571	-0.0110571	0.0246429	0.0278429	0.0141429	-0.0330571	-0.0178571	-0.00875714	0.0202429	-0.00475714	0.0296429	0.0145429	0.0221429	0.0255429	0.0256429	0.00234286	0.0141429	0.0205429	0.0296429	-0.0331571	0.0139429	0.0145429	-0.0227571	0.00804286	0.0172429	0.00754286	-0.0166571	0.0296429	0.0160429	-0.000357143	-0.00165714	0.0273429	0.0296429	-0.0138571	-0.0101571	-0.000957143
RPAP3	HsaEX0055439	chr12	47679493	47679594	93.5129	0.935129	0.0479768	-0.00992857	-0.0422286	-0.00392857	-0.0170286	0.0648714	0.0648714	-0.0566286	0.0648714	0.0648714	-0.0196286	0.0233714	-0.0335286	-0.0128286	-0.0242286	0.00837143	-0.0227286	-0.109329	-0.0801286	-0.0370286	-0.232729	0.0258714	0.0252714	-0.0842286	0.0456714	0.00737143	-0.0500286	0.0458714	-0.0363286	-0.0473286	0.0648714	-0.00662857	-0.128629	-0.0169286	-0.0505286	-0.0823286	0.0648714	0.00407143
RPAP3	HsaEX0055440	chr12	47702688	47702846	99.1671	0.991671	0.0202439	0.00832857	0.00832857	-0.0457714	0.00412857	0.00832857	0.00832857	0.00832857	0.00832857	0.00832857	0.00602857	0.00832857	0.00832857	0.000428571	0.00832857	0.00832857	0.00832857	0.00832857	0.00832857	0.00642857	0.00832857	0.00102857	0.00562857	0.00832857	-0.000371429	0.00832857	0.00132857	0.00832857	0.00392857	0.00832857	0.00832857	0.00832857	0.00832857	0.00832857	-0.0177714	-0.00607143	0.00832857	0.00832857
AP2B1	HsaEX1004125	chr17	35650914	35651005	1.2	0.012	0.031749	-0.012	-0.012	-0.012	-0.012	-0.012	0.072	-0.012	-0.012	-0.012	-0.012	-0.012	-0.012	-0.012	-0.012	-0.012	-0.012	-0.012	-0.012	-0.012	-0.012	-0.012	-0.012	-0.012	-0.012	-0.012	-0.012	-0.012	-0.012	-0.012	-0.012	-0.012	-0.012	-0.012	-0.012	-0.012	-0.012	-0.012
AP2B1	HsaEX1004128	chr17	35719854	35719997	0.0842857	0.000842857	0.00222999	-0.000842857	-0.000842857	0.00505714	-0.000842857	-0.000842857	-0.000842857	-0.000842857	-0.000842857	0.00465714	-0.000842857	-0.000842857	-0.000842857	-0.000842857	0.00735714	-0.000842857	0.000857143	-0.000842857	-0.000842857	-0.000842857	-0.000842857	-0.000842857	0.00395714	-0.000842857	-0.000842857	-0.000842857	-0.000842857	-0.000842857	-0.000842857	-0.000842857	0.00325714	-0.000842857	-0.000842857	-0.000842857	-0.000842857	-0.000842857	-0.000842857	-0.000842857
SPATA20	HsaEX0061239	chr17	50548554	50548618	100	1	0	0	0	0	0	0	0	0	0	0	0	0	0	-0.0261	0	0	0	0	0	0	0	0	0	0	0	0	0	0	-0.0495	0	0	0	0	0	0	0	0	0
SPATA20	HsaEX1038651	chr17	50553894	50554045	0.0957143	0.000957143	0.00253236	-0.000957143	-0.000957143	0.00574286	-0.000957143	-0.000957143	-0.000957143	-0.000957143	-0.000957143	0.000942857	0.00264286	-0.000957143	0.000942857	-0.000957143	-0.000957143	-0.000957143	0.00804286	-0.000957143	-0.000957143	-0.000957143	-0.000957143	-0.000957143	-0.000957143	-0.000957143	-0.000957143	0.00494286	-0.000957143	-0.000957143	0.00584286	-0.000957143	-0.000957143	-0.000957143	-0.000957143	-0.000957143	-0.000957143	-0.000957143	-0.000957143	0.00444286
RALA	HsaEX0052019	chr7	39697408	39697510	0.0528571	0.000528571	0.00139847	-0.000528571	-0.000528571	-0.000528571	-0.000528571	-0.000528571	-0.000528571	0.00317143	-0.000528571	0.0290714	0.0106714	-0.000528571	0.00117143	0.00387143	-0.000528571	0.000871429	0.00307143	0.0134714	0.000471429	-0.000528571	-0.000528571	0.0147714	0.0151714	-0.000528571	0.00517143	0.00947143	-0.000528571	-0.000528571	-0.000528571	-0.000528571	-0.000528571	-0.000528571	0.00777143	-0.000528571	-0.000528571	0.00847143	0.0132714	-0.000528571
IFRD1	HsaEX0030975	chr7	112470899	112471033	2.18143	0.0218143	0.00850087	0.00298571	0.00428571	-0.00461429	0.00798571	0.00668571	-0.0166143	-0.000714286	0.00928571	0.0111857	0.0677857	-0.00161429	0.00378571	-0.0123143	-0.00381429	-0.0169143	-0.00691429	-0.00931429	-0.00591429	-0.00421429	-0.0199143	-0.0218143	0.0296857	-0.0104143	0.00298571	0.00258571	-0.0216143	0.00578571	-0.00641429	-0.0112143	0.0205857	0.00148571	-0.00951429	0.00648571	0.0321857	-0.0109143	0.0455857	-0.00471429
GTF2IRD1	HsaEX0028978	chr7	74601044	74601180	98.1657	0.981657	0.0375705	-0.0840571	0.0183429	0.0183429	0.0183429	0.00594286	0.0183429	0.00474286	0.0183429	0.000742857	0.0150429	0.0183429	0.0183429	0.0183429	0.0183429	0.0183429	0.0132429	-0.0361571	-0.0631571	0.0183429	0.0183429	0.0183429	0.0183429	-0.0331571	-0.0635571	0.00524286	0.0183429	0.0139429	0.00264286	0.0183429	-0.0328571	0.0183429	-0.0416571	0.0183429	0.0183429	0.0183429	0.0183429	0.0183429
PAF1	HsaEX1026870	chr19	39387159	39387227	0.117143	0.00117143	0.0022816	0.00102857	-0.00117143	-0.00117143	0.00482857	-0.00117143	-0.00117143	-0.00117143	0.00762857	-0.00117143	-0.000371429	-0.00117143	-0.00117143	-0.00117143	-0.00117143	-0.00117143	0.00472857	0.00282857	-0.00117143	-0.00117143	-0.00117143	-0.00117143	0.00552857	-0.00117143	0.0112286	0.0129286	-0.00117143	-0.00117143	0.000428571	0.00212857	-0.00117143	-0.00117143	0.0314286	0.00212857	-0.00117143	-0.00117143	-0.00117143	0.0114286
PAF1	HsaEX0045221	chr19	39389640	39389761	100	1	0	0	0	0	0	0	0	0	0	0	0	0	0	-0.0017	0	0	0	0	0	0	0	0	0	0	0	0	0	0	0	0	0	0	0	0	0	0	0	0
ELAC2	HsaEX6021216	chr17	12993687	12993831	100	1	0	0	0	0	0	0	0	0	0	0	0	0	-0.0059	-0.0116	0	0	0	-0.0057	0	0	0	0	-0.0073	-0.0027	0	0	0	0	0	0	-0.0367	0	0	-0.0119	0	0	-0.0013	0
ELAC2	HsaEX6021214	chr17	12994764	12994878	100	1	0	0	0	0	0	0	0	0	0	0	0	0	0	0	0	0	0	0	0	0	0	0	0	0	-0.0033	0	0	0	0	0	0	0	0	0	0	0	0	0
ELAC2	HsaEX1012929	chr17	12996250	12996349	0	0	0	0	0	0	0	0	0	0	0	0	0	0	0	0	0	0	0	0	0	0	0	0	0.0015	0	0	0	0	0	0	0	0	0	0	0	0	0.0014	0	0
ELAC2	HsaEX6021207	chr17	13002274	13002356	99.8614	0.998614	0.00238777	-0.00291429	0.00138571	0.00138571	-0.00401429	0.00138571	0.00138571	0.00138571	0.00138571	0.00138571	-0.00281429	0.00138571	0.00138571	0.00138571	0.00138571	0.00138571	0.00138571	0.00138571	0.00138571	0.00138571	0.00138571	0.00138571	0.00138571	0.00138571	0.00138571	0.00138571	-0.0104143	0.00138571	-0.00911429	0.00138571	0.00138571	0.00138571	-0.0259143	0.00138571	0.00138571	0.00138571	0.00138571	0.00138571
ELAC2	HsaEX6021200	chr17	13014439	13014496	100	1	0	0	0	0	0	0	0	0	0	0	0	0	0	0	0	0	0	0	0	0	0	0	0	0	0	0	0	0	0	0	0	0	0	0	0	0	0	0
PAX6	HsaEX0045709	chr11	31794032	31794114	100	1	0	0	0	0	0	0	0	0	0	0	0	0	0	0	0	0	0	0	0	0	0	0	0	0	0	0	0	0	0	0	0	0	0	0	0	0	0	0
RPUSD1	HsaEX0055698	chr16	787153	787179	97.8429	0.978429	0.0333167	0.0109714	0.0143714	-0.0240286	0.0215714	-0.0660286	0.0215714	0.0215714	0.0215714	0.0215714	0.0130714	-0.0207286	0.00957143	-0.0393286	0.0138714	0.0196714	0.00687143	0.0215714	0.00907143	0.00607143	0.0215714	-0.0130286	0.0166714	0.0215714	-0.00852857	0.0130714	-0.00802857	0.0113714	0.0215714	0.0215714	0.0119714	0.0100714	-0.0447286	0.0215714	-0.0138286	-0.0132286	0.00987143	0.00447143
DNAJC11	HsaEX0020272	chr1	6678394	6678467	99.5014	0.995014	0.00877163	0.00498571	0.00498571	0.00498571	-0.00881429	0.00498571	0.00498571	-0.0161143	0.00498571	-0.000314286	0.00498571	0.00498571	-0.00361429	0.00498571	-0.0177143	0.00498571	0.00308571	0.00498571	-0.0248143	0.00498571	-0.0173143	0.00498571	-0.0121143	0.00498571	-0.0194143	0.00498571	0.00498571	-0.0187143	0.00498571	-0.000514286	0.00498571	-0.0203143	-0.0186143	0.00228571	-0.111414	0.00498571	0.00498571	0.00498571
SYPL1	HsaEX1039815	chr7	106106948	106107081	0	0	0	0	0	0	0	0	0	0	0	0	0	0	0	0	0	0	0	0	0	0	0	0	0	0	0	0	0	0	0	0	0	0	0	0	0	0	0	0
CRY1	HsaEX0017360	chr12	106992965	106993036	100	1	0	0	0	0	0	0	0	0	0	0	0	0	0	0	0	0	0	0	0	0	0	0	0	0	0	0	0	0	0	0	0	0	0	0	0	0	0	0
ST3GAL1	HsaEX1039088	chr8	133465065	133465093	0.617143	0.00617143	0.0163281	0.0370286	-0.00617143	-0.00617143	-0.00617143	-0.00617143	-0.00617143	-0.00617143	-0.00617143	-0.00617143	-0.00617143	-0.00617143	-0.00447143	0.0127286	-0.00617143	0.00432857	-0.00617143	-0.00397143	0.0204286	-0.00617143	-0.00617143	-0.00617143	-0.00617143	-0.00617143	-0.00617143	-0.00397143	-0.00617143	-0.00617143	-0.00617143	-0.00617143	-0.00617143	-0.00617143	0.0244286	-0.00617143	-0.00617143	-0.00617143	0.00212857	-0.00617143
MED24	HsaEX0038643	chr17	40020528	40020619	0.801429	0.00801429	0.00663587	-0.00801429	0.00398571	-0.00261429	-0.00801429	0.00878571	-0.000114286	0.00598571	-0.00801429	-0.00801429	-0.00681429	0.0371857	0.0114857	0.00858571	0.0262857	0.0269857	-0.00121429	-0.00211429	-0.00801429	-0.00801429	0.0388857	-0.00801429	-0.00801429	-0.00641429	0.0350857	0.00778571	0.00868571	0.00938571	-0.00801429	-0.000914286	-0.00191429	-0.00241429	-0.00801429	-0.00801429	-0.00801429	-0.00801429	0.00608571	-0.00581429
MED24	HsaEX6022452	chr17	40027383	40027465	98.8686	0.988686	0.0299348	0.0113143	0.0113143	0.0113143	0.0113143	-0.0678857	0.0113143	0.0113143	0.0113143	0.0113143	0.0113143	0.0113143	0.0113143	0.0113143	0.0113143	0.0113143	0.0113143	-0.00908571	0.0113143	0.0113143	0.0113143	0.0113143	0.0113143	0.0113143	0.0113143	0.0113143	0.0113143	0.0113143	0.0113143	0.0113143	0.0113143	0.0113143	-0.0228857	0.0113143	0.0113143	0.0113143	0.0113143	0.0113143
CSDE1	HsaEX0017426	chr1	114737471	114737563	6.14	0.0614	0.0219746	0.0029	0.0172	0.0038	0.0299	-0.0126	-0.039	-0.0022	-0.0159	0.0264	0.0449	-0.026	-0.0009	-0.0173	-0.0155	-0.029	0.018	-0.0151	0.0074	-0.0058	0.0212	-0.0081	0.0283	0.0059	0.0243	0.0042	0.0031	-0.0054	-0.0127	-0.0124	-0.0216	-0.0202	-0.0171	-0.046	0.0401	0.0451	-0.0186	0
VTA1	HsaEX0070733	chr6	142166228	142166322	99.7529	0.997529	0.00442746	0.00247143	-0.00892857	0.00247143	0.00247143	-0.00302857	0.00247143	0.00207143	0.00247143	0.00247143	0.00247143	0.00247143	0.000571429	0.00177143	0.00247143	0.00247143	0.00247143	0.000671429	0.00247143	0.00247143	-0.00772857	0.00247143	-0.0144286	0.00247143	0.00247143	-0.00262857	-0.00752857	-0.00122857	0.00247143	0.00247143	-0.00162857	0.00247143	-0.00252857	-0.00322857	0.00247143	-0.0393286	0.00117143	0.00247143
UQCRC1	HsaEX0069491	chr3	48600482	48600567	99.9314	0.999314	0.000784068	0.000685714	0.000685714	-0.000114286	0.000285714	0.000185714	-0.00161429	-0.000114286	0.000685714	0.000685714	0.000685714	-0.00331429	-0.000614286	-0.0138143	0.000585714	8.57e-05	-0.00221429	0.000285714	8.57e-05	0.000685714	0.000685714	-0.00401429	0.000685714	-0.000114286	0.000685714	0.000285714	0.000685714	0.000585714	0.000285714	0.000385714	-0.00121429	-0.00141429	0.000685714	0.000485714	0.000685714	0.000185714	0.000585714	-0.000714286
STARD3NL	HsaEX0062271	chr7	38219565	38219660	99.3471	0.993471	0.00757468	-0.00217143	0.00652857	2.86e-05	0.00302857	-0.0155714	0.00652857	0.00162857	0.00542857	0.00652857	-0.0187714	0.00652857	0.000928571	-0.00177143	-0.00117143	-0.000771429	0.00162857	0.000228571	0.00652857	0.00652857	0.00162857	-0.00537143	-0.00317143	0.00182857	-0.00107143	0.00652857	-0.0134714	0.00652857	0.00652857	-0.0262714	0.00652857	-0.0100714	0.00652857	-0.00617143	0.00652857	0.00122857	-0.00277143	0.00652857
CD9	HsaEX1007763	chr12	6232937	6233005	0.0285714	0.000285714	0.000545981	1.43e-05	-0.000285714	0.00121429	-0.000285714	-0.000185714	-0.000285714	-0.000185714	-0.000285714	0.000714286	-0.000285714	-0.000285714	-0.000285714	-0.000285714	-0.000285714	-0.000285714	-0.000285714	-0.000285714	-0.000285714	0.00361429	-0.000285714	-0.000285714	-0.000285714	-0.000285714	0.00301429	-0.000285714	-0.000285714	0.000814286	0.00201429	1.43e-05	0.0112143	-0.000285714	-0.000285714	-0.000285714	-0.000285714	-0.000285714	0.000714286	0.000814286
NCAPD2	HsaEX0041934	chr12	6510075	6510133	100	1	0	0	0	0	0	0	0	0	0	0	0	0	0	0	0	0	0	0	0	0	0	0	0	0	0	0	0	0	0	0	0	0	0	0	0	0	0	0
MRC2	HsaEX0040059	chr17	62671998	62672152	99.6629	0.996629	0.00891996	-0.0202286	0.00337143	0.00337143	0.00337143	0.00337143	0.00337143	0.00337143	-0.258529	0.00337143	-0.00622857	0.00337143	-0.0197286	0.00337143	0.00337143	-0.0170286	-0.0161286	-0.0419286	-0.00982857	-0.0444286	-0.00502857	0.00337143	-0.0139286	0.00337143	0.00337143	-0.00382857	-2.86e-05	0.00337143	0.00337143	0.00337143	0.00337143	0.00337143	-0.0122286	-0.0896286	0.00337143	-0.00822857	0.00337143	0.00337143
UTP18	HsaEX0070087	chr17	51286483	51286552	0.345714	0.00345714	0.0039941	-0.00265714	-0.00225714	0.00294286	-0.00345714	-0.00345714	0.00684286	0.00204286	-0.00205714	0.00194286	0.00284286	-0.00345714	0.000742857	-0.00145714	0.00194286	-0.00305714	-0.00345714	-0.00345714	0.00224286	0.00314286	0.00884286	-0.00345714	-0.00235714	0.00264286	0.00954286	0.00104286	0.00314286	-0.00295714	-0.000357143	-0.000457143	-0.00345714	0.00264286	-0.00345714	0.0113429	0.00694286	-0.00345714	0.00444286	-0.00345714
TMEM159	HsaEX1041084	chr16	21173325	21173383	0	0	0	0	0	0	0	0	0	0	0	0	0	0	0	0	0.0178	0	0	0	0	0	0	0	0	0	0	0	0	0	0	0	0	0	0	0.0227	0	0	0	0
SEMA3B	HsaEX0057050	chr3	50270433	50270495	97.5186	0.975186	0.0410979	0.0225143	0.0147143	0.0153143	0.0210143	-0.0896857	-0.00868571	0.0248143	-0.0661857	-0.0171857	0.00101429	0.00651429	-0.0148857	-0.00188571	0.0137143	0.0107143	-0.0227857	-0.0158857	0.000414286	-0.00668571	0.0227143	-0.0593857	-0.0244857	0.0138143	-0.0168857	0.00741429	-0.0182857	-0.00438571	0.0248143	-0.0121857	0.00581429	-0.00588571	-0.0216857	0.0140143	-0.102186	0.00481429	-0.0561857	-0.0122857
SEMA3B	HsaEX0057053	chr3	50275308	50275459	96.6271	0.966271	0.0161927	-0.0129714	0.0172286	0.0115286	-0.0155714	-0.0113714	0.0220286	-0.0108714	-0.0298714	-0.0244714	0.0154286	-0.0271714	-0.0578714	-0.0744714	0.00612857	-0.00187143	-0.0106714	-0.00197143	0.0112286	0.0208286	0.0199286	0.0337286	-0.0382714	-0.0208714	-0.115171	-0.0151714	0.00812857	-0.0311714	-0.00847143	0.0108286	-0.0724714	0.00232857	0.00932857	-0.0146714	0.0337286	0.0117286	-0.0231714	-0.0153714
CALCOCO1	HsaEX0012157	chr12	53712775	53712846	2.34714	0.0234714	0.0212593	-0.0234714	0.0211286	0.00952857	-0.0234714	-0.00657143	0.0310286	-0.00817143	-0.0234714	-0.000771429	0.0338286	-0.0133714	0.0494286	0.0323286	-0.0211714	-0.0193714	-0.0193714	0.00312857	-0.0234714	0.00472857	0.0836286	-0.0234714	0.0142286	-0.0127714	-0.0234714	-0.00457143	0.0253286	-0.00787143	0.00602857	-0.00217143	-0.0234714	0.0865286	0.00272857	-0.0191714	-0.0234714	0.168829	-0.00387143	0.00322857
NUB1	HsaEX1026305	chr7	151343588	151343726	0.251429	0.00251429	0.00665217	0.0150857	-0.00251429	-0.00251429	-0.00251429	-0.00251429	-0.00251429	-0.00251429	-0.00251429	0.0277857	0.00268571	-0.00251429	0.0274857	0.0118857	0.00468571	-0.00251429	-0.00251429	-0.00251429	-0.00251429	-0.00251429	-0.00251429	-0.00251429	0.00828571	-0.00251429	-0.00251429	-0.00251429	-0.00251429	-0.00251429	-0.00251429	0.0181857	-0.00251429	-0.00251429	0.0676857	0.0222857	0.155286	0.00898571	0.0531857	0.0223857
NUB1	HsaEX0044109	chr7	151352093	151352193	0.277143	0.00277143	0.00335098	-0.000871429	0.00522857	-0.00277143	0.00402857	-0.00277143	-0.00277143	-7.14e-05	0.00642857	0.00762857	0.00862857	-0.00277143	0.00532857	0.0111286	0.00512857	0.00162857	0.00472857	0.00272857	0.0166286	0.0439286	0.00402857	0.0471286	0.0170286	-0.00277143	-0.00277143	-0.00277143	-0.00277143	0.00302857	0.0144286	0.0304286	-0.00277143	0.0248286	-0.00277143	-0.00277143	-0.00277143	-0.00277143	0.00202857	0.0576286
PGM3	HsaEX0046841	chr6	83171937	83172055	96.22	0.9622	0.0278055	0.0028	0.0378	-0.0264	0.0214	-0.0114	-0.0406	0.0164	0.0378	-0.0126	-0.0737	0.0054	0.0033	-0.0228	0.0139	-0.0034	0.024	0.0088	0.0259	-0.0279	0.0158	-0.037	0.0378	0.0076	0.0378	0.0378	0.0325	0.0133	0.0378	0.0378	0.0378	0.0125	0.0085	0.0378	0.0378	-0.0095	-0.007	-0.0147
CLK1	HsaEX0015696	chr2	200861702	200861862	100	1	0	0	0	0	0	0	0	0	0	0	0	0	0	-0.0013	0	0	-0.0039	-0.0031	0	0	-0.003	0	0	0	0	0	-0.0038	-0.0034	0	0	-0.0058	-0.003	0	0	0	-0.0023	-0.0339	0
DDX11	HsaEX0000996	chr12	9294030	9294246	1.24143	0.0124143	0.0106457	0.0172857	0.00728571	0.00328571	-0.0124143	-0.00301429	-0.0124143	-1.43e-05	-0.0124143	0.000485714	0.00618571	-0.0124143	0.0364857	-0.0124143	0.0151857	0.0229857	0.00418571	0.00178571	-0.0124143	0.0108857	0.00398571	-0.0124143	-0.00251429	-0.00541429	-0.0124143	0.0164857	0.0155857	0.00238571	0.0562857	0.0230857	0.0354857	-0.00861429	0.00518571	0.0158857	-0.0124143	-0.000714286	-0.0124143	0.0371857
DDX11	HsaEX1011232	chr12	9431379	9431423	0.961429	0.00961429	0.0114015	-0.00701429	-0.00441429	0.0182857	-0.00141429	-0.00961429	-0.00961429	0.0137857	-0.00961429	0.00818571	0.0134857	-0.00781429	0.0284857	0.0143857	0.00318571	0.0250857	0.00308571	0.0135857	-0.00961429	0.0178857	-0.00961429	-0.00961429	0.0281857	0.0150857	-0.00961429	0.0235857	0.0305857	0.0250857	0.00508571	-0.00231429	0.115486	0.0231857	0.00928571	0.0175857	-0.00961429	-0.00811429	0.0140857	0.00738571
TACC3	HsaEX0063388	chr4	1731175	1731231	99.69	0.9969	0.00820183	0.0031	0.0031	-0.0186	0.0031	0.0031	0.0031	0.0031	0.0031	0.0031	-0.0095	0.0031	0.0031	0.0031	-0.0125	0.0031	-0.0002	-0.0001	0.0031	-0.0014	0.0031	0.0031	0.0031	0.0031	0.0031	0.0031	0.0031	0.0031	0.0031	0.0031	0.0031	0.0031	-0.0083	0.0031	0.0031	0.0031	0.0031	0.0031
POLA2	HsaEX0048863	chr11	65278730	65278923	100	1	0	0	0	0	0	0	0	0	0	0	-0.0153	0	0	0	-0.0077	0	0	0	-0.0086	0	0	0	0	0	0	0	0	0	0	-0.0019	0	0	0	0	0	0	0	0
POLA2	HsaEX0048867	chr11	65287716	65287840	99.5614	0.995614	0.0069182	-0.00371429	-0.0140143	0.00438571	0.000185714	0.00438571	0.00438571	0.00438571	0.00438571	0.00438571	-0.00461429	0.00438571	-0.00721429	0.00438571	-0.00641429	0.00438571	-0.0201143	-0.00541429	0.00438571	0.00438571	0.000985714	0.00438571	0.00438571	-0.00971429	0.00438571	0.00438571	0.00438571	-1.43e-05	0.00438571	0.00438571	0.00438571	0.00438571	0.00438571	-0.0145143	0.00438571	0.00438571	-0.00731429	-0.00311429
MDH1	HsaEX1023202	chr2	63600329	63600428	0.02	0.0002	0.000369685	-0.0001	-0.0002	0.0008	-0.0002	-0.0002	-0.0002	0.0001	-0.0002	-0.0002	-0.0002	-0.0002	-0.0002	-0.0002	-0.0002	-0.0002	0	-0.0002	-0.0002	-0.0002	-0.0002	-0.0002	-0.0002	-0.0002	0.0029	-0.0002	-0.0002	-0.0002	-0.0002	0.0003	-0.0002	-0.0002	-0.0002	-0.0002	-0.0002	-0.0002	-0.0002	-0.0002
SLC30A9	HsaEX0059365	chr4	42018389	42018505	0.0857143	0.000857143	0.00226779	-0.000857143	-0.000857143	0.00514286	-0.000857143	-0.000857143	-0.000857143	-0.000857143	-0.000857143	0.0108429	0.0105429	-0.000857143	0.00194286	0.0297429	-0.000857143	-0.000857143	-0.000857143	0.00944286	-0.000857143	-0.000457143	0.00154286	-0.000857143	-0.000857143	-0.000857143	-0.000857143	0.00784286	-0.000857143	0.00984286	-0.000857143	0.00154286	-0.000857143	0.00904286	-0.000857143	-0.000857143	-0.000857143	-0.000857143	-0.000857143	-0.000857143
GLT8D1	HsaEX6056545	chr3	52695421	52695554	100	1	0	0	0	0	0	0	0	0	0	0	0	0	0	0	0	0	0	0	0	0	0	0	0	0	0	-0.0028	0	-0.002	0	0	0	0	0	0	0	-0.0149	0	0
GLT8D1	HsaEX0027719	chr3	52696234	52696318	99.45	0.9945	0.00987083	0.0018	0.0055	-0.0004	0.0055	0.0055	-0.0218	0.0039	0.0055	0.0033	-0.0178	-0.0046	-0.0069	-0.0787	-0.0012	0.0028	-0.0029	-0.0308	-0.0034	0.0055	0.0055	0.0055	-0.0075	0.0048	0.0055	0.004	-0.0099	0.002	-0.0044	-0.009	0.0055	0.0055	0.0014	0.0055	0.0055	0.0044	0.0055	-0.0091
ATP2C1	HsaEX1005127	chr3	130932022	130932138	100	1	0	0	0	0	0	0	0	0	0	0	0	0	0	0	0	0	0	0	0	0	0	0	0	0	0	-0.0072	0	0	0	0	0	0	0	0	0	0	0	0
ATP2C1	HsaEX1005128	chr3	130939903	130939997	0	0	0	0	0	0	0	0	0	0	0	0	0	0	0	0	0	0	0	0	0	0	0	0	0	0	0	0	0	0	0	0	0	0	0	0	0	0	0.0201	0.0022
ATP2C1	HsaEX6058512	chr3	130997606	130997753	100	1	0	0	0	0	0	0	0	0	0	0	0	0	0	0	0	0	-0.008	0	0	0	-0.0239	0	0	0	0	0	0	0	0	0	0	0	0	0	0	0	0	0
AGPS	HsaEX1003142	chr2	177524728	177524871	0	0	0	0	0	0	0	0	0	0	0	0	0	0	0	0	0	0	0	0	0	0	0	0	0	0	0	0	0	0	0	0	0	0.0212	0	0	0	0	0	0
SERPINB1	HsaEX6045579	chr6	2835856	2836019	100	1	0	0	0	0	0	0	0	0	0	0	0	0	0	0	0	0	0	0	0	0	0	0	0	0	0	0	0	0	0	0	0	0	0	0	0	0	0	0
SERPINB1	HsaEX0057379	chr6	2841216	2841475	0.04	0.0004	0.0010583	-0.0004	-0.0004	-0.0004	-0.0004	0.0024	-0.0004	-0.0004	-0.0004	0.0152	-0.0004	-0.0004	-0.0004	0.0108	0.0034	-0.0004	0.0156	0.0156	0.0013	0.0067	0.0139	0.0221	0.0134	0.0191	-0.0004	-0.0004	0.0064	0.0046	-0.0004	-0.0004	-0.0004	0.0125	-0.0004	0.0058	-0.0004	0.003	0.0026	-0.0004
OSBPL5	HsaEX0044918	chr11	3101603	3101699	98.7171	0.987171	0.0339412	0.0128286	-0.0769714	0.0128286	0.0128286	0.0128286	0.0128286	0.0128286	0.0128286	0.0128286	-0.0694714	0.0128286	0.000128571	-0.0336714	0.0128286	0.0128286	-0.0459714	-0.151771	0.0128286	0.0128286	0.0128286	0.0128286	0.00692857	0.0128286	0.0128286	0.0128286	0.0128286	0.0128286	0.0128286	0.0128286	-0.0237714	-0.0282714	-0.119571	0.0128286	0.0128286	0.0128286	0.0128286	0.0128286
CPS1	HsaEX1009711	chr2	210601317	210601406	0	0	0	0	0	0	0	0	0	0	0	0	0.0087	0	0	0	0	0	0	0	0	0	0.0011	0	0	0	0	0	0	0	0	0.0031	0	0	0	0	0	0	0	0
CPS1	HsaEX0017043	chr2	210616423	210616541	99.52	0.9952	0.00614926	0.0014	-0.0136	0.0018	0.0026	0.0048	0.0004	0.0026	0.0048	-0.0022	-0.0068	0.0048	0.0024	0.0043	0.0048	0.0031	0.0018	-0.0009	0.001	0.0017	-0.0005	0.0048	0.0048	0.001	0.0048	0.0032	-0.0046	-0.0006	-0.0012	0.0008	0.0048	0.0032	-0.0004	0.0048	0.0048	0.0048	0.0032	0.0048
CPS1	HsaEX1009712	chr2	210653737	210653879	0.00571429	5.71e-05	0.000151186	-5.71e-05	-5.71e-05	-5.71e-05	-5.71e-05	0.000342857	-5.71e-05	-5.71e-05	-5.71e-05	0.00194286	0.00304286	-5.71e-05	-5.71e-05	-5.71e-05	-5.71e-05	-5.71e-05	0.00244286	0.000342857	0.000742857	0.00474286	0.00204286	-5.71e-05	-5.71e-05	0.000342857	-5.71e-05	0.00204286	-5.71e-05	0.00144286	-5.71e-05	-5.71e-05	0.00264286	-5.71e-05	-5.71e-05	-5.71e-05	-5.71e-05	-5.71e-05	0.00204286	-5.71e-05
CPS1	HsaEX6018224	chr2	210656525	210656632	100	1	0	0	0	0	0	0	0	0	0	0	0	0	-0.0033	0	-0.0027	-0.0018	0	0	0	0	-0.0031	0	0	-0.0017	-0.01	0	-0.0011	0	-0.0035	-0.0029	0	0	0	-0.0045	0	-0.0014	0	-0.0018
ZDHHC6	HsaEX0072545	chr10	112443515	112443594	99.8371	0.998371	0.00235564	-0.000271429	-0.00437143	-0.00187143	0.00162857	0.00162857	0.00162857	0.00162857	-0.00577143	0.000328571	-0.0159714	0.00162857	0.00102857	0.00162857	-0.0109714	-0.00477143	-0.0171714	-0.00197143	0.00162857	0.00162857	0.00162857	0.00162857	-0.00407143	-0.0185714	0.00162857	0.00162857	0.00162857	-0.00167143	0.00162857	0.00162857	0.00162857	0.00162857	0.00162857	0.00162857	0.00162857	0.00162857	0.00162857	0.00162857
NDUFS1	HsaEX6018014	chr2	206126710	206126844	99.7929	0.997929	0.00241365	0.00207143	-0.00472857	0.000971429	0.00207143	0.000771429	-0.00152857	0.000371429	0.00207143	0.00207143	0.00207143	0.00207143	-0.00112857	0.00207143	0.00207143	0.00207143	-0.00722857	0.00207143	0.00207143	0.00207143	0.00207143	0.00207143	-0.00172857	0.00207143	-0.00842857	0.00207143	0.00207143	-0.000428571	0.00207143	0.00207143	0.000771429	-0.000528571	0.00207143	0.00207143	0.00207143	-0.00832857	0.00207143	0.00207143
SNAPC1	HsaEX6071620	chr14	61792807	61792902	99.95	0.9995	0.00132288	0.0005	0.0005	0.0005	0.0005	0.0005	0.0005	-0.003	0.0005	0.0005	0.0005	0.0005	-0.0215	0.0005	0.0005	0.0005	0.0005	0.0005	0.0005	0.0005	0.0005	-0.019	0.0005	-0.0092	0.0005	0.0005	0.0005	0.0005	0.0005	0.0005	0.0005	0.0005	0.0005	0.0005	0.0005	0.0005	0.0005	-0.0892
DERA	HsaEX0019290	chr12	15958240	15958335	98.1329	0.981329	0.0324478	0.0107714	0.00467143	0.00657143	0.0170714	0.0186714	-0.0726286	0.0148714	0.0186714	0.00257143	-0.00702857	0.0172714	-0.00182857	0.00667143	0.0113714	0.0186714	-0.00132857	-0.0459286	0.00637143	0.00807143	-0.194229	-0.00872857	-0.000228571	-0.00392857	-0.00432857	0.0127714	0.0112714	0.0186714	0.0186714	0.00377143	0.0186714	0.0109714	-0.0118286	0.00107143	0.0186714	0.0112714	-0.0122286	0.0186714
DERA	HsaEX0019289	chr12	15960723	15960814	0.227143	0.00227143	0.00478425	-0.00227143	-0.00227143	0.0105286	-0.00227143	-0.00227143	-0.00227143	0.000828571	-0.00227143	-0.00227143	0.00242857	0.0112286	-0.00107143	0.00512857	0.0126286	0.00262857	-0.00127143	-0.000371429	-0.000271429	0.00812857	0.00212857	-0.00227143	0.00362857	0.0135286	-0.00227143	0.00282857	0.0121286	0.00772857	-0.00227143	-0.00227143	0.00132857	-0.00227143	0.0192286	-0.00227143	-0.00227143	-0.00227143	0.00552857	-0.00227143
DERA	HsaEX0019291	chr12	15982308	15982436	95.9186	0.959186	0.0141563	-0.00778571	-0.0224857	-0.00568571	0.0175143	-0.00408571	0.00761429	0.0149143	0.0257143	-0.00788571	0.00931429	-0.0206857	-0.0194857	-0.0417857	-0.0355857	-0.0395857	-0.0114857	0.0178143	-0.0475857	0.00581429	-0.114986	-0.115286	-0.0332857	0.0106143	-0.0449857	0.0101143	-0.0165857	-0.0126857	0.0152143	0.00921429	-0.0455857	0.000414286	0.00221429	-0.00108571	0.00281429	-0.0156857	0.0237143	-0.0250857
GCLM	HsaEX0027223	chr1	93896671	93896820	100	1	0	0	0	0	0	0	0	0	0	0	0	0	-0.0032	-0.0029	-0.0011	0	0	-0.0048	-0.0059	-0.0055	-0.0212	-0.0052	0	0	0	0	0	0	0	-0.0019	0	0	-0.0086	0	0	-0.0457	0	0
GCLM	HsaEX0027221	chr1	93904523	93904588	94.9114	0.949114	0.0483236	0.0163857	0.0508857	-0.0156143	-0.000414286	0.0403857	0.00458571	-0.0962143	-0.0536143	0.000585714	-0.0142143	-0.0108143	-0.0215143	-0.0171143	-0.0121143	-0.0916143	-0.0562143	-0.0276143	0.0171857	-0.00371429	0.0142857	-0.119114	0.00628571	-0.00741429	-0.192114	-0.0300143	-0.0540143	0.0279857	-0.0147143	-0.0395143	-0.00611429	0.00988571	-0.0107143	0.00128571	-0.0624143	-0.0608143	0.0113857	-0.00941429
CCDC28A	HsaEX6049634	chr6	138776079	138776180	100	1	0	0	0	0	0	0	0	0	0	0	0	0	0	0	0	0	0	0	0	0	0	0	0	0	0	-0.0114	0	0	0	0	0	0	0	0	0	-0.0617	0	0
TOMM34	HsaEX0066470	chr20	44948730	44948877	94.54	0.9454	0.0153232	0.0101	-0.0179	-0.0092	-0.0126	0.0073	0.026	-0.0037	0.005	0.0043	0.0013	0.0064	-0.0154	-0.0975	-0.0323	-0.032	0.0188	-0.0094	-0.0062	-0.0225	-0.0771	-0.1532	-0.0323	-0.0514	-0.0263	-0.0029	-0.0482	0.0064	-0.0755	0.0014	-0.0515	-0.0292	-0.0677	-0.0005	0.0118	0.0027	0.0057	-0.0434
KPNA6	HsaEX0034983	chr1	32163235	32163313	99.7114	0.997114	0.00763488	0.00288571	-0.0173143	0.00288571	0.00288571	0.00288571	0.00288571	0.00288571	0.00288571	0.00288571	0.00288571	0.00288571	-0.00651429	0.00288571	0.00288571	0.00288571	0.00288571	0.00288571	0.00288571	0.00288571	0.00288571	0.00288571	0.00288571	0.00288571	0.00288571	-0.000514286	0.00288571	0.00288571	0.00288571	-0.0120143	0.00288571	0.00288571	0.00288571	0.00288571	0.00288571	0.00288571	0.00288571	0.00288571
VIM	HsaEX0070352	chr10	17235846	17235889	99.9829	0.999829	0.000453557	0.000171429	0.000171429	0.000171429	0.000171429	-0.00102857	0.000171429	0.000171429	0.000171429	0.000171429	0.000171429	0.000171429	-0.000128571	0.000171429	0.000171429	0.000171429	0.000171429	0.000171429	0.000171429	0.000171429	0.000171429	0.000171429	0.000171429	-0.00302857	0.000171429	0.000171429	0.000171429	0.000171429	0.000171429	0.000171429	0.000171429	0.000171429	0.000171429	0.000171429	0.000171429	0.000171429	0.000171429	0.000171429
IFNGR1	HsaEX1017404	chr6	137200881	137201008	99.7114	0.997114	0.00763488	-0.0173143	0.00288571	0.00288571	0.00288571	0.00288571	0.00288571	0.00288571	0.00288571	0.00288571	0.00288571	0.00288571	0.00288571	0.00288571	0.00288571	0.00288571	0.00288571	0.00288571	0.00288571	0.00288571	0.00288571	0.00288571	0.00288571	0.00288571	0.00288571	0.00288571	0.00288571	0.00288571	0.00288571	0.00288571	0.00288571	0.00288571	0.00288571	0.00288571	-0.00151429	0.00288571	0.00288571	0.00288571
BRD9	HsaEX6097091	chr5	888235	888407	0	0	0	0	0	0	0	0	0	0	0	0	0	0	0	0	0	0	0	0	0	0	0	0	0	0	0	0	0	0	0	0	0	0	0	0	0	0	0	0
RABEP1	HsaEX0051751	chr17	5308694	5308822	97.4314	0.974314	0.0294389	0.0146857	0.0256857	0.0198857	-0.0440143	0.0256857	-0.0360143	-0.00591429	0.00148571	0.0256857	0.0129857	-0.0116143	-0.0287143	0.0256857	-0.0220143	0.0172857	0.0178857	0.0107857	0.00628571	-0.0271143	-0.0128143	-0.108714	-0.0200143	0.00788571	-0.0126143	0.0118857	-0.00981429	-0.00381429	0.0219857	-0.00321429	8.57e-05	-0.0398143	0.0256857	-0.0237143	0.0256857	0.00648571	-0.0938143	0.0167857
NUP160	HsaEX0044286	chr11	47786004	47786070	0	0	0	0	0	0	0	0	0	0	0	0	0	0	0	0	0	0	0	0	0	0	0	0	0	0	0	0	0	0	0	0	0	0	0	0	0	0	0	0
NUP160	HsaEX0044288	chr11	47788182	47788305	100	1	0	0	0	0	0	0	0	0	0	0	-0.0046	0	0	-0.0047	-0.0027	0	-0.0017	0	0	0	0	0	0	0	0	0	0	0	0	0	0	0	-0.0064	0	0	0	0	0
NUP160	HsaEX0044289	chr11	47791930	47791990	100	1	0	0	0	0	0	0	0	0	-0.0124	-0.0119	0	0	0	0	-0.0052	0	0	0	0	0	0	0	-0.0038	-0.0037	0	-0.0102	-0.0237	-0.0109	-0.0505	0	0	-0.0088	-0.001	0	0	-0.0117	-0.0014	0
NUP160	HsaEX6001926	chr11	47797779	47797884	100	1	0	0	0	0	0	0	0	0	0	0	-0.0023	0	0	0	0	0	0	0	0	0	-0.0066	0	0	0	0	0	0	0	0	0	0	0	0	0	0	0	0	0
NUP160	HsaEX0044290	chr11	47801811	47801930	98.0114	0.980114	0.0317862	0.00788571	0.00428571	0.0185857	0.0164857	-0.0704143	0.0198857	0.00328571	0.0114857	0.00628571	0.0121857	0.0198857	0.00138571	-0.0457143	0.00648571	-0.0109143	-0.00171429	0.00258571	0.0198857	0.0198857	-0.00541429	-0.0558143	-0.00971429	0.0198857	-0.0191143	0.00678571	0.00388571	0.00928571	0.0109857	0.00898571	0.0107857	0.0167857	0.0141857	-0.0164143	0.0198857	0.00248571	0.00928571	0.0107857
NUP160	HsaEX0044285	chr11	47807070	47807140	100	1	0	0	0	0	0	0	0	0	0	0	0	0	0	0	0	0	0	0	0	0	0	0	0	0	0	0	0	0	0	0	-0.0066	0	-0.0121	0	0	0	0	0
NUP160	HsaEX6001917	chr11	47812882	47813047	100	1	0	0	0	0	0	0	0	0	0	0	0	0	0	0	0	0	0	0	0	0	-0.0084	0	0	0	0	0	0	0	0	0	0	0	0	0	0	0	0	0
NUP160	HsaEX0044291	chr11	47818056	47818124	99.6886	0.996886	0.0039524	-0.00528571	0.00311429	0.00311429	-0.00278571	0.00311429	0.00311429	-0.00438571	0.00311429	0.00311429	-0.00708571	0.00311429	0.000814286	-0.00808571	-0.0100857	0.00311429	0.00311429	0.00311429	0.00311429	0.00311429	0.00181429	0.00311429	0.00311429	0.00311429	0.00311429	0.000714286	0.00311429	0.00311429	-0.0632857	-0.00888571	-0.00278571	-0.00158571	0.00311429	0.00311429	0.00311429	0.00311429	0.000414286	0.00311429
CENPQ	HsaEX1008233	chr6	49472446	49472570	0.204286	0.00204286	0.00540489	-0.00204286	-0.00204286	-0.00204286	0.0122571	-0.00204286	-0.00204286	-0.00204286	-0.00204286	-0.00204286	-0.00204286	-0.00204286	-0.00204286	-0.00204286	-0.00204286	-0.00204286	-0.00204286	-0.00204286	-0.00204286	-0.00204286	-0.00204286	-0.00204286	-0.00204286	-0.00204286	-0.00204286	-0.00204286	-0.00204286	-0.00204286	-0.00204286	-0.00204286	-0.00204286	-0.00204286	-0.00204286	-0.00204286	-0.00204286	-0.00204286	-0.00204286	-0.00204286
ALG1	HsaEX0003660	chr16	5079064	5079102	98.0714	0.980714	0.0115051	-0.00311429	0.0168857	0.00838571	0.00448571	-0.0161143	-0.0121143	0.00158571	0.0111857	0.00348571	0.0115857	0.0192857	0.0161857	-0.0525143	0.00948571	0.0171857	-0.0491143	-0.0569143	-0.00381429	0.00578571	-0.00581429	-0.0621143	0.00948571	0.00578571	0.00438571	0.00528571	-0.00771429	0.00478571	0.0154857	-0.00701429	-0.00381429	0.00488571	-0.00511429	0.000285714	0.000785714	-0.00301429	-0.0150143	0.00558571
ABCF2	HsaEX0000564	chr7	151218135	151218191	99.26	0.9926	0.00750222	-0.0118	0.0066	0.0074	-0.0013	-0.0063	0.0074	-0.002	0.0005	-0.0056	0.0066	0.0074	0.0053	-0.0081	0.0037	-0.0156	-0.0072	0	0.0062	-0.0033	0.0074	0.0074	0.0074	0.0006	0.0074	0.0041	0.0074	-0.0034	-0.0058	0.0074	0.0059	-0.0053	0.0074	-0.0086	-0.0472	0.0036	0.0074	0.0074
MAP2K3	HsaEX0037474	chr17	21300545	21300658	100	1	0	0	0	0	0	0	0	0	0	0	-0.0048	0	0	0	-0.0077	0	0	0	0	0	0	0	0	0	-0.0138	0	0	0	0	0	0	0	-0.0063	0	0	0	0	0
PEX3	HsaEX0046662	chr6	143472160	143472328	98.9143	0.989143	0.0177338	0.0108571	0.0108571	0.0108571	-0.00524286	-0.0372429	0.0108571	-0.000942857	0.0108571	0.0108571	-0.0248429	0.0108571	-0.0391429	-0.0566429	-0.0271429	0.0108571	0.0108571	0.00105714	-0.00634286	-0.00634286	-0.0934429	-0.0604429	0.00375714	0.0108571	0.0108571	-0.0128429	0.0108571	0.0108571	0.0108571	0.0108571	0.0108571	0.00185714	0.0108571	0.0108571	0.0108571	0.0108571	0.00525714	0.0108571
GABARAPL2	HsaEX0026748	chr16	75568037	75568209	99.4171	0.994171	0.00294432	0.00342857	-0.00227143	-0.00147143	0.00452857	0.000328571	-0.00327143	-0.00127143	0.00132857	0.00332857	0.000728571	0.00182857	0.00242857	-0.00347143	0.00162857	-0.00107143	-0.00567143	0.00402857	0.00312857	-0.00117143	-0.0340714	-0.0135714	0.00582857	0.00402857	0.00472857	-0.000671429	0.00122857	0.00202857	0.00362857	0.000128571	0.00582857	0.00242857	-0.00237143	-0.00387143	0.00582857	-0.0357714	0.00582857	0.00272857
ADSS	HsaEX0002890	chr1	244449990	244450171	0	0	0	0	0	0	0	0	0	0	0	0	0	0	0	0.003	0	0	0.0039	0	0	0.0098	0.0136	0	0	0.0101	0	0.0027	0	0	0	0	0.0647	0.0088	0	0	0	0	0	0
RFC1	HsaEX0053153	chr4	39312752	39312931	100	1	0	0	0	0	0	0	0	0	0	0	0	0	0	0	0	0	0	0	0	0	0	0	0	0	0	0	0	0	0	0	0	0	0	0	0	0	0	0
RFC1	HsaEX6084007	chr4	39341487	39341665	0.03	0.0003	0.000793725	-0.0003	-0.0003	-0.0003	-0.0003	-0.0003	-0.0003	0.0018	-0.0003	-0.0003	0.0129	-0.0003	-0.0003	0.0122	0.0083	-0.0003	-0.0003	0.0022	-0.0003	-0.0003	-0.0003	0.0074	-0.0003	0.0051	-0.0003	-0.0003	-0.0003	-0.0003	0.0023	-0.0003	-0.0003	0.0102	0.0035	-0.0003	-0.0003	0.0157	0.003	-0.0003
RFC1	HsaEX0053156	chr4	39345401	39345468	100	1	0	0	0	0	0	0	0	0	0	0	0	0	-0.0033	-0.0117	-0.0323	0	0	-0.0021	0	-0.0024	0	0	-0.0051	-0.0019	0	0	0	0	0	0	0	-0.0121	0	-0.027	0	0	0	-0.007
TBC1D23	HsaEX0063852	chr3	100302076	100302237	100	1	0	0	0	0	0	0	0	0	0	-0.0757	-0.0231	0	0	-0.0526	-0.0133	-0.0177	0	0	0	0	0	0	-0.0113	-0.0077	0	0	0	-0.0338	0	0	0	0	0	-0.0488	0	0	-0.03	0
ZZZ3	HsaEX6031702	chr1	77568332	77568466	100	1	0	0	0	0	0	0	0	0	0	0	0	0	0	0	0	0	0	0	0	0	-0.015	0	0	0	0	0	0	0	0	0	0	0	0	0	0	0	0	0
ZZZ3	HsaEX0074698	chr1	77578774	77578869	99.8986	0.998986	0.00173439	0.00101429	0.00101429	-0.00268571	0.00101429	0.00101429	0.00101429	-0.00238571	0.00101429	0.00101429	0.00101429	0.00101429	0.00101429	0.00101429	0.00101429	0.00101429	-0.0695857	0.00101429	-0.00518571	0.00101429	-0.145786	0.00101429	0.00101429	0.00101429	0.00101429	0.00101429	0.00101429	0.00101429	0.00101429	-0.0159857	0.00101429	-0.0216857	-0.00328571	0.00101429	0.00101429	0.00101429	0.00101429	0.00101429
NSUN2	HsaEX0043940	chr5	6605287	6605375	100	1	0	0	0	0	0	0	0	0	0	0	0	0	0	0	0	0	0	0	0	0	0	0	0	0	0	0	0	0	0	0	0	0	0	0	0	0	0	0
NSUN2	HsaEX0043942	chr5	6619316	6619467	0.302857	0.00302857	0.00227355	-0.00222857	0.00187143	-0.00102857	0.00197143	-0.000428571	-0.00302857	0.00287143	-0.00152857	-0.000528571	0.0107714	0.0158714	0.00847143	0.0235714	0.00517143	0.00167143	-0.00112857	0.00527143	-0.00242857	0.00317143	0.00147143	0.0180714	0.000771429	0.00147143	0.0200714	-0.000428571	0.00877143	0.00377143	-0.00302857	-0.000728571	0.0132714	0.00147143	-0.00132857	0.000971429	0.0234714	0.0191714	0.00237143	0.00557143
AGA	HsaEX0003011	chr4	177436298	177436351	100	1	0	0	0	0	0	0	0	0	0	0	-0.0174	0	0	0	0	-0.0492	0	0	0	0	-0.0097	0	-0.004	-0.0434	-0.133	-0.0101	0	0	0	0	0	0	0	0	0	0	0	0
AGA	HsaEX0003010	chr4	177439576	177439688	99.7857	0.997857	0.00566947	0.00214286	-0.0128571	0.00214286	0.00214286	0.00214286	0.00214286	0.00214286	0.00214286	0.00214286	0.00214286	0.00214286	0.00214286	0.00214286	0.00214286	0.00214286	0.00214286	0.00214286	0.00214286	0.00214286	0.00214286	0.00214286	0.00214286	0.00214286	0.00214286	0.00214286	0.00214286	0.00214286	0.00214286	0.00214286	0.00214286	0.00214286	0.00214286	-0.00625714	0.00214286	0.00214286	0.00214286	0.00214286
SKIV2L2	HsaEX0058501	chr5	55358573	55358698	99.5371	0.995371	0.012246	0.00462857	0.00462857	0.00462857	0.00462857	0.00462857	0.00462857	-0.0277714	0.00462857	-0.00217143	0.00462857	0.00462857	0.00462857	0.000328571	0.00282857	-0.00267143	0.00462857	-0.00307143	0.00462857	0.00462857	-0.0198714	-0.0784714	0.00462857	0.00462857	0.00462857	0.00462857	0.00462857	0.00462857	0.00462857	0.00462857	-0.0130714	0.00462857	-0.0147714	0.00462857	0.00462857	-0.0143714	-0.00707143	0.00462857
SPDL1	HsaEX6101131	chr5	169593358	169593548	100	1	0	0	0	0	0	0	0	0	-0.0009	0	0	0	0	0	0	0	0	0	0	0	0	0	0	0	-0.0026	0	0	0	0	0	0	0	0	0	0	0	0	0
SPDL1	HsaEX0013571	chr5	169598972	169599159	100	1	0	0	0	0	0	0	0	0	0	0	-0.006	0	-0.0011	-0.007	0	0	0	0	0	0	-0.002	0	0	0	0	0	0	-0.0013	0	0	0	0	0	0	0	0	0	0
LSG1	HsaEX6060251	chr3	194644573	194644746	100	1	0	0	0	0	0	0	0	0	0	0	0	0	0	0	0	0	0	0	0	0	0	0	0	0	0	0	0	0	0	0	0	0	0	0	0	0	0	0
AIFM2	HsaEX0003291	chr10	70117812	70117920	100	1	0	0	0	0	0	0	0	0	0	0	0	0	0	0	0	0	0	0	0	0	-0.0023	-0.0742	0	0	0	0	0	-0.0615	0	0	0	0	0	0	0	0	0	0
AIFM2	HsaEX0003292	chr10	70121092	70121173	95.8843	0.958843	0.0380377	0.00455714	0.0411571	0.0179571	0.0411571	-0.0556429	-0.0425429	-0.00664286	0.0411571	0.0411571	0.0411571	0.0411571	-0.00254286	0.0411571	0.0181571	0.00165714	-0.0106429	0.0281571	0.0259571	0.0126571	0.0312571	0.0411571	0.0272571	0.0120571	-0.0214429	0.0335571	-0.0133429	0.0411571	-0.0133429	0.0189571	-0.0230429	0.0384571	0.0134571	0.0263571	-0.00814286	0.0286571	-0.00784286	0.0160571
CAPG	HsaEX0012335	chr2	85395980	85396010	1.14143	0.0114143	0.00414947	-0.00361429	-0.00381429	0.00598571	-0.00381429	0.00228571	0.00428571	-0.00131429	0.0235857	-0.0114143	0.0204857	-0.00131429	-0.00421429	-0.00671429	-0.00431429	0.00288571	-0.00301429	-0.00631429	0.00628571	0.000285714	0.00398571	8.57e-05	0.000485714	-0.00551429	0.00248571	-0.00531429	-0.00761429	-0.00751429	0.0172857	-0.00691429	0.0161857	-0.00831429	-0.00401429	-0.0109143	0.0101857	0.00998571	0.0221857	-0.00131429
CAPG	HsaEX0012336	chr2	85398690	85398782	97.9429	0.979429	0.00858404	0.00857143	0.00547143	-0.0101286	0.00387143	0.00897143	-0.00802857	-0.00872857	0.00907143	0.00597143	-0.0119286	0.00117143	0.00347143	-0.0626286	-0.0118286	-0.00932857	-0.0112286	-0.0729286	-0.0287286	0.00557143	0.0146714	-0.0207286	0.00827143	-0.0233286	0.00837143	0.00697143	-0.00312857	0.00437143	0.00277143	0.00867143	-0.00112857	-0.0133286	-0.0244286	0.00947143	-0.00912857	0.00547143	0.0137714	-0.00302857
AP2S1	HsaEX0004935	chr19	46839465	46839578	98.8614	0.988614	0.00432914	0.00108571	-0.00281429	0.00148571	0.00328571	-0.00311429	-0.00631429	0.00638571	0.00308571	0.00778571	0.00198571	0.00258571	-0.000514286	0.00368571	0.00498571	0.00888571	-0.00241429	-0.0180143	0.000985714	0.00608571	-0.0135143	0.00348571	0.00608571	0.00448571	0.00528571	0.00608571	-0.00741429	0.00408571	-0.00711429	-0.000514286	-0.00391429	-0.00261429	-0.00781429	0.00438571	0.0113857	-0.00621429	0.00448571	-0.00151429
OFD1	HsaEX0044657	chrX	13740089	13740213	1.67	0.0167	0.0209267	0.04	0.0146	0.0018	-0.0111	-0.0141	-0.0167	-0.0145	-0.0167	-0.0061	-0.0042	-0.0167	0.0001	0.001	-0.0047	-0.006	-0.0018	-0.0107	-0.0056	-0.0167	0.0113	-0.0167	-0.0039	-0.0128	-0.0167	0.0118	-0.0133	0.0135	-0.0148	-0.0044	0.0329	-0.0133	-0.0062	-0.0167	-0.0167	0.0248	-0.0167	-0.0076
GPM6B	HsaEX6050765	chrX	13779818	13779989	99.7557	0.997557	0.00452838	0.00244286	0.00244286	0.00244286	0.00244286	0.00244286	-0.00915714	-0.00305714	-0.0307571	0.00244286	0.00244286	0.00244286	-0.000557143	0.00244286	0.00244286	0.00244286	0.00244286	-0.0119571	0.00244286	0.00244286	0.00244286	0.00244286	-0.00225714	0.00244286	0.00244286	0.00244286	0.00244286	0.00244286	0.00244286	0.00244286	0.00244286	0.00244286	0.00244286	0.00244286	0.00244286	0.00244286	0.00244286	0.00244286
POLR2B	HsaEX0049060	chr4	56990748	56990898	98.5343	0.985343	0.0332475	0.0146571	-0.0745429	0.0146571	0.00125714	0.0146571	0.0146571	0.0146571	0.0146571	0.0146571	0.0146571	-0.0449429	-0.00394286	0.0146571	0.0146571	0.0146571	0.00735714	-0.00124286	0.0146571	-0.000442857	-0.00314286	-0.0213429	0.00565714	0.0146571	0.0146571	0.00995714	0.000957143	-0.0141429	0.0146571	0.0146571	0.0146571	0.0117571	-0.00184286	0.0146571	0.0146571	0.0146571	0.00135714	0.0146571
POLR2B	HsaEX1028836	chr4	57009924	57009990	0.237143	0.00237143	0.00241848	0.00162857	0.00372857	0.00112857	-0.00237143	-0.00237143	-0.00237143	0.000628571	-0.00237143	-0.00237143	0.00392857	-0.00237143	-0.000571429	0.0123286	-0.00237143	-0.00237143	-0.00237143	-0.00237143	0.00462857	-0.00237143	-0.00237143	-0.00237143	0.0180286	-0.00237143	-0.00237143	0.000428571	-0.00237143	0.00592857	0.0121286	0.00572857	-0.00107143	0.0167286	-0.00237143	-0.00237143	-0.00237143	-0.00237143	-0.00237143	-0.00237143
POLR2B	HsaEX0049058	chr4	57015502	57015656	99.8714	0.998714	0.00340168	0.00128571	0.00128571	0.00128571	-0.00771429	0.00128571	0.00128571	0.00128571	0.00128571	0.00128571	0.00128571	0.00128571	0.00128571	0.00128571	-0.00531429	0.00128571	-0.00801429	0.00128571	0.00128571	0.00128571	-0.00241429	0.00128571	0.00128571	0.00128571	-0.0221143	-0.00281429	0.00128571	0.00128571	0.00128571	0.00128571	0.00128571	0.00128571	-0.00541429	0.00128571	0.00128571	0.00128571	0.00128571	0.00128571
POLR2B	HsaEX6084502	chr4	57017560	57017728	100	1	0	0	0	0	0	0	0	0	0	0	0	0	0	0	0	0	0	0	0	0	0	0	0	0	0	0	0	0	0	0	0	0	0	0	0	0	0	0
POLR2B	HsaEX6084500	chr4	57022152	57022246	100	1	0	0	0	0	0	0	0	0	0	0	0	0	0	0	0	0	0	0	0	0	0	0	0	0	0	0	0	0	0	0	0	0	0	0	0	0	0	0
POLR2B	HsaEX6084497	chr4	57024005	57024112	100	1	0	0	0	0	0	0	0	0	0	0	0	0	0	0	0	0	0	0	0	0	0	0	0	0	0	0	0	-0.0022	0	0	0	0	0	-0.0136	0	0	0	0
TPR	HsaEX0066732	chr1	186318733	186318828	99.9357	0.999357	0.00170084	0.000642857	0.000642857	0.000642857	0.000642857	-0.00385714	0.000642857	0.000642857	0.000642857	0.000642857	0.000642857	0.000642857	0.000642857	0.000642857	0.000642857	0.000642857	0.000642857	-0.00765714	0.000642857	0.000642857	0.000642857	0.000642857	0.000642857	0.000642857	0.000642857	0.000642857	0.000642857	-0.00295714	0.000642857	0.000642857	-0.0370571	0.000642857	0.000642857	0.000642857	0.000642857	0.000642857	0.000642857	0.000642857
TPR	HsaEX0066729	chr1	186341252	186341389	100	1	0	0	0	0	0	0	0	0	0	0	0	0	0	0	0	0	0	0	0	-0.0248	-0.064	0	0	0	0	0	0	0	0	0	0	0	0	0	0	0	0	0
TPR	HsaEX0066728	chr1	186356647	186356739	1.32571	0.0132571	0.0170823	-0.0132571	-0.0132571	0.00264286	0.0129429	0.0315429	-0.0132571	-0.00735714	-0.0132571	0.00174286	0.0369429	-0.0132571	0.0188429	0.0145429	0.0108429	-0.00215714	-0.0132571	-0.000557143	-0.0105571	0.00954286	-0.00315714	0.0130429	-0.0112571	0.00464286	-0.00305714	-0.00305714	-0.0132571	0.00284286	0.0126429	-0.0132571	0.0599429	-0.00325714	-0.00505714	0.101443	-0.0132571	0.0255429	0.0143429	-0.00125714
TPR	HsaEX0066731	chr1	186361622	186361709	99.9343	0.999343	0.00173864	0.000657143	0.000657143	0.000657143	-0.00394286	0.000657143	0.000657143	0.000657143	0.000657143	0.000657143	0.000657143	0.000657143	0.000657143	0.000657143	0.000657143	0.000657143	0.000657143	0.000657143	0.000657143	0.000657143	0.000657143	0.000657143	0.000657143	0.000657143	0.000657143	0.000657143	0.000657143	0.000657143	0.000657143	0.000657143	-0.00924286	0.000657143	0.000657143	0.000657143	0.000657143	0.000657143	0.000657143	0.000657143
TPR	HsaEX0066734	chr1	186367886	186367982	99.8957	0.998957	0.00207674	0.00104286	-0.00445714	-0.000757143	0.00104286	0.00104286	0.00104286	0.00104286	0.00104286	-0.0255571	-0.0206571	-0.00545714	-0.0214571	-0.0248571	-0.0330571	-0.0641571	-0.0357571	0.00104286	-0.00655714	-0.0118571	-0.0220571	-0.0123571	-0.0123571	4.29e-05	0.00104286	0.00104286	-0.0236571	0.00104286	0.00104286	0.00104286	0.00104286	-0.0388571	-0.0130571	-0.0247571	-0.0454571	0.00104286	-0.0411571	-0.0454571
SCML1	HsaEX6050885	chrX	17751815	17751966	99.78	0.9978	0.00582065	0.0022	0.0022	0.0022	0.0022	0.0022	-0.0132	0.0022	0.0022	0.0022	0.0022	0.0022	0.0022	0.0022	0.0022	0.0022	0.0022	0.0022	0.0022	0.0022	0.0022	0.0022	0.0022	0.0022	0.0022	0.0022	0.0022	0.0022	0.0022	0.0022	0.0022	0.0022	0.0022	0.0022	0.0022	0.0022	0.0022	0.0022
FAM120A	HsaEX1013781	chr9	93563005	93563044	0	0	0	0	0	0	0	0	0	0	0	0	0	0	0	0	0	0	0	0	0	0.0176	0	0	0	0	0	0	0	0	0	0	0	0.0224	0	0	0	0	0	0
VAMP3	HsaEX1043375	chr1	7777490	7777540	0	0	0	0	0	0	0	0	0	0	0	0	0	0	0	0	0	0	0	0	0	0	0	0	0	0	0	0	0	0	0	0	0	0	0	0	0	0	0	0
CLPTM1L	HsaEX0015781	chr5	1330280	1330383	98.8943	0.988943	0.00935857	-0.0161429	0.0110571	0.00215714	0.00975714	0.00185714	-0.00524286	-0.00344286	0.0110571	0.00845714	0.00905714	0.0100571	0.00155714	0.0110571	-0.000442857	0.00165714	-0.00124286	-0.0512429	0.0110571	0.0110571	0.0110571	-0.0283429	0.0110571	0.00945714	0.000857143	0.00695714	-0.00374286	0.0110571	-0.00184286	0.0110571	0.0110571	-0.00514286	-0.00324286	0.0110571	-0.0406429	0.00275714	-0.204943	-0.0431429
CLPTM1L	HsaEX6097159	chr5	1335057	1335174	100	1	0	0	0	0	0	0	0	0	0	0	0	0	0	0	0	0	0	0	0	0	0	0	0	0	0	0	0	0	0	0	0	0	0	0	0	0	0	0
HEXB	HsaEX1016742	chr5	74702493	74702536	0.0728571	0.000728571	0.000836091	-0.000628571	0.000571429	-0.000328571	0.000371429	-0.000728571	-0.000728571	0.00147143	-0.000728571	0.000371429	0.00587143	-0.000728571	0.00107143	-2.86e-05	-0.000228571	0.00117143	-0.000728571	-0.000728571	-0.000728571	-2.86e-05	-0.000228571	-0.000728571	0.000371429	7.14e-05	-0.000728571	-0.000228571	-0.000128571	0.00157143	0.000771429	7.14e-05	0.00257143	-0.000728571	0.00357143	0.00117143	-0.000728571	-0.000728571	-0.000528571	-0.000628571
HERPUD1	HsaEX0029815	chr16	56935404	56935475	99.4286	0.994286	0.00806731	0.00571429	-0.00318571	0.00571429	0.00571429	-0.00378571	-0.0154857	0.00531429	0.00571429	0.00201429	0.00161429	0.00571429	-0.00608571	-0.00958571	-0.00738571	-0.00608571	0.00431429	0.00161429	0.00131429	0.00571429	-0.0115857	-0.0462857	0.00571429	0.00321429	-0.000785714	0.00401429	0.00571429	-0.00328571	-0.00478571	-0.0141857	0.00321429	0.00571429	-0.00348571	0.00491429	-0.0190857	0.00151429	0.00571429	-0.00268571
CYBA	HsaEX1010786	chr16	88646520	88646603	0	0	0	0	0	0	0	0	0	0	0	0	0	0.0019	0	0	0	0	0	0	0	0.0015	0.028	0	0	0	0	0	0	0.0006	0	0	0	0	0	0	0	0.0017	0	0
PLEKHA5	HsaEX0048249	chr12	19270188	19270205	0	0	0	0	0	0	0	0	0	0	0	0.0159	0	0	0	0.0022	0.0236	0	0.0146	0.0029	0	0.0094	0	0	0	0	0	0	0	0	0	0	0	0.0056	0	0	0	0	0	0
PLEKHA5	HsaEX0048251	chr12	19369693	19369777	97.3457	0.973457	0.0426944	0.0265429	0.0265429	-0.0232571	-0.0869571	0.0265429	0.0265429	0.00404286	0.0265429	0.0265429	0.00844286	0.0265429	-0.0205571	0.0265429	-0.00175714	-0.0365571	0.0265429	-0.141657	-0.00625714	-0.0542571	0.0163429	0.0265429	0.0265429	-0.00675714	-0.0318571	0.000242857	-0.0138571	0.0237429	0.0246429	-0.0546571	-0.179057	-0.00875714	0.0265429	0.0265429	0.0265429	0.0265429	0.0161429	0.0190429
MSMO1	HsaEX0056343	chr4	165340722	165340813	0	0	0	0	0	0	0	0	0	0	0	0	0	0	0	0	0.0021	0	0	0.0083	0	0	0	0	0	0	0.007	0	0	0	0.0056	0.001	0.0043	0	0	0.0025	0	0	0	0.0029
TTC17	HsaEX0067792	chr11	43398025	43398113	100	1	0	0	0	0	0	0	0	0	0	0	0	0	0	0	0	0	0	0	0	0	-0.0144	0	0	0	0	0	-0.021	0	0	-0.0431	-0.0016	0	0	0	0	0	0	0
TTC17	HsaEX0067793	chr11	43405786	43405951	100	1	0	0	0	0	0	0	0	0	0	0	0	0	-0.0269	0	0	0	0	0	0	0	0	0	0	0	0	0	0	0	0	-0.0092	0	0	-0.0013	0	0	0	0	0
THRAP3	HsaEX1040728	chr1	36287477	36287871	1.90143	0.0190143	0.019413	-0.00481429	-0.0154143	-0.00101429	-0.00531429	0.00588571	-0.0190143	0.0396857	0.00178571	0.0679857	0.129286	0.0313857	0.0460857	0.215986	0.0182857	0.0719857	0.0726857	0.0680857	0.0422857	0.0244857	0.0309857	0.139186	0.0809857	0.00728571	0.0774857	0.0437857	0.00558571	-0.00501429	0.0889857	-0.00931429	-0.0190143	0.115786	0.0444857	-0.00791429	0.195986	0.167486	0.00738571	0.0316857
CYFIP2	HsaEX6100899	chr5	157339057	157339256	100	1	0	0	0	0	0	0	0	0	0	0	0	0	0	0	0	0	0	0	0	0	0	0	0	0	0	0	0	0	0	0	-0.0069	0	0	0	0	0	0	0
CYFIP2	HsaEX0018219	chr5	157360555	157360622	0.264286	0.00264286	0.00217475	-0.00264286	0.00335714	0.000457143	0.000457143	0.00155714	-0.00264286	-0.000542857	-0.00264286	-0.00264286	-0.00104286	-0.00264286	-0.00204286	0.00815714	-0.00264286	-0.00264286	0.0112571	-0.00264286	-0.00114286	0.00685714	0.00885714	-0.00264286	-0.00264286	0.00245714	-0.00264286	0.00105714	-0.00264286	0.00115714	0.00105714	0.00145714	0.0160571	-0.00264286	-0.00264286	-0.00264286	-0.00264286	0.0116571	-0.00264286	0.00305714
CYFIP2	HsaEX0018221	chr5	157390521	157390668	99.0243	0.990243	0.0145118	0.00975714	-0.00524286	0.00495714	0.00355714	-0.0307429	0.00975714	0.00795714	0.00975714	-0.0391429	-0.0241429	0.00975714	0.00365714	0.00975714	-0.00734286	0.00975714	0.00975714	0.00335714	0.00305714	0.00975714	-0.0788429	0.00975714	0.00975714	-0.00604286	0.00975714	0.00335714	0.00245714	0.00975714	0.00505714	-0.00344286	0.00975714	-0.0161429	-0.0109429	0.00975714	0.00195714	0.00655714	-0.00864286	0.00305714
GINM1	HsaEX6049889	chr6	149580597	149580723	99.9043	0.999043	0.00120811	-0.00164286	-0.00104286	0.000957143	0.000957143	0.000957143	0.000957143	-0.00114286	0.000957143	0.000957143	0.000957143	0.000957143	0.000957143	0.000957143	0.000957143	0.000957143	0.000957143	0.000957143	0.000957143	-0.00724286	-0.00494286	0.000957143	0.000957143	0.000957143	0.000957143	0.000957143	0.000957143	0.000957143	0.000957143	0.000957143	0.000957143	0.000957143	-0.00764286	0.000957143	0.000957143	0.000957143	0.000957143	0.000957143
EIF2AK2	HsaEX1012848	chr2	37135964	37136142	0	0	0	0	0	0	0	0	0	0	0	0.0077	0.0172	0	0	0.0226	0	0	0	0	0	0	0	0	0.0035	0	0	0.0056	0	0	0	0	0	0	0.0158	0.0116	0	0	0	0
ZFR	HsaEX0072699	chr5	32397219	32397338	99.4686	0.994686	0.0109788	0.00531429	-0.0239857	-0.00258571	0.00531429	0.00531429	0.00531429	0.00531429	0.00531429	0.00531429	0.00531429	0.00531429	0.00531429	0.00531429	0.00531429	0.00531429	0.00531429	0.00531429	-0.0291857	0.00531429	0.00531429	0.00531429	0.00531429	0.00531429	0.00531429	-0.00708571	0.00531429	-0.00358571	0.00531429	0.00171429	-0.00668571	0.00531429	0.00531429	0.00531429	0.00531429	0.00261429	0.00531429	0.00531429
PITHD1	HsaEX0010140	chr1	23786377	23786423	100	1	0	0	0	0	0	0	0	0	-0.0255	0	0	0	0	0	0	0	0	-0.001	0	0	-0.0094	0	-0.0061	-0.0031	-0.0279	0	0	0	0	-0.0015	0	0	-0.0087	0	0	0	0	-0.013
PPP1R12A	HsaEX0049549	chr12	79810395	79810511	0	0	0	0	0	0	0	0	0	0	0	0	0.0073	0	0	0	0	0	0	0	0	0	0	0	0	0	0	0	0	0	0	0	0	0	0	0	0	0	0	0
RIOK2	HsaEX1031336	chr5	97164604	97164674	0.131429	0.00131429	0.00287079	-0.00131429	-0.00131429	-0.00131429	0.000185714	-0.00131429	-0.00131429	0.00638571	-0.00131429	-0.00131429	-0.00131429	-0.00131429	-0.00131429	-0.00131429	-0.00131429	-0.00131429	-0.00131429	-0.00131429	-0.00131429	-0.00131429	-0.00131429	-0.00131429	-0.00131429	-0.00131429	-0.00131429	-0.00131429	-0.00131429	-0.00131429	-0.00131429	-0.00131429	0.00618571	-0.00131429	-0.00131429	-0.00131429	-0.00131429	-0.00131429	-0.00131429	-0.00131429
RIOK2	HsaEX0053733	chr5	97166267	97166371	0.567143	0.00567143	0.010277	-0.00567143	0.0201286	0.00822857	-0.00567143	-0.00567143	-0.00567143	-0.00567143	-0.00567143	-0.00567143	-0.00567143	-0.00567143	-0.00497143	-0.000971429	-0.00567143	0.00992857	0.0199286	-0.00567143	0.0116286	0.00342857	-0.00567143	-0.00567143	-0.00567143	-0.00397143	-0.00567143	-0.00467143	0.0157286	0.00402857	-0.00567143	0.00902857	-0.00567143	-0.00567143	-0.00247143	-0.00567143	-0.00567143	-0.00257143	-0.00567143	-0.00567143
RIOK2	HsaEX0053732	chr5	97168760	97168852	100	1	0	0	0	0	0	0	0	0	0	0	0	0	0	0	0	0	0	0	0	0	0	0	0	0	0	-0.0116	0	0	0	0	0	0	0	0	0	0	0	0
RIOK2	HsaEX0053734	chr5	97175217	97175315	0.68	0.0068	0.0101382	-0.0068	-0.0068	-0.0068	0.0125	0.0165	-0.0068	-0.0018	-0.0052	-0.0049	-0.0068	-0.0068	-0.0048	-0.0015	-0.0068	0.0097	0.0086	0.0129	-0.0068	-0.0068	-0.0068	-0.0068	-0.0068	-0.0026	-0.0068	-0.0068	-0.0068	0.0005	-0.0068	-0.0068	0.0264	0.0151	-0.0033	-0.0068	-0.0068	-0.0068	0.0031	-0.0068
YIPF1	HsaEX6031031	chr1	53878315	53878402	99.5914	0.995914	0.00755125	0.00408571	0.00408571	-0.00521429	-0.0152143	0.00408571	0.00408571	0.00408571	0.00408571	0.00408571	0.00408571	0.00408571	-0.0175143	0.00248571	0.00408571	0.00408571	0.00408571	0.00408571	0.00408571	0.00408571	0.00408571	0.00408571	0.00408571	-0.0662143	0.00408571	-0.00641429	0.00408571	0.00408571	0.00408571	0.00408571	0.00408571	-0.0421143	0.00408571	0.00408571	0.00408571	0.00408571	0.00408571	0.00408571
NDC1	HsaEX0065840	chr1	53827999	53828053	100	1	0	0	0	0	0	0	0	0	0	0	0	0	0	0	0	-0.0027	0	0	0	0	-0.007	0	0	0	0	0	0	0	0	0	0	-0.0114	0	0	0	0	0	0
NDC1	HsaEX0065841	chr1	53835586	53835620	96.6429	0.966429	0.0259591	0.0248714	0.0111714	-0.0268286	-0.0306286	-0.0209286	0.0335714	0.00877143	0.0248714	0.0286714	0.00587143	-0.133729	-0.0113286	-0.0139286	0.00657143	0.0145714	-0.0543286	0.00927143	-0.0929286	0.0152714	-0.137229	0.0335714	-0.0110286	-0.0479286	-0.0442286	-0.0436286	-0.0852286	0.0107714	0.0128714	-0.0919286	-0.309429	0.0223714	0.00717143	0.00897143	0.0335714	0.00247143	-0.0184286	-0.0370286
ALDH18A1	HsaEX6089656	chr10	95632959	95633049	100	1	0	0	0	0	0	0	0	0	0	0	0	0	0	0	0	0	0	0	0	0	0	0	0	0	0	0	0	0	0	0	0	0	0	0	0	0	0	0
YBX3	HsaEX1044271	chr12	10700237	10700267	0.204286	0.00204286	0.00350326	-0.00204286	0.00455714	-0.00204286	-0.00204286	0.00565714	-0.00204286	-0.00204286	-0.00204286	-0.00204286	0.000257143	-0.00204286	-0.00204286	-0.00204286	-0.00204286	-0.00204286	-0.00204286	0.00215714	0.000757143	0.0153571	-0.00204286	-0.00134286	0.00555714	-0.00204286	-0.00204286	-0.00204286	-0.00204286	-0.00204286	0.000557143	-0.00204286	0.0127571	-0.00204286	-0.00204286	-0.00204286	-0.00204286	-0.00204286	-0.00204286	-0.00204286
YBX3	HsaEX1044272	chr12	10703523	10703619	0.0685714	0.000685714	0.0015657	-0.000685714	-0.000685714	-0.000685714	0.00351429	-0.000685714	-8.57e-05	-0.000685714	-0.000685714	-0.000685714	-0.000185714	-0.000685714	-0.000685714	-0.000685714	-0.000685714	-0.000685714	-0.000685714	-0.000685714	0.00211429	-0.000685714	-0.000685714	-0.000685714	-0.000685714	-0.000685714	-0.000685714	-0.000685714	-0.000685714	0.00161429	-0.000685714	0.00291429	-0.000685714	-0.000685714	0.00351429	-0.000685714	-0.000685714	-0.000685714	-0.000685714	-0.000685714
CCAR1	HsaEX1007221	chr10	68755215	68755285	0.255714	0.00255714	0.00284362	-0.00255714	-0.00255714	0.000642857	0.00224286	-5.71e-05	-0.00255714	0.00484286	0.00414286	0.00204286	0.00704286	-0.00255714	-0.000257143	-0.00255714	-0.00255714	0.00114286	0.00154286	0.000242857	0.00964286	-0.00255714	0.0127429	-0.00255714	0.00194286	-0.000757143	0.0102429	0.00354286	0.00904286	0.00924286	-0.00255714	0.00144286	0.00124286	0.0202429	0.000342857	0.00594286	-0.00255714	-0.00255714	-0.000157143	-0.00255714
MPC1	HsaEX0008491	chr6	166365974	166366056	98.0357	0.980357	0.0179957	0.0136429	0.00914286	0.00364286	-0.0392571	-0.00225714	0.00774286	0.00734286	-0.0193571	-0.0213571	-0.0622571	0.000642857	-0.0301571	0.00994286	0.0111429	0.000942857	-0.00655714	-0.0293571	-0.0108571	0.00364286	-0.0782571	0.0158429	0.0109429	-0.000557143	0.0143429	0.000442857	-0.0503571	0.00624286	-0.0337571	-0.0217571	-0.112457	-0.0309571	-0.0673571	-0.0636571	0.0196429	-0.0309571	0.00754286	-0.0255571
NCKAP1	HsaEX1025281	chr2	182943147	182943211	0	0	0	0	0	0	0	0	0	0	0	0	0	0	0	0	0	0	0	0	0	0	0	0	0	0	0	0	0	0	0	0	0	0	0	0	0	0	0	0
NCKAP1	HsaEX6017259	chr2	182953259	182953331	100	1	0	0	0	0	0	0	0	0	0	0	0	0	-0.0024	0	0	0	0	0	0	0	0	0	0	-0.0209	0	0	0	-0.0207	0	0	0	0	0	0	0	0	-0.0164	0
GPBP1	HsaEX0028130	chr5	57250983	57251141	98.5157	0.985157	0.0197208	0.00674286	0.0148429	0.00854286	0.00414286	-0.00795714	0.0148429	-0.0411571	0.0148429	0.0148429	-0.00815714	0.0148429	-0.0304571	0.0148429	0.00514286	0.0148429	0.0100429	0.00324286	-0.0142571	0.0114429	-0.00125714	-0.0524571	0.00524286	0.00664286	0.0148429	-0.0229571	0.00294286	-0.00845714	-0.0195571	0.0148429	-0.00955714	-0.0121571	0.00214286	0.0148429	0.00484286	-0.000157143	0.00794286	0.00124286
APPBP2	HsaEX0005198	chr17	60451880	60452045	100	1	0	0	0	0	0	0	0	0	0	0	0	0	0	0	0	0	0	0	-0.0059	0	0	0	0	0	0	0	0	0	0	0	0	0	0	0	0	-0.0195	0	0
ISOC2	HsaEX0032265	chr19	55457092	55457212	0.247143	0.00247143	0.00653879	-0.00247143	-0.00247143	-0.00247143	-0.00247143	-0.00247143	-0.00247143	0.0148286	-0.00247143	-0.00247143	-0.00247143	-0.00247143	0.00492857	0.00262857	-0.00247143	0.00312857	-0.00247143	-0.00247143	-0.00247143	-0.00247143	0.0129286	-0.00247143	0.0416286	0.0600286	-0.00247143	0.00342857	-0.00247143	0.0124286	-0.00247143	-0.00247143	0.0147286	-0.00247143	0.0145286	0.0221286	-0.00247143	0.0193286	0.00102857	0.00852857
LIMCH1	HsaEX0035813	chr4	41687840	41687917	0.408571	0.00408571	0.00307215	0.000614286	0.00161429	0.00531429	-0.00188571	-0.00408571	-0.00218571	0.000614286	0.0259143	-0.00408571	-0.00408571	-0.00408571	-0.00408571	-0.00408571	0.000414286	-0.00168571	-0.00268571	-0.00148571	0.000914286	-0.00408571	0.131014	-0.00408571	0.00101429	-0.00268571	0.00601429	-0.00408571	-0.00168571	0.000814286	-0.00408571	0.00221429	-0.00408571	0.00301429	0.00621429	-0.00328571	-0.00408571	-0.00108571	-0.00308571	-0.00408571
TNPO3	HsaEX0066339	chr7	128986729	128986920	98.6157	0.986157	0.0222328	0.0138429	0.0138429	-0.0204571	-0.0416571	0.0138429	0.0138429	0.00674286	0.0138429	0.0138429	0.0138429	0.0138429	0.0138429	-0.00435714	-0.0111571	-0.00655714	-0.0242571	-0.00465714	0.0138429	0.0138429	0.00554286	0.0138429	-0.0244571	0.0138429	0.0138429	0.0138429	0.0138429	0.0138429	0.0138429	0.0108429	0.0111429	0.0138429	-0.0115571	0.00634286	0.0138429	0.0138429	0.00984286	0.0138429
RFXANK	HsaEX6094090	chr19	19198657	19198723	100	1	0	0	0	0	0	0	0	0	0	0	0	0	0	0	-0.0098	0	0	0	0	0	0	0	0	0	0	0	0	0	0	0	0	0	0	0	0	0	0	0
RFXANK	HsaEX0053287	chr19	19200819	19200893	0.862857	0.00862857	0.0133641	-0.00862857	-0.00492857	0.0284714	-0.00112857	-0.00862857	0.00347143	-0.00862857	-0.00862857	0.00297143	-2.86e-05	0.00127143	0.00107143	0.295671	0.0274714	-0.00122857	-0.00542857	0.000171429	0.0142714	-0.00152857	0.00557143	0.00587143	0.00367143	-0.00862857	-0.00862857	0.000971429	-0.00862857	-0.000428571	-0.00862857	0.00137143	-0.00862857	-0.00862857	-0.00862857	0.000671429	-0.00862857	-0.00862857	0.00177143	-0.00862857
TMEM161A	HsaEX0065537	chr19	19121318	19121421	97.9243	0.979243	0.0232605	-0.0231429	0.0207571	0.0166571	-0.0234429	0.0207571	-0.0276429	0.0160571	0.0207571	0.0207571	0.0161571	0.0207571	0.0207571	-0.000242857	0.0137571	-0.0186429	-0.00534286	0.00905714	-0.00784286	0.0207571	0.0207571	-0.0306429	0.0172571	-0.00194286	-0.0592429	0.0122571	0.0207571	0.0207571	0.0207571	0.0207571	0.0207571	0.0207571	-0.0146429	0.0207571	0.0207571	0.0207571	0.0133571	-0.0251429
TMEM161A	HsaEX0065534	chr19	19133130	19133210	99.4543	0.994543	0.0106425	-0.00474286	-0.0225429	0.00545714	0.00545714	0.00545714	0.00545714	0.00545714	0.00545714	0.00545714	0.00245714	0.00545714	0.00545714	0.00545714	0.00545714	0.00545714	0.00545714	0.00155714	0.00545714	0.00545714	-0.0653429	0.00545714	0.00545714	0.00545714	0.00545714	-0.000142857	0.00545714	0.00545714	0.00545714	0.00545714	0.00545714	0.00545714	-0.0484429	0.00545714	0.00545714	0.00545714	0.00545714	0.00545714
DDX20	HsaEX0018891	chr1	111760987	111761125	100	1	0	0	0	0	0	0	0	0	0	0	-0.0078	0	0	0	0	0	-0.0352	-0.048	0	0	0	0	0	0	-0.0938	0	0	-0.0193	0	0	0	-0.0056	0	0	0	0	0	0
DDX20	HsaEX0018888	chr1	111762255	111762337	100	1	0	0	0	0	0	0	0	0	0	0	0	0	0	0	0	0	0	0	0	0	0	0	0	0	0	0	0	0	0	0	0	0	0	0	0	0	0	0
DDX20	HsaEX0018889	chr1	111764402	111764450	0	0	0	0	0	0	0	0	0	0	0.0329	0.0293	0.0221	0	0.0038	0.0277	0	0	0	0	0	0	0.0171	0	0.003	0	0	0	0.0056	0.0017	0	0	0	0	0.0184	0	0	0.0132	0	0.0189
ZNF76	HsaEX0074309	chr6	35290847	35290983	0.155714	0.00155714	0.00272755	0.00284286	0.00494286	-0.00155714	-0.00155714	-0.00155714	-0.00155714	-0.00155714	-0.00155714	-0.00155714	0.0156429	0.0272429	0.0148429	0.00984286	0.00574286	0.0502429	0.00234286	0.0606429	0.0159429	0.00674286	0.0222429	-0.00155714	-0.000457143	0.00494286	0.00944286	-5.71e-05	0.0248429	-0.00155714	-0.00155714	0.0495429	-0.00155714	0.0123429	0.00934286	-0.00155714	-0.00155714	0.0253429	-0.00155714	0.00964286
ZNF76	HsaEX0074313	chr6	35294780	35294915	2.82	0.0282	0.0299019	-0.0282	-0.0268	-0.026	0.0351	-0.0092	0.0145	0.0406	0.0222	-0.0282	-0.0237	-0.0282	0.0206	-0.016	-0.0238	0.0312	0.0108	-0.0224	0.0445	0.0144	0.0584	0.0035	0.0016	0.0168	0.0162	-0.0066	-0.0282	-0.0026	-0.0052	-0.0122	-0.0282	0.0204	-0.0049	-0.0282	0.0491	0.0614	0.1017	0.0164
GNAI3	HsaEX1015723	chr1	109557423	109557554	0	0	0	0	0	0	0	0	0	0	0	0	0	0	0	0	0	0.0073	0	0	0	0	0	0	0	0	0	0	0	0	0	0	0	0	0	0	0	0	0	0
GNAI3	HsaEX0027830	chr1	109584622	109584713	0.00857143	8.57e-05	0.000226779	-8.57e-05	-8.57e-05	-8.57e-05	-8.57e-05	-8.57e-05	-8.57e-05	0.000514286	-8.57e-05	-8.57e-05	0.000114286	-8.57e-05	-8.57e-05	-8.57e-05	-8.57e-05	0.000214286	0.00291429	-8.57e-05	-8.57e-05	-8.57e-05	-8.57e-05	-8.57e-05	0.00261429	-8.57e-05	-8.57e-05	-8.57e-05	-8.57e-05	-8.57e-05	-8.57e-05	-8.57e-05	0.00151429	-8.57e-05	-8.57e-05	-8.57e-05	-8.57e-05	-8.57e-05	0.00171429	0.000514286
GNAI3	HsaEX6032643	chr1	109592043	109592255	99.9171	0.999171	0.00177549	0.000828571	2.86e-05	0.000828571	0.000828571	0.000828571	-0.00397143	0.000628571	0.000828571	0.000428571	0.000128571	2.86e-05	0.000628571	0.000128571	0.000828571	0.000228571	-0.00167143	2.86e-05	0.000828571	-0.000271429	0.000828571	-0.000671429	0.000828571	-7.14e-05	0.000828571	-7.14e-05	0.000828571	0.000828571	0.000828571	0.000828571	0.000828571	-0.000171429	0.000528571	0.000828571	-0.000171429	-0.00137143	0.000828571	-0.000171429
IPO5	HsaEX6040788	chr13	98016729	98016851	100	1	0	0	0	0	0	0	0	0	0	0	0	0	0	0	0	0	0	0	0	-0.0029	0	0	0	0	0	0	0	0	0	0	0	0	0	0	0	0	0	0
OAT	HsaEX0044503	chr10	124407303	124407416	0.2	0.002	0.00462457	-0.0004	-0.002	-0.002	-0.002	-0.002	-0.002	0.0104	-0.002	0.0178	0.0572	0.055	0.005	0.0035	0.004	-0.002	0.0003	0.0064	0.0052	-0.002	-0.0013	-0.002	0.0099	-0.002	-0.002	0.0002	0.0214	0.0045	0.0262	-0.002	0.0269	-0.002	0.0028	-0.002	-0.002	0.0203	-0.002	-0.002
WDR18	HsaEX6091413	chr19	991995	992015	100	1	0	0	0	0	0	0	0	0	0	0	0	0	0	0	0	0	0	0	0	0	0	0	0	0	0	0	0	0	0	0	0	0	0	0	0	0	0	0
PDIA5	HsaEX6058034	chr3	123110944	123111004	100	1	0	0	0	0	0	0	0	0	0	0	-0.0468	0	0	0	0	0	0	0	0	0	0	0	0	0	0	0	0	0	0	0	0	0	0	0	0	0	0	0
ZC3H15	HsaEX0072243	chr2	186499619	186499662	0.14	0.0014	0.00169804	-0.0014	-0.0014	0.0017	0.0015	-0.0014	0.0022	-0.0012	0.0068	-0.0002	0.0015	-0.0014	-0.0009	0.0083	0.0097	0.0048	-0.0014	0.0018	-0.001	0.0021	-0.0004	-0.0014	-0.0011	-0.0004	-0.0014	0.004	-0.0014	0.0013	-0.0014	-0.0014	0.0158	-0.0012	-0.0014	-0.0014	0.015	0.0001	0.0088	2.78e-19
ZC3H15	HsaEX0072244	chr2	186505451	186505597	99.9914	0.999914	0.000226779	8.57e-05	-0.000514286	8.57e-05	8.57e-05	8.57e-05	8.57e-05	8.57e-05	8.57e-05	8.57e-05	8.57e-05	8.57e-05	8.57e-05	-0.00521429	8.57e-05	8.57e-05	8.57e-05	-0.00251429	8.57e-05	8.57e-05	-0.00121429	8.57e-05	-0.00131429	8.57e-05	-0.00151429	-0.00271429	8.57e-05	8.57e-05	-0.00521429	8.57e-05	8.57e-05	8.57e-05	-0.0105143	8.57e-05	8.57e-05	-0.00111429	8.57e-05	8.57e-05
ME1	HsaEX0038463	chr6	83223760	83223933	98.2429	0.982429	0.0143087	0.0140714	-0.0191286	0.00377143	0.00587143	0.0175714	-0.0166286	-0.00552857	0.0175714	-0.00412857	0.00237143	0.0175714	0.00757143	-0.0435286	-0.00322857	0.0141714	-0.0214286	0.00967143	0.0112714	-0.0464286	-0.00102857	0.0175714	0.00417143	-0.00472857	-0.000828571	-0.00372857	-0.0113286	0.00257143	-0.0309286	-0.0100286	0.0175714	-0.0377286	0.00157143	0.0141714	0.0175714	-0.0168286	-0.0208286	0.00647143
ZNRD1	HsaEX0074500	chr6	30061917	30062017	99.1386	0.991386	0.0129149	0.00861429	0.00581429	0.00861429	0.00861429	-0.0114857	-0.0243857	0.00421429	0.00861429	-0.00638571	-0.0166857	0.00861429	0.000614286	-0.00658571	0.00861429	0.00461429	-0.00148571	0.000914286	-0.00208571	0.00311429	-0.0133857	-8.57e-05	-0.0116857	-0.00958571	-0.00308571	0.000814286	-0.0101857	0.00541429	0.00861429	-0.00898571	0.00351429	0.00861429	-0.0134857	0.00861429	0.00861429	0.00861429	0.00861429	0.00861429
GOLGA5	HsaEX0027984	chr14	92816251	92816421	100	1	0	0	0	0	0	0	0	0	0	0	0	0	-0.0103	0	0	0	0	-0.0206	0	0	-0.0042	0	0	0	0	0	0	0	0	0	0	0	0	0	0	0	-0.0565	-0.0295
FECH	HsaEX0025521	chr18	57559145	57559243	98.9943	0.989943	0.0132398	0.0100571	-0.0275429	0.00485714	0.00605714	0.0100571	-0.00524286	0.00175714	0.0100571	0.0100571	0.0100571	0.0100571	0.0100571	0.000257143	0.00245714	0.0100571	0.0100571	0.0100571	0.0100571	0.0100571	0.000857143	0.0100571	0.0100571	0.0100571	0.0100571	0.0100571	-0.0145429	0.0100571	0.0100571	0.00275714	0.0100571	0.0100571	0.0100571	0.00665714	0.0100571	-0.0141429	0.0100571	0.0100571
FECH	HsaEX0025519	chr18	57567721	57567876	0.232857	0.00232857	0.00616082	0.0139714	-0.00232857	-0.00232857	-0.00232857	-0.00232857	-0.00232857	-0.00232857	-0.00232857	-0.00232857	0.0143714	-0.00232857	-0.00232857	0.00347143	-0.00232857	-0.00232857	-0.00232857	-0.00232857	-0.00232857	0.000671429	-0.00232857	-0.00232857	-0.00152857	-0.00232857	-0.00232857	-0.00232857	-0.00232857	-0.00232857	-0.00232857	-0.000328571	0.00147143	-0.00232857	-0.00232857	0.0231714	-0.00232857	-0.00232857	-0.00232857	-0.00232857
PFKP	HsaEX6087335	chr10	3100921	3101000	0	0	0	0	0	0	0	0	0	0	0	0	0	0	0	0	0	0	0	0	0	0	0	0	0	0	0	0	0	0	0	0	0	0	0	0	0	0	0	0
PFKP	HsaEX0046757	chr10	3109355	3109480	100	1	0	0	0	0	0	0	0	0	0	0	0	0	0	0	0	0	0	0	0	0	0	0	0	0	0	0	0	0	0	0	0	0	0	0	0	0	-0.0014	0
PFKP	HsaEX0046760	chr10	3134509	3134582	100	1	0	0	0	0	0	0	0	0	0	0	0	0	0	0	0	0	0	0	0	0	0	0	0	0	0	0	0	0	0	0	0	0	0	0	0	0	0	0
SP100	HsaEX0061090	chr2	230464067	230464150	94.3343	0.943343	0.0316914	-0.0333429	0.0104571	-0.0101429	0.0480571	0.0342571	-0.0261429	-0.0231429	-0.0187429	-0.0138429	-0.0413429	-0.0387429	-0.0492429	-0.142943	-0.0627429	-0.0338429	0.0208571	-0.0947429	0.000757143	0.0299571	-0.00174286	-0.0544429	0.0130571	-0.0898429	0.0107571	0.0110571	-0.00234286	0.0379571	0.0314571	0.0170571	0.0317571	0.00665714	-0.0726429	0.0140571	-0.0254429	0.0321571	0.0566571	0.0369571
SP100	HsaEX0061091	chr2	230467120	230467206	100	1	0	0	0	0	0	0	0	0	0	0	0	0	-0.0049	-0.0036	0	-0.0088	0	0	0	0	0	-0.0126	0	-0.0056	0	0	0	0	0	0	0	0	0	0	0	0	0	0
TRAM1	HsaEX0066884	chr8	70598134	70598252	100	1	0	0	0	0	0	0	0	0	0	0	0	0	0	0	-0.0011	0	-0.003	-0.0038	0	0	-0.0022	-0.0059	-0.0006	0	0	0	0	0	0	-0.0022	0	-0.0084	0	0	0	0	0	0
DNTTIP2	HsaEX0020505	chr1	93875645	93875783	99.8814	0.998814	0.00247011	0.00118571	0.00118571	0.00118571	-0.000514286	0.00118571	0.00118571	-0.00541429	0.00118571	0.00118571	0.00118571	-0.0220143	0.000685714	0.00118571	0.00118571	0.00118571	0.00118571	0.00118571	0.00118571	0.00118571	-0.000314286	0.000385714	-0.00661429	-0.0113143	0.00118571	0.00118571	-0.000514286	0.00118571	0.00118571	0.00118571	0.00118571	-0.00671429	0.00118571	0.00118571	0.00118571	0.00118571	0.00118571	0.00118571
IDH3G	HsaEX0030896	chrX	153786212	153786272	99.3743	0.993743	0.00351893	-0.000742857	-0.00164286	0.00195714	0.000757143	0.00535714	0.000457143	-0.00614286	0.00625714	-0.0249429	-0.00394286	-0.0113429	0.000757143	-0.0329429	-0.0139429	-0.00394286	-0.00824286	0.00385714	-0.00364286	-0.0164429	-0.000542857	-0.0475429	-0.0155429	-0.00254286	-0.0156429	-0.0139429	-0.00214286	0.000357143	-0.00254286	0.000757143	0.00545714	-0.00774286	-0.00534286	0.00625714	-0.0284429	-0.00174286	0.00125714	0.000157143
IDH3G	HsaEX6053775	chrX	153789114	153789200	0.0614286	0.000614286	0.000904486	0.00108571	-0.000614286	0.00148571	-0.000614286	-0.000614286	-0.000114286	-0.000614286	-0.000614286	0.00358571	0.000985714	-0.000614286	-0.000614286	-0.000614286	-0.000614286	-1.43e-05	0.00288571	-0.000614286	0.000585714	0.00428571	-0.000614286	-0.000614286	-0.000614286	0.000585714	-0.000614286	0.000185714	0.00548571	-0.000614286	-0.000614286	-0.000614286	0.000585714	-0.000614286	-0.000614286	0.00428571	-0.000614286	0.00268571	0.00248571	-0.000614286
IFI35	HsaEX0030942	chr17	43013776	43013882	97.51	0.9751	0.0290324	0.0249	0.0249	-0.0114	-0.0512	0.0249	-0.0197	0.0076	0.0249	0.012	-0.0155	0.0249	-0.0084	-0.1772	-0.017	0.0005	0.0194	0.0004	-0.0054	-0.0063	-0.0405	0.0249	0.0063	-0.0147	-0.1024	0.0086	-0.0247	-0.0229	-0.0303	0.0249	0.0249	0.0249	-0.0965	-0.0018	0.0249	0.0067	0.0249	-0.0231
OTUD5	HsaEX0045010	chrX	48923633	48923736	99.2214	0.992214	0.0205991	0.00778571	-0.0467143	0.00778571	0.00778571	0.00778571	0.00778571	0.00778571	0.00778571	0.00778571	-0.0297143	0.00778571	0.00778571	-0.0815143	0.00778571	0.00778571	0.00778571	0.00778571	0.00778571	-0.115514	-0.00731429	0.00778571	0.00778571	0.00778571	-0.133914	0.00778571	0.00778571	0.00778571	-0.130614	0.00778571	0.00778571	0.00778571	0.00778571	0.00778571	0.00778571	0.00778571	0.00778571	0.00778571
ACSL4	HsaEX6052914	chrX	109661531	109661645	100	1	0	0	0	0	0	0	0	0	0	0	0	0	-0.0081	0	0	0	0	0	0	0	0	0	0	0	0	-0.0079	0	0	0	0	0	0	0	0	0	0	0	0
GPKOW	HsaEX0028201	chrX	49113853	49113938	99.3986	0.993986	0.00871826	0.00601429	-0.0166857	0.00601429	-0.00198571	-0.00538571	0.00601429	0.00601429	0.00601429	0.00601429	0.000914286	-0.0154857	0.00101429	-0.00228571	0.00601429	-0.00478571	0.00601429	-0.00268571	0.00601429	0.00601429	0.00601429	0.00601429	-0.00648571	-0.00258571	-0.0318857	0.00601429	0.00601429	0.00401429	0.00601429	0.000214286	0.00601429	0.00601429	0.00601429	0.00601429	0.00601429	0.00601429	-0.0101857	0.00601429
GPKOW	HsaEX1015956	chrX	49117243	49117415	0	0	0	0	0	0	0	0	0	0	0	0	0.0228	0	0.0066	0	0	0	0	0.0035	0	0	0.0455	0	0	0	0	0	0	0	0	0	0	0	0	0	0	0	0	0
LAPTM4A	HsaEX6012100	chr2	20037538	20037614	100	1	0	0	0	0	0	0	0	0	0	0	0	0	0	0	0	0	0	0	0	0	0	0	0	0	0	0	0	0	-0.0002	0	0	0	0	0	0	0	0	0
KIF2A	HsaEX0034578	chr5	62354315	62354369	0.435714	0.00435714	0.00799205	-0.00435714	-0.00435714	0.00584286	-0.00435714	-0.00435714	-0.00435714	0.0159429	-0.00435714	-0.00435714	-0.000457143	-0.00435714	-0.00435714	0.00124286	0.00324286	-0.00435714	-0.00435714	0.00524286	-0.00435714	-0.00435714	0.0172429	-0.00435714	-0.00435714	-0.00435714	-0.00435714	-0.00435714	-0.00435714	-0.00435714	-0.00435714	-0.00435714	-0.00435714	-0.00435714	0.0125429	-0.00435714	-0.00435714	-0.00435714	-0.00435714	-0.00435714
ERLEC1	HsaEX6013361	chr2	53788583	53788705	0.197143	0.00197143	0.00466787	-0.000671429	-0.00197143	-0.00197143	-0.00197143	0.0105286	-0.00197143	-0.00197143	-0.00197143	-0.00197143	-0.00197143	-0.00197143	-0.000771429	0.000828571	0.00552857	-0.000871429	0.00162857	-0.00197143	-0.00197143	-0.00197143	0.00472857	-0.00197143	-0.00197143	-0.00197143	-0.00197143	0.0174286	-0.00197143	0.00152857	-0.00197143	-0.00197143	-0.00197143	0.00742857	-0.00197143	-0.00197143	-0.00197143	-0.00197143	0.00462857	0.00582857
ERLEC1	HsaEX0023088	chr2	53814543	53814603	99.9029	0.999029	0.00170755	0.000971429	0.000971429	-0.00312857	0.000971429	0.000971429	0.000971429	-0.00172857	0.000971429	0.000971429	0.000971429	-0.0352286	-0.00422857	0.000971429	0.000971429	-0.00712857	-0.0157286	0.000971429	0.000971429	0.000971429	-0.00802857	0.000971429	0.000971429	0.000971429	-0.0152286	-0.00292857	0.000971429	-0.00602857	0.000971429	-0.00612857	-0.00172857	-0.0157286	0.000971429	-0.00632857	0.000971429	-0.0138286	-0.0288286	0.000971429
VPS35	HsaEX6043518	chr16	46678943	46679156	99.75	0.9975	0.00661438	0.0025	0.0025	0.0025	0.0025	-0.015	0.0025	0.0025	0.0025	0.0025	0.0025	0.0025	-0.0053	-0.0079	0.0025	0.0025	0.0025	0.0025	0.0025	0.0025	-0.0016	0.0025	0.0025	0.0025	0.0025	0.0025	-0.0242	0.001	0.0025	0.0025	0.0025	0.0025	0.0025	0.0025	0.0025	0.0025	0.0012	0.0025
GAL	HsaEX0026839	chr11	68684924	68685004	99.3886	0.993886	0.00795308	-0.00708571	0.00611429	0.00611429	0.00611429	0.00611429	-0.0124857	-0.00488571	0.00611429	-0.00618571	-0.000985714	-0.00158571	0.00611429	0.00611429	0.00611429	0.00611429	-0.0269857	-0.00698571	0.00611429	0.00611429	0.00611429	0.00611429	0.00611429	-0.00758571	-0.00978571	-0.00498571	-0.00148571	0.00351429	0.00241429	0.00611429	-0.0555857	0.00351429	-0.00198571	0.00611429	0.00611429	0.00611429	0.00611429	0.00611429
UFD1L	HsaEX6025784	chr22	19451878	19452000	0	0	0	0	0	0	0	0	0	0	0	0	0	0	0	0	0	0	0	0	0	0	0	0	0	0	0	0	0	0	0	0	0	0	0	0	0	0	0	0
UFD1L	HsaEX6025781	chr22	19458071	19458139	99.7414	0.997414	0.00347919	0.00258571	0.00258571	0.00148571	8.57e-05	-0.00651429	0.00258571	-0.00281429	-0.0187143	0.00258571	0.00188571	0.00258571	0.00258571	-0.00131429	0.00258571	-0.0104143	-0.000814286	0.00208571	0.00258571	0.00258571	0.00258571	0.00258571	0.00258571	0.00258571	-0.00411429	0.00258571	-0.000214286	0.00258571	0.00258571	0.000685714	0.00258571	0.00258571	0.000585714	-0.00421429	0.00258571	-0.00991429	0.00258571	0.00258571
IKBKAP	HsaEX0031238	chr9	108875633	108875735	0	0	0	0	0	0	0	0	0	0	0.0202	0	0	0.0045	0	0	0	0	0.0083	0.0087	0.042	0	0.0256	0	0.0014	0	0	0	0	0.0077	0.0006	0.0079	0.0049	0	0	0.0136	0	0.0154	0	0
IKBKAP	HsaEX1017552	chr9	108884796	108884912	0	0	0	0	0	0	0	0	0	0	0	0	0	0	0	0	0	0	0	0	0	0	0	0	0	0	0	0	0	0.0013	0	0	0	0	0	0	0	0	0	0
NUCB2	HsaEX0044134	chr11	17301744	17301870	100	1	0	0	0	0	0	0	0	0	0	0	0	0	0	0	0	0	-0.0026	0	0	0	0	0	0	-0.0089	0	-0.0037	0	0	0	0	0	0	0	-0.0017	0	0	0	0
ASNS	HsaEX6009134	chr7	97855353	97855459	100	1	0	0	0	0	0	0	0	0	0	0	0	0	0	0	0	0	0	0	0	0	0	0	0	0	0	0	0	0	0	0	0	0	0	0	0	0	0	0
EIF2B3	HsaEX6030634	chr1	44981021	44981177	99.8786	0.998786	0.00283574	0.00121429	0.00121429	-0.00638571	0.00121429	0.00121429	0.00121429	0.000314286	-0.0106857	0.00121429	-0.00478571	0.00121429	0.00121429	0.00121429	-0.00168571	-0.00108571	0.00121429	-0.00808571	0.00121429	0.00121429	-0.00618571	0.00121429	0.00121429	-0.0104857	-0.00928571	0.00121429	0.00121429	0.00121429	0.00121429	0.00121429	0.00121429	0.00121429	0.00121429	-0.00928571	0.00121429	0.00121429	0.00121429	0.00121429
ING3	HsaEX0031652	chr7	120951164	120951235	99.9729	0.999729	0.000718132	0.000271429	-0.00162857	0.000271429	0.000271429	0.000271429	0.000271429	0.000271429	0.000271429	0.000271429	0.000271429	0.000271429	0.000271429	0.000271429	0.000271429	0.000271429	0.000271429	0.000271429	0.000271429	0.000271429	0.000271429	-0.000528571	-0.0177286	0.000271429	0.000271429	0.000271429	0.000271429	0.000271429	0.000271429	0.000271429	0.000271429	0.000271429	0.000271429	0.000271429	0.000271429	0.000271429	0.000271429	0.000271429
TRIP13	HsaEX6097105	chr5	900494	900549	99.8829	0.998829	0.00177831	-0.00322857	0.000271429	0.00117143	0.00117143	0.00117143	0.00117143	-0.00172857	0.00117143	0.00117143	-0.00192857	0.00117143	-0.00232857	-0.000128571	-0.00172857	0.00117143	0.000371429	-0.00332857	0.00117143	-0.00102857	-0.00452857	0.00117143	0.00117143	-0.00202857	0.00117143	-0.00132857	0.00117143	-0.000128571	0.00117143	-0.00152857	0.00117143	-0.00372857	7.14e-05	0.00117143	0.00117143	0.000771429	0.00117143	0.00117143
TRIP13	HsaEX0067264	chr5	908355	908461	99.1143	0.991143	0.006752	0.00455714	-0.00804286	0.00205714	-0.00994286	-4.29e-05	0.00885714	0.00255714	0.00765714	-0.00314286	-0.00254286	0.00885714	0.00585714	-0.0126429	-0.00224286	-0.00384286	0.00125714	-0.00164286	-0.000242857	-0.00304286	0.00355714	0.00885714	-0.00804286	-0.00154286	0.00535714	0.00155714	0.00265714	0.00395714	-4.29e-05	0.00885714	0.00885714	-0.0198429	-0.0156429	0.00365714	-0.00344286	0.000257143	-0.0330429	-0.00674286
TRIP13	HsaEX6097099	chr5	914465	914577	99.9814	0.999814	0.000328778	-0.000614286	0.000185714	0.000185714	0.000185714	0.000185714	0.000185714	-0.000314286	0.000185714	-0.00291429	-0.00291429	-0.00201429	-0.000614286	-0.00331429	-0.00281429	-0.00121429	-0.00511429	-0.00161429	-0.00161429	-0.00251429	-0.00371429	-0.0185143	0.000185714	0.000185714	-0.00471429	-0.00221429	-0.00421429	-0.000614286	-0.00401429	0.000185714	0.000185714	-0.000214286	0.000185714	-0.114214	-0.0228143	-0.00121429	-0.00381429	-0.000614286
TRIP13	HsaEX1042045	chr5	916093	916272	0.168571	0.00168571	0.00165874	0.00261429	-0.000185714	-0.000785714	-0.000685714	-0.00168571	-0.00128571	0.00201429	-0.00168571	-0.00128571	0.00141429	0.00381429	0.00521429	-0.00118571	-0.000585714	0.00361429	-0.000885714	0.00321429	0.00191429	-0.000385714	0.00101429	0.00511429	1.43e-05	0.00371429	0.00111429	0.00321429	0.00241429	-0.000485714	0.0305143	-8.57e-05	0.00731429	-0.000285714	0.000414286	0.00161429	-0.00168571	0.00751429	-0.00128571	0.00141429
ATP6AP1	HsaEX0006944	chrX	154431520	154431657	0.0371429	0.000371429	0.000982708	-0.000371429	-0.000371429	-0.000371429	-0.000371429	0.00222857	-0.000371429	-0.000371429	-0.000371429	-0.000371429	-0.000371429	-0.000371429	-0.000371429	-0.000371429	-0.000371429	-0.000371429	0.000728571	0.000328571	-0.000371429	-0.000371429	-0.000371429	-0.000371429	-0.000371429	-0.000371429	-0.000371429	-0.000371429	-0.000371429	-0.000371429	0.00172857	-0.000371429	-0.000371429	-0.000371429	-0.000371429	-0.000371429	-0.000371429	-0.000371429	-0.000371429	0.000628571
ATP6AP1	HsaEX6053917	chrX	154435139	154435186	99.8329	0.998329	0.00178299	0.00167143	0.00167143	0.00147143	-2.86e-05	-0.00232857	-0.00242857	-2.86e-05	-0.00552857	-0.00612857	-0.000328571	-0.00262857	-0.00202857	0.00167143	-0.00102857	-0.00162857	0.00167143	0.00127143	0.000371429	0.00167143	-0.000128571	0.00167143	0.00167143	-0.00112857	-0.00722857	-0.00452857	-0.00432857	0.000671429	-0.00242857	-0.000328571	0.000671429	-0.00522857	-0.000228571	0.000271429	0.00167143	-0.00142857	0.00167143	-0.00112857
ACTN1	HsaEX6071916	chr14	68884775	68884883	100	1	0	0	0	0	0	0	0	0	0	0	0	0	0	-0.0018	-0.0017	-0.0009	-0.007	0	0	0	0	0	-0.0006	-0.0047	0	-0.0041	0	0	0	0	0	-0.0045	0	0	0	0	0	-0.0022
ACTN1	HsaEX6071908	chr14	68909955	68910042	100	1	0	0	0	0	0	0	0	0	0	-0.0135	-0.0046	0	-0.0014	-0.0086	0	0	0	0	0	0	0	0	0	0	0	-0.0084	-0.0039	0	0	-0.0082	0	0	0	0	0	-0.0078	0	0
ALDH3A2	HsaEX6021463	chr17	19651547	19651778	100	1	0	0	0	0	0	0	0	0	0	0	0	0	0	0	0	0	0	0	0	0	0	0	0	0	0	0	-0.007	-0.0008	0	0	0	0	0	0	0	0	0	0
ALDH3A2	HsaEX0003631	chr17	19664948	19665047	99.2729	0.992729	0.0055232	-0.00632857	0.00577143	-0.00322857	-0.00122857	0.00347143	0.00727143	-0.00572857	0.00647143	-0.00602857	-0.0121286	0.00727143	0.000971429	-0.00572857	0.00407143	0.00207143	0.00727143	0.00327143	0.00587143	-0.0119286	-0.00172857	0.000971429	0.00467143	-0.00292857	-0.00532857	-0.00762857	0.00727143	-0.00362857	-0.00142857	-0.00132857	0.000971429	0.00727143	-0.00812857	-0.00992857	0.00727143	-0.00732857	0.00307143	0.00497143
TFRC	HsaEX1040614	chr3	196063225	196063361	0.08	0.0008	0.00103923	-0.0008	-0.0008	0.0006	0.0016	-0.0008	-0.0008	0.001	-0.0008	-0.0008	-0.0005	-0.0008	0.0011	0.0558	-0.0008	-0.0008	-0.0008	-0.0008	-0.0008	-0.0008	-0.0008	-0.0008	0.0007	-0.0008	-0.0008	0.0001	-0.0008	0.0012	-0.0008	0.0023	-0.0008	-0.0008	-0.0008	-0.0008	-0.0008	0.0002	0.0003	-0.0008
SMC1A	HsaEX1037936	chrX	53407427	53407474	0	0	0	0	0	0	0	0	0	0	0	0	0	0	0	0	0	0.005	0.0041	0	0	0	0	0	0	0	0	0	0	0	0.0191	0	0	0	0	0	0	0	0.003	0
HSD17B10	HsaEX0030525	chrX	53431825	53431906	99.1129	0.991129	0.00371785	0.000271429	0.00257143	0.00577143	-0.00522857	0.000171429	-0.00392857	0.000371429	0.00207143	-0.0103286	-0.00152857	0.00557143	0.00357143	-0.101529	-0.00652857	0.00327143	0.00317143	0.00767143	-2.86e-05	0.00767143	0.00857143	-0.0285286	-0.00282857	0.00217143	-0.0165286	0.00337143	0.00527143	0.00157143	0.00187143	0.00457143	0.00727143	-0.000128571	-0.00162857	0.00367143	-0.00972857	0.00297143	0.00147143	0.00127143
HMMR	HsaEX6101048	chr5	163473379	163473557	100	1	0	0	0	0	0	0	0	0	0	0	0	0	0	0	-0.004	0	0	0	0	0	-0.0132	0	0	0	0	-0.0073	0	0	0	0	-0.0348	0	0	-0.0553	0	0	0	0
HMMR	HsaEX1016989	chr5	163489536	163489680	0	0	0	0	0	0	0	0	0	0	0	0	0	0	0	0	0	0	0	0	0	0	0	0	0.034	0	0	0	0	0	0	0	0	0	0	0	0	0	0	0
P4HA2	HsaEX0045122	chr5	132203748	132203847	99.8014	0.998014	0.00197436	-0.00151429	-0.00131429	0.00198571	-0.00271429	-0.000414286	0.00198571	0.00198571	-0.00331429	0.00198571	0.00198571	-0.0179143	0.00198571	-0.00631429	0.00198571	0.00198571	0.00198571	-0.0163143	-0.00691429	-0.00611429	0.00198571	0.00198571	0.00198571	-0.00911429	0.00198571	0.00198571	0.00198571	-0.00201429	0.00198571	0.00198571	0.00198571	0.00198571	0.00118571	0.00198571	0.000385714	0.00198571	-0.0119143	-0.00201429
P4HA2	HsaEX0045123	chr5	132207708	132207852	98.2	0.982	0.00927829	-0.0088	-0.0033	0.0083	0.0033	-0.0071	-0.0078	0.0154	0.018	-0.0123	0.018	0.018	0.0036	-0.0035	-0.0095	-0.0078	-0.003	-0.0813	-0.0045	0.01	0.0078	0.018	0.0113	0.0086	0.018	-0.0081	-0.0175	0.0144	0.0171	-0.0436	-0.0277	-0.0414	0.0004	-0.0387	0.018	-0.2111	-0.0026	0.0054
ACADVL	HsaEX6020460	chr17	7223644	7223730	99.9243	0.999243	0.00200321	0.000757143	0.000757143	0.000757143	0.000757143	0.000757143	0.000757143	-0.00454286	-0.00454286	0.000757143	-0.000242857	0.000757143	0.000357143	-0.00344286	0.000757143	-0.00154286	-0.00114286	0.000257143	-0.000842857	0.000557143	0.000757143	0.000757143	0.000757143	0.000557143	0.000757143	5.71e-05	0.000757143	0.000257143	0.000757143	0.000757143	-0.000342857	-0.000242857	0.000757143	-0.000642857	0.000757143	-0.00194286	-0.000942857	0.000757143
ACADVL	HsaEX0001782	chr17	7224146	7224243	99.0643	0.990643	0.00766026	0.00175714	0.00855714	-0.000242857	-0.00604286	0.00295714	-0.0136429	0.00665714	0.00635714	0.000157143	0.00385714	-0.00434286	-0.00184286	-0.0100429	-0.000942857	0.00675714	-0.000142857	0.000957143	0.00685714	-0.00664286	-0.00154286	-0.0228429	-0.00144286	-0.000742857	0.00445714	0.00195714	0.00375714	0.000957143	0.00625714	0.00535714	0.00415714	-0.000842857	-0.00364286	0.00295714	0.00935714	-0.00694286	-0.00854286	-0.000842857
ACADVL	HsaEX0001783	chr17	7224662	7224714	98.9557	0.989557	0.00944561	0.000842857	-0.0207571	0.00144286	0.00264286	0.00344286	0.00794286	0.00444286	-0.00235714	0.00254286	0.00294286	-0.00205714	-0.00725714	0.00614286	-0.00825714	0.000942857	-0.0122571	-0.00485714	0.00724286	0.00254286	-0.00605714	-0.0234571	-0.00345714	0.00444286	-0.0123571	-0.00355714	0.00304286	0.00304286	0.00684286	0.00834286	0.00774286	-0.0140571	-0.0151571	-0.00445714	-0.0134571	-0.00105714	0.00434286	0.00104286
DERL2	HsaEX0019300	chr17	5477844	5477999	0.765714	0.00765714	0.00313574	-0.00255714	-0.00235714	0.00164286	0.00184286	-0.00325714	-0.000757143	0.00544286	0.0122429	0.000742857	0.00144286	0.00294286	0.00844286	0.0385429	0.000742857	0.00124286	0.0124429	-0.00155714	-0.00145714	0.00744286	-0.00345714	-0.00265714	0.0100429	0.00394286	-0.00195714	0.00424286	-0.00615714	0.00224286	0.00254286	-0.00265714	0.00454286	0.00424286	-0.00605714	0.00314286	0.0215429	-0.00585714	0.00394286	0.00324286
AP1M1	HsaEX0004900	chr19	16210360	16210395	2.42286	0.0242286	0.0210745	0.0354714	-0.0211286	0.00687143	-0.0119286	-0.0242286	0.0134714	0.00147143	-0.0242286	-0.0242286	-0.00342857	0.0258714	-0.0184286	-0.0216286	0.00527143	-0.0120286	0.00217143	-0.00822857	-0.000728571	-0.0200286	0.00457143	0.0471714	0.0416714	-0.0168286	-0.0156286	-0.00782857	-0.00112857	0.00117143	-0.0187286	-0.000528571	0.0584714	-0.00432857	0.00227143	-0.00542857	-0.0242286	-0.00392857	0.00257143	-0.00632857
XRCC1	HsaEX0071847	chr19	43546595	43546727	98.7857	0.987857	0.00915621	0.00504286	-0.0112571	0.000642857	-0.0121571	0.0121429	-0.00165714	0.00724286	-0.00335714	0.00274286	-0.00295714	-0.0217571	-0.0157571	-0.0490571	0.00724286	-0.00335714	-0.0248571	-0.00685714	-0.0142571	0.00134286	0.00394286	0.00604286	-0.0178571	-0.00555714	0.00294286	0.00654286	0.00524286	0.00294286	0.00924286	0.00364286	-0.0724571	-0.0132571	0.00244286	-0.0232571	0.00184286	-0.0232571	-0.0105571	-0.0107571
XRCC1	HsaEX6095471	chr19	43552982	43553091	100	1	0	0	0	0	0	0	0	0	0	0	0	0	0	0	0	0	0	0	0	0	0	0	0	0	0	0	0	0	0	0	0	0	0	0	0	0	-0.0034	0
XRCC1	HsaEX6095470	chr19	43553609	43553683	99.3514	0.993514	0.0171596	0.00648571	-0.0389143	0.00648571	0.00648571	0.00648571	0.00648571	0.00648571	0.00648571	0.00648571	0.00648571	0.00648571	-1.43e-05	-0.0121143	0.00648571	0.00648571	0.00648571	-0.0265143	0.00648571	0.00648571	0.00648571	0.00648571	0.00648571	-0.00951429	0.00648571	-0.0101143	0.00648571	0.00648571	0.00648571	0.00648571	0.00648571	0.00648571	0.00648571	-0.0157143	0.00648571	0.00648571	0.00648571	0.00648571
SCARB1	HsaEX1046661	chr12	124810174	124810265	99.9371	0.999371	0.00166304	-0.00377143	0.000628571	0.000628571	0.000628571	0.000628571	0.000628571	0.000628571	0.000628571	-0.00827143	0.000628571	-0.0118714	-0.00397143	-0.00957143	0.000628571	-0.00407143	-0.0248714	-0.00187143	0.000628571	-0.00507143	-0.00407143	0.000628571	0.000628571	-0.00147143	-0.00267143	-0.00297143	0.000628571	0.000628571	0.000628571	0.000628571	0.000628571	-0.00217143	-0.0155714	0.000628571	-0.0105714	-0.0145714	0.000628571	0.000628571
MCM2	HsaEX6058282	chr3	127606610	127606817	100	1	0	0	0	0	0	0	0	0	0	-0.0085	0	0	0	0	0	0	-0.0035	0	0	0	-0.0013	0	0	0	0	0	0	0	0	0	-0.005	0	-0.0069	0	0	0	-0.0054	0
MCM2	HsaEX6058275	chr3	127617969	127618081	100	1	0	0	0	0	0	0	0	0	0	0	0	0	0	0	0	0	0	0	0	0	0	0	0	0	0	0	0	0	0	0	0	0	0	0	0	0	0	0
MCM2	HsaEX1023122	chr3	127621363	127621410	0.0971429	0.000971429	0.00257016	-0.000971429	0.00582857	-0.000971429	-0.000971429	-0.000971429	-0.000971429	-0.000971429	-0.000971429	2.86e-05	-0.000971429	-0.000971429	-0.000971429	-0.000971429	-0.000471429	-0.000371429	-0.000971429	-0.000171429	-0.000971429	-0.000971429	-0.000371429	-0.000971429	0.000128571	-0.000971429	-0.000971429	2.86e-05	-0.000971429	-0.000971429	-0.000971429	-0.000971429	0.00402857	-0.000971429	-0.000971429	0.00122857	-0.000971429	0.00242857	-0.000971429	0.000728571
NLE1	HsaEX0043069	chr17	35134943	35135059	7.44714	0.0744714	0.0381862	0.0438286	0.0111286	0.0242286	-0.0301714	-0.0527714	0.0366286	-0.0328714	-0.0382714	-0.0253714	-0.0262714	-0.0327714	-0.0271714	-0.0326714	0.0160286	-0.0744714	-0.0441714	0.0631286	-0.00977143	0.0205286	-0.0514714	-0.0744714	-0.0143714	0.0326286	-0.0403714	-0.0469714	0.0563286	-0.00957143	-0.0469714	0.0144286	0.0104286	0.0291286	-0.00747143	0.00362857	0.0978286	0.0240286	0.00132857	-0.0105714
NLE1	HsaEX0043071	chr17	35137543	35137640	98.2157	0.982157	0.0292518	0.0178429	0.00114286	-0.0114571	0.0178429	0.0178429	-0.0610571	0.0178429	0.0178429	-0.00255714	0.0145429	-0.0446571	0.0178429	0.0178429	0.0178429	0.0178429	0.00144286	-0.0382571	0.0178429	0.0133429	0.0178429	0.0178429	-0.0348571	0.0178429	-0.0191571	0.0106429	0.0178429	0.0178429	0.0178429	0.0178429	0.0178429	-0.00765714	-0.00995714	0.0178429	0.0178429	-0.125057	0.0178429	0.00574286
KDM5A	HsaEX1018551	chr12	312764	312919	0.875714	0.00875714	0.0157135	-0.00875714	0.0302429	-0.00875714	0.0135429	-0.00875714	-0.00875714	-0.00875714	-0.00875714	-0.00875714	-0.00875714	-0.00875714	-0.00875714	-0.00875714	-0.00875714	-0.00875714	-0.00875714	0.0391429	-0.00875714	-0.00875714	-0.00875714	-0.00875714	-0.00875714	-0.00875714	-0.00875714	-0.00875714	-0.00875714	-0.00875714	-0.00875714	0.00414286	-0.00875714	-0.00875714	-0.00645714	-0.00875714	-0.00875714	-0.00875714	-0.00875714	-0.00875714
FERMT2	HsaEX0048319	chr14	52875223	52875357	100	1	0	0	0	0	0	0	0	0	0	0	0	0	0	0	0	0	0	0	0	0	-0.0124	0	0	0	0	0	0	0	0	0	0	0	0	0	0	-0.0074	0	0
FERMT2	HsaEX6071355	chr14	52881067	52881138	100	1	0	0	0	0	0	0	0	0	0	0	0	0	0	0	0	0	0	0	0	0	0	0	0	0	0	0	0	0	0	0	0	0	0	0	0	0	0	0
FERMT2	HsaEX0048321	chr14	52881796	52881828	0.66	0.0066	0.0104398	-0.0066	0.0195	-0.0027	-0.0066	-0.0066	-0.0066	0.0096	-0.0026	-0.0066	0.022	-0.0066	-0.0012	-0.0056	0.0043	-0.0066	-0.0001	0.0131	-0.0006	-0.0066	-0.0066	-0.0066	0.0005	-0.0066	-0.0066	-0.0066	-0.0048	0.0133	-0.0066	-0.0066	0.2878	0.0081	-0.001	0.0041	-0.0066	0.0125	0.0122	0.003
NSF	HsaEX0043898	chr17	46755499	46755597	3.85857	0.0385857	0.0301154	0.00731429	0.0228143	0.0202143	-0.0296857	0.0400143	-0.0385857	-0.0220857	-0.0115857	0.0264143	-0.0217857	-0.0385857	0.0271143	-0.0224857	-0.0374857	0.00291429	-0.0151857	0.0157143	-0.0223857	-0.0305857	-0.0282857	-0.0385857	-0.0253857	-0.0300857	0.208614	-0.0216857	-0.0158857	-0.0269857	-0.0191857	-0.0385857	0.0244143	0.0197143	0.0269143	-0.00478571	-0.0385857	-0.0266857	-0.0290857	-0.0327857
LMAN1	HsaEX0035982	chr18	59353732	59353798	0.191429	0.00191429	0.00313232	-0.00191429	-0.00191429	0.00288571	-0.00191429	0.00588571	-0.00191429	-0.00111429	-0.00191429	0.00918571	-0.00191429	-0.00191429	-0.00191429	-0.00191429	-0.00191429	-0.00191429	-0.00191429	0.000885714	-0.00151429	-0.00191429	-0.00191429	-0.00191429	0.00398571	0.00588571	-0.00191429	-0.00191429	-0.000214286	-0.000814286	-0.00191429	-0.00191429	0.00968571	-0.00191429	0.00188571	-0.000914286	0.0105857	-0.000314286	0.0114857	-0.00191429
HACD3	HsaEX0050928	chr15	65554428	65554499	0.138571	0.00138571	0.00208201	-0.00138571	-0.00138571	-0.00138571	-0.000385714	-0.00138571	0.00241429	0.00351429	0.000214286	-0.00138571	-0.00138571	-0.00138571	-0.00138571	-0.00138571	-0.00138571	-0.00138571	0.00181429	-0.00138571	-0.00138571	-0.00138571	0.000214286	0.00301429	-0.00138571	-0.000785714	-0.00138571	-0.000685714	-0.00138571	-0.00138571	-0.00138571	0.000714286	0.00561429	-0.00118571	-0.00138571	-0.00138571	-0.00138571	-0.00138571	0.000314286	-0.00138571
MYDGF	HsaEX0009921	chr19	4660669	4660750	99.68	0.9968	0.00195278	0.0007	0.0002	-0.0003	0.0002	0.0005	0.0026	-0.0039	-0.0004	0.0007	-0.0002	-0.0034	-0.0024	-0.0002	0.0014	0.0003	0.0011	0.0001	0.0015	0.0024	0.0001	0.0019	-0.0034	0.0009	0.0032	0.0011	-0.0014	0.0007	-0.0039	0	0.0013	0.0022	0.0004	0.0006	0.0002	-0.001	-0.0016	0.003
NUP37	HsaEX0044362	chr12	102115803	102115864	0.111429	0.00111429	0.00155609	-0.00111429	0.000785714	-0.00111429	-0.00111429	0.000785714	-0.00111429	0.00288571	-0.00111429	-0.00111429	0.000785714	-0.00111429	-0.00111429	-0.00111429	-0.00111429	-0.00111429	0.00338571	-0.00111429	-0.000214286	-0.00111429	-0.00111429	-0.00111429	-0.00111429	-0.00111429	-0.00111429	-0.00111429	-0.00111429	-0.00111429	-0.00111429	-0.00111429	-0.00111429	-0.00111429	-0.00111429	-0.00111429	-0.00111429	-0.00111429	0.000285714	-1.43e-05
SEMA3C	HsaEX0057058	chr7	80794854	80794957	0.281429	0.00281429	0.00303064	0.00508571	-0.00281429	0.00138571	0.00188571	-0.00281429	-0.00281429	8.57e-05	0.00608571	0.00868571	0.000885714	-0.00281429	0.000385714	-0.00281429	0.00978571	0.00448571	0.00148571	-0.00151429	-0.00281429	-0.00281429	-0.00141429	-0.00281429	0.00708571	-0.00281429	0.0267857	0.00438571	-0.00281429	0.00108571	0.00538571	-0.00281429	0.00858571	-0.00231429	0.00238571	-0.00281429	-0.00281429	0.00408571	0.00218571	0.00318571
SEMA3C	HsaEX0057057	chr7	80802665	80802779	100	1	0	0	0	0	0	0	0	0	-0.002	-0.0088	0	0	0	0	0	0	0	0	0	0	0	0	0	0	0	0	0	0	0	0	0	0	0	0	0	0	-0.0038	0
TTC38	HsaEX0067945	chr22	46275248	46275421	100	1	0	0	0	0	0	0	0	0	0	0	-0.0065	0	-0.0106	-0.0526	-0.0194	-0.0682	0	0	0	-0.007	0	0	-0.005	0	0	-0.0107	0	0	0	0	0	-0.0294	0	0	0	-0.0313	-0.0047	-0.0182
TTC38	HsaEX0067941	chr22	46286166	46286314	0.705714	0.00705714	0.00577086	-0.00375714	0.00584286	0.00494286	0.00244286	-0.00705714	-0.00705714	0.00464286	-0.00705714	-0.00705714	0.00574286	-0.00705714	0.0262429	0.00284286	0.00134286	0.00194286	0.0157429	0.0112429	0.00254286	0.0201429	0.160743	0.526243	-0.00705714	-0.00705714	-0.00705714	-0.00575714	0.0365429	0.0185429	0.000342857	-0.00705714	0.00484286	0.00544286	0.0148429	-0.00705714	-0.00705714	0.00104286	0.00284286	-0.00705714
TTC38	HsaEX0067947	chr22	46292203	46292328	6.74429	0.0674429	0.0492542	0.00255714	0.0611571	-0.0346429	0.00135714	-0.0441429	0.0683571	-0.0546429	-0.0650429	-0.0111429	-0.0382429	-0.0674429	0.0136571	0.109557	-0.0110429	0.0176571	-0.0181429	-0.00244286	-0.0433429	0.0232571	0.0408571	0.0234571	-0.0564429	-0.0351429	-0.0335429	-0.00544286	-0.0674429	0.000357143	-0.0596429	-0.0652429	-0.0674429	0.00615714	0.0194571	0.0513571	-0.0674429	-0.0239429	-0.0486429	-0.0381429
ACAT1	HsaEX6004536	chr11	108140070	108140215	99.9514	0.999514	0.00128508	0.000485714	0.000485714	0.000485714	-0.00291429	0.000485714	0.000485714	0.000485714	0.000485714	0.000485714	0.000485714	0.000485714	-0.00141429	0.000485714	-0.000914286	0.000485714	0.000485714	0.000485714	0.000485714	0.000485714	0.000485714	0.000485714	0.000485714	0.000485714	0.000485714	0.000485714	0.000485714	0.000485714	0.000485714	0.000485714	0.000485714	0.000485714	0.000485714	0.000485714	0.000485714	0.000485714	-0.0108143	0.000485714
ACAT1	HsaEX6004533	chr11	108143983	108144047	99.9843	0.999843	0.000415761	0.000157143	0.000157143	0.000157143	0.000157143	-0.000942857	0.000157143	0.000157143	0.000157143	0.000157143	0.000157143	0.000157143	0.000157143	0.000157143	0.000157143	0.000157143	0.000157143	0.000157143	0.000157143	-0.00214286	0.000157143	0.000157143	0.000157143	0.000157143	0.000157143	0.000157143	0.000157143	0.000157143	0.000157143	0.000157143	0.000157143	0.000157143	0.000157143	0.000157143	0.000157143	0.000157143	-0.105443	0.000157143
ZNF638	HsaEX0074098	chr2	71433476	71433535	0.0742857	0.000742857	0.00196541	-0.000742857	-0.000742857	-0.000742857	-0.000742857	-0.000742857	-0.000742857	0.00445714	-0.000742857	0.0110571	-0.000742857	-0.000742857	-0.000742857	-0.000742857	-0.000742857	-0.000742857	-0.000742857	-0.000742857	-0.000742857	-0.000742857	-0.000742857	-0.000742857	-0.000742857	-0.000742857	-0.000742857	-0.000742857	-0.000742857	-0.000742857	-0.000742857	-0.000742857	-0.000742857	0.00235714	-0.000742857	-0.000742857	-0.000742857	-0.000742857	-0.000742857	-0.000742857
TIMM21	HsaEX0009911	chr18	74155145	74155207	99.8486	0.998486	0.00197267	0.00151429	0.00151429	-0.00268571	-0.000885714	0.00151429	0.00151429	-0.00248571	0.00151429	0.00151429	-0.00708571	0.00151429	-0.00848571	0.00151429	0.00151429	0.00151429	0.00151429	0.00151429	-0.0192857	-0.0192857	-0.0269857	0.00151429	-0.00508571	-0.0276857	0.00151429	-0.0297857	-0.0136857	-0.0110857	-0.00798571	-0.00548571	0.00151429	0.00151429	0.00151429	0.00151429	0.00151429	-0.0480857	-0.00878571	0.00151429
FNDC3B	HsaEX0026164	chr3	172343011	172343116	99.2271	0.992271	0.0132082	0.00772857	0.00772857	0.00772857	-0.0184714	0.00772857	0.00772857	-0.0201714	0.00772857	0.00772857	0.00772857	0.00772857	0.00362857	0.00772857	-0.0247714	0.00772857	0.00772857	0.00772857	-0.153571	-0.186271	-0.0112714	0.00772857	-0.00187143	0.00772857	0.00772857	-0.00977143	0.00772857	-0.0191714	-0.156371	0.00772857	0.00772857	0.00772857	0.00772857	0.00772857	0.00772857	0.00772857	0.00772857	0.00772857
FNDC3B	HsaEX0026160	chr3	172362633	172362845	100	1	0	0	0	0	0	0	0	0	0	0	0	0	0	0	0	0	0	0	0	0	0	0	0	0	0	0	0	0	0	0	0	0	0	0	0	0	0	0
FNDC3B	HsaEX0026161	chr3	172380399	172380476	0.63	0.0063	0.00802725	0.0161	-0.0063	0.0005	-0.0005	0.0028	-0.0063	-0.0063	-0.0063	-0.0063	0.0163	-0.0063	-0.0063	-0.0063	0.0094	0.0135	-0.0063	-0.0063	-0.0063	-0.0063	0.018	-0.0063	0.008	0.0148	-0.0063	-0.0004	-0.0063	0.0038	-0.0063	0.0136	-0.0063	0.0135	0.0263	-0.0063	-0.0063	-0.0063	-0.0063	-0.0063
MOCOS	HsaEX0039756	chr18	36260037	36260175	99.5314	0.995314	0.00850714	-0.00671429	0.00468571	0.00468571	0.00468571	0.00468571	0.00468571	-0.0167143	0.00468571	0.00468571	-0.00221429	0.00468571	0.00468571	-0.00581429	0.00468571	0.00468571	0.00468571	-0.00791429	0.00468571	0.00158571	-0.00521429	-0.107414	0.00468571	0.00468571	0.00468571	-0.0179143	-0.000614286	0.00468571	0.00468571	0.00468571	0.00468571	0.00468571	0.00468571	0.00468571	0.00468571	0.00468571	0.00468571	0.000685714
BCAP29	HsaEX0007811	chr7	107580759	107580864	98.8257	0.988257	0.0102349	4.29e-05	-0.00835714	0.00614286	-0.0136571	0.0117429	0.0117429	-0.00765714	-0.0229571	0.00504286	-0.0298571	0.00814286	-0.0111571	-0.0267571	-0.0346571	-0.00115714	-0.00105714	-0.00465714	4.29e-05	-0.000557143	-0.0577571	-0.0108571	0.00574286	-0.0132571	0.00184286	-0.0192571	0.0104429	-0.0371571	0.00474286	0.0117429	-0.0482571	-0.0109571	-0.00975714	-0.00825714	0.0117429	0.00464286	0.0117429	0.0117429
SART3	HsaEX1036027	chr12	108525776	108525799	0	0	0	0	0	0	0	0	0	0	0	0	0	0	0.0179	0.0608	0.0096	0	0	0	0	0	0	0	0	0	0	0	0.0129	0.0143	0	0	0	0	0	0	0	0.0222	0	0
MKRN2	HsaEX6054421	chr3	12576631	12576741	100	1	0	0	0	0	0	0	0	0	0	0	0	0	0	0	0	0	0	0	0	0	-0.0016	0	0	0	0	0	0	0	0	0	0	0	0	0	0	0	0	0
MCM6	HsaEX6015669	chr2	135859301	135859442	99.7286	0.997286	0.00345033	0.000514286	0.00271429	0.000114286	-0.00208571	0.00271429	0.00271429	-0.00668571	0.00271429	0.00271429	0.00271429	-0.0155857	0.00271429	0.00271429	0.000214286	0.00271429	0.00271429	0.00271429	0.00271429	0.00271429	0.00271429	0.00271429	0.00271429	0.00201429	0.00271429	0.00271429	0.00271429	0.00101429	-0.00278571	0.00121429	0.00271429	0.00271429	0.00271429	-0.0116857	0.00271429	0.00141429	0.00271429	0.00271429
MLH1	HsaEX0039433	chr3	37008814	37008905	97.8214	0.978214	0.038903	0.0217857	0.0217857	0.00828571	0.00548571	-0.0866143	0.00748571	0.0217857	0.0217857	0.0217857	0.0217857	0.0217857	-0.00991429	0.0217857	0.0188857	0.0217857	0.0217857	0.0177857	0.0217857	0.0217857	0.0217857	0.0217857	0.00508571	0.0217857	-0.0740143	0.0217857	0.0217857	0.0146857	0.0217857	0.0217857	0.0190857	-0.00651429	0.00498571	0.0217857	0.0217857	0.0103857	0.0178857	0.0217857
TPD52	HsaEX0066657	chr8	80052606	80052675	0.321429	0.00321429	0.00348685	-0.00141429	-0.00321429	-0.00281429	0.00348571	0.00208571	-0.00321429	0.00508571	-0.00321429	-0.00321429	-0.000914286	-0.00321429	-0.00151429	0.00748571	-0.00241429	-0.00171429	0.000685714	-0.00321429	-0.00211429	-0.00321429	-0.00101429	-0.00321429	-0.00141429	0.000185714	0.00228571	-0.00321429	-0.00241429	-0.00321429	0.00268571	-0.00321429	-0.00321429	-0.00321429	0.0104857	-0.00321429	0.00888571	-0.00201429	-0.000814286	0.00158571
MCAM	HsaEX0038174	chr11	119310349	119310466	97.1629	0.971629	0.0139172	0.00157143	-0.0233286	-0.00772857	0.0214714	0.00467143	0.00747143	-0.00412857	-0.00212857	-0.0156286	-0.000328571	-0.0153286	0.00987143	-0.0237286	-0.0166286	-0.0112286	-0.0151286	-0.0333286	-0.00142857	0.0164714	-0.0275286	0.00987143	-0.0505286	0.0236714	0.0283714	0.0160714	-0.0275286	-0.00292857	0.00427143	0.0149714	0.0200714	-0.0299286	-0.0296286	-0.0432286	-0.0943286	0.0204714	-0.0237286	0.00817143
MCAM	HsaEX0038171	chr11	119311090	119311161	100	1	0	0	0	0	0	0	0	0	0	0	0	0	0	0	0	0	0	0	0	0	0	0	0	0	0	0	0	0	0	0	-0.003	0	0	0	0	0	0	0
MCAM	HsaEX0038173	chr11	119311530	119311651	100	1	0	0	0	0	0	0	0	0	0	-0.0028	0	-0.0021	0	-0.013	0	0	0	0	0	0	0	0	0	0	-0.0257	-0.0017	0	-0.0052	0	0	0	0	0	0	0	0	0	0
STXBP2	HsaEX0062738	chr19	7644879	7644934	0.308571	0.00308571	0.00744142	-0.00308571	-0.00308571	-0.00138571	0.0168143	-0.00308571	-0.00308571	-0.00308571	-0.00308571	-0.00308571	0.0328143	0.0191143	0.00751429	-0.00308571	-0.00118571	-0.00308571	0.0189143	0.0170143	0.00931429	0.0761143	0.0169143	-0.00308571	-0.00308571	-0.00308571	-0.00308571	-0.00308571	-0.00308571	0.0171143	0.00511429	0.0107143	0.00691429	0.0127143	0.00281429	0.00671429	-0.00308571	0.00231429	0.0360143	-0.00308571
STXBP2	HsaEX0062739	chr19	7647354	7647511	97.41	0.9741	0.0228463	0.006	-0.0262	0.0259	0.0259	0.0111	-0.0254	-0.0173	0.0259	0.0259	0.0259	-0.0058	0.0259	0.0259	0.0259	0.0192	0.0085	0.0259	0.0259	0.0259	0.0259	-0.0376	0.0259	0.0259	-0.0151	0.0259	0.0184	0.0144	0.0178	0.0166	0.0015	-0.0113	-0.0003	-0.0072	0.0259	0.0111	-0.008	0.0153
TOP2B	HsaEX0066492	chr3	25604760	25604870	97.7571	0.977571	0.0430793	-0.0951714	0.0224286	0.0109286	0.0208286	-0.00387143	0.0224286	0.0224286	-0.0633714	-0.0161714	0.0181286	0.0224286	0.0224286	0.0224286	0.0224286	-0.102171	-0.00477143	0.00862857	-0.0892714	-0.0117714	-0.183571	0.0224286	0.0145286	-0.106271	0.0224286	-0.0152714	-0.0197714	-0.00377143	-0.0299714	0.0224286	-0.0564714	0.0224286	0.0224286	0.0224286	0.0224286	0.00652857	0.0224286	-0.0707714
TM9SF3	HsaEX6089743	chr10	96528031	96528177	100	1	0	0	0	0	0	0	0	0	0	0	0	0	0	0	0	0	0	0	0	0	0	0	0	0	0	0	0	0	0	0	0	0	0	0	0	0	0	0
TM9SF3	HsaEX6089741	chr10	96533112	96533190	100	1	0	0	0	0	0	0	0	0	0	0	0	0	0	0	0	0	0	0	0	0	0	0	0	0	0	0	0	0	0	0	0	0	0	0	0	0	0	0
UBE2T	HsaEX0068802	chr1	202333237	202333335	99.87	0.9987	0.00143643	0.0004	-0.0027	0.0009	-0.0007	0.0013	0.0013	-0.0005	0.0013	0.0013	0.0013	0.0013	0.0009	-0.0001	0.0013	0.001	0.0013	0.0013	0.0013	0.0013	0.0006	0.0013	0.0013	-0.0011	0.0013	0.0004	0.0013	0.0011	-0.0035	-0.0003	-0.0023	0.0013	0.0013	0.0013	-0.0101	0.0011	0.0013	0.0006
UBE2T	HsaEX0068800	chr1	202334989	202335049	98.3871	0.983871	0.00433194	0.00332857	0.00512857	-0.00207143	0.000328571	-0.00797143	0.00242857	-0.00117143	-0.00237143	0.00812857	-0.00517143	-0.0114714	0.000628571	-0.00527143	-0.00187143	-0.0156714	0.00382857	0.00132857	-0.00117143	-0.0120714	-0.0415714	-0.0459714	0.000628571	-0.00387143	0.0118286	-0.00237143	-7.14e-05	0.000828571	-0.00137143	0.00282857	-0.00577143	-0.00677143	-0.00777143	0.0125286	0.00402857	0.00222857	-0.0250714	0.00452857
DNAJC10	HsaEX6017230	chr2	182741243	182741356	100	1	0	0	0	0	0	0	0	0	0	0	0	0	0	0	0	0	0	0	0	0	0	0	0	0	0	0	0	0	0	0	0	0	0	0	0	0	0	0
USP33	HsaEX1043202	chr1	77720279	77720586	0.485714	0.00485714	0.00829696	-0.00485714	-0.00485714	-0.00485714	0.0124429	0.0118429	-0.00485714	-0.00485714	-0.00485714	-0.00485714	-0.00485714	-0.00485714	-0.00305714	-0.00265714	0.00904286	-0.00485714	0.00434286	-0.00485714	-0.00165714	-0.00485714	0.0206429	0.0138429	0.0136429	-0.00485714	-0.00485714	0.0123429	-0.00485714	0.00404286	0.0396429	-0.00485714	0.0287429	0.00464286	-0.00485714	-0.00485714	-0.00485714	0.00634286	-0.00485714	0.000842857
USP33	HsaEX6031714	chr1	77721831	77721901	100	1	0	0	0	0	0	0	0	0	0	0	-0.0271	0	0	0	0	0	-0.0065	0	0	0	0	-0.0703	0	0	-0.1179	0	0	-0.0127	-0.0784	0	0	0	-0.0187	0	0	0	-0.0431	0
POLD3	HsaEX0048896	chr11	74620017	74620089	100	1	0	0	0	0	0	0	0	0	0	0	0	0	-0.0214	0	0	-0.0038	0	0	0	-0.0487	-0.069	0	0	0	0	0	0	0	0	0	0	0	0	0	0	0	0	0
CAPZB	HsaEX6028950	chr1	19385505	19385626	99.9671	0.999671	0.000596418	0.000328571	0.000328571	-0.000471429	-0.00117143	0.000328571	0.000328571	0.000328571	0.000328571	0.000328571	-0.00207143	0.000328571	0.000328571	0.000328571	0.000128571	0.000328571	0.000328571	0.000328571	2.86e-05	0.000328571	0.000328571	-0.00757143	-7.14e-05	0.000328571	-0.000371429	0.000328571	0.000328571	0.000328571	0.000328571	0.000328571	0.000328571	-0.000271429	-0.000671429	0.000328571	0.000328571	-0.00247143	-0.00107143	-0.00177143
FBLN1	HsaEX0024999	chr22	45523091	45523204	0.104286	0.00104286	0.00141758	0.000457143	0.000657143	-0.000742857	-0.00104286	0.00275714	-0.00104286	-0.00104286	-0.00104286	-0.000442857	0.00265714	0.00165714	0.000357143	0.00175714	0.000157143	0.00125714	0.00145714	0.00195714	-0.000242857	0.00185714	0.00285714	0.00115714	0.00105714	-0.000342857	0.000857143	0.000957143	0.00365714	0.00195714	5.71e-05	0.00135714	-0.000342857	0.000757143	0.000557143	0.00125714	0.00455714	-0.000442857	-0.000942857	0.000257143
FBLN1	HsaEX0024996	chr22	45535256	45535337	99.91	0.9991	0.00107393	0.0005	-0.0008	0.0009	0.0009	-0.0018	-0.0006	0.0009	0.0009	-0.0002	-0.0013	-0.0034	0	-0.0017	-0.0005	-0.0002	-0.0012	-0.0054	-0.0005	-0.0011	-0.0043	-0.0022	0.0003	-0.0002	0.0001	-0.0008	-0.0005	-0.0006	0.0009	0.0005	-0.0022	-0.0034	-0.0015	0	-0.0048	0.0003	-0.001	-0.0007
PIK3C3	HsaEX0047543	chr18	42047588	42047645	0	0	0	0	0	0	0	0	0	0	0	0	0	0	0	0	0	0	0	0	0	0	0	0	0	0	0	0	0	0	0	0	0	0.0033	0	0	0	0	0.0085	0
NRDC	HsaEX6030904	chr1	51806794	51806913	100	1	0	0	0	0	0	0	0	0	0	0	0	0	0	0	0	0	0	0	0	0	0	0	0	0	0	0	0	0	0	0	0	0	0	0	0	0	0	0
NRDC	HsaEX6030901	chr1	51811994	51812094	99.9057	0.999057	0.00249457	0.000942857	0.000942857	-0.00565714	0.000942857	0.000942857	0.000942857	0.000942857	0.000942857	0.000942857	0.000942857	0.000942857	0.000942857	0.000942857	0.000942857	0.000942857	0.000942857	-0.00245714	0.000942857	0.000942857	-0.0253571	0.000942857	0.000942857	0.000942857	0.000942857	0.000942857	0.000942857	0.000942857	0.000942857	-0.00285714	-0.00935714	0.000942857	0.000942857	0.000942857	0.000942857	0.000942857	-0.00125714	-0.0101571
NRDC	HsaEX0043778	chr1	51819800	51819873	100	1	0	0	0	0	0	0	0	0	0	0	0	0	0	0	0	0	0	0	0	0	0	0	0	0	0	0	0	0	0	0	0	0	0	0	0	0	0	0
VDAC3	HsaEX0070292	chr8	42393845	42393884	99.9	0.999	0.00148212	0.0002	0.001	-0.0025	0.001	0.001	0.001	-0.0017	-0.0064	-0.0024	-0.0035	0.001	-0.0051	-0.0007	0.0001	0.001	0.001	0.001	-0.0002	0.0006	0.0004	0.001	0.001	0.001	0.001	0.001	0.001	0.001	0.001	0.001	0.001	0.001	0.001	-0.0043	0.001	-0.0009	0.0004	-0.003
SDF4	HsaEX0056743	chr1	1220657	1220730	0.0557143	0.000557143	0.00147406	-0.000557143	-0.000557143	-0.000557143	-0.000557143	0.00334286	-0.000557143	-0.000557143	-0.000557143	0.00274286	0.00134286	0.00614286	-0.000157143	-0.000557143	-0.000557143	-0.000557143	0.00144286	-0.000557143	-0.000257143	-0.000557143	-0.000557143	-0.000557143	-0.000557143	0.000742857	0.000142857	0.000742857	-0.000557143	0.00214286	-0.000557143	-0.000557143	-5.71e-05	0.00104286	-0.000557143	0.000642857	-0.000557143	-0.000557143	-0.000557143	-0.000557143
UBE2D4	HsaEX0068731	chr7	43928014	43928111	7.13714	0.0713714	0.0435016	-0.0163714	-0.0240714	0.0653286	0.0276286	-0.000671429	-0.0713714	0.0195286	-0.0713714	0.0254286	0.0509286	-0.0713714	-0.0107714	-0.0471714	-0.0240714	-0.0182714	0.0154286	0.0329286	0.0529286	-0.0660714	-0.0375714	-0.0713714	0.0883286	0.0379286	0.162629	0.00602857	0.182429	-0.0116714	0.0619286	-0.0296714	0.0438286	-0.0142714	0.00922857	-0.00137143	0.153629	-0.0580714	-0.0463714	0.0416286
THOC1	HsaEX6037854	chr18	216486	216633	99.5186	0.995186	0.0127374	0.00481429	0.00481429	0.00481429	0.00481429	0.00481429	-0.0288857	0.00481429	0.00481429	0.00481429	0.00481429	0.00481429	0.00481429	0.00481429	0.00481429	0.00481429	0.00481429	-0.000885714	0.00481429	0.00481429	0.00481429	0.00481429	0.00481429	0.00481429	0.00481429	0.00481429	0.00481429	0.00481429	0.00481429	0.00481429	0.00481429	0.00481429	0.00481429	0.00481429	0.00481429	0.00481429	0.00481429	0.00481429
THOC1	HsaEX0064844	chr18	244302	245832	2.08429	0.0208429	0.0304209	-0.0208429	0.0451571	-0.0115429	0.0432571	-0.0208429	-0.0208429	-0.0143429	-0.0208429	-0.0208429	-0.00994286	0.0404571	-0.0208429	0.00645714	-0.0150429	0.0240571	-0.00874286	-0.00384286	-0.0208429	-0.0208429	-0.00464286	0.0226571	-0.0129429	-0.0194429	0.159657	-0.00804286	-0.0208429	-0.0137429	-0.00314286	-0.0147429	0.0458571	-0.0168429	-0.0208429	0.0431571	-0.0197429	-0.0208429	-0.00584286	-0.0208429
THOC1	HsaEX0064845	chr18	254273	254355	98.8786	0.988786	0.0172173	0.0112143	0.0112143	-0.00998571	-0.0342857	0.0112143	0.0112143	-0.000585714	0.0112143	0.0112143	0.0112143	0.0112143	0.0112143	-0.0257857	0.0112143	-0.00678571	0.0112143	-0.0354857	0.0112143	0.0112143	0.0112143	0.0112143	0.0112143	0.00431429	0.0112143	-0.00418571	0.0112143	0.0112143	0.0112143	0.0112143	0.0112143	-0.0244857	0.0112143	0.0112143	0.0112143	-0.0185857	0.00521429	0.0112143
THOC1	HsaEX0064836	chr18	266023	266132	0.278571	0.00278571	0.00737031	-0.00278571	-0.00278571	0.0167143	-0.00278571	-0.00278571	-0.00278571	-0.00278571	-0.00278571	0.0779143	0.0190143	-0.00278571	0.00621429	0.0162143	0.0218143	0.0100143	0.0289143	0.0239143	0.0189143	0.00151429	-0.00278571	0.0849143	-0.00278571	0.0230143	-0.00278571	0.00181429	-0.00278571	-0.00278571	-0.00278571	-0.00278571	-0.00278571	-0.00278571	-0.00278571	-0.00278571	-0.00278571	-0.00278571	-0.00278571	-0.00278571
LXN	HsaEX0037019	chr3	158668996	158669132	100	1	0	0	0	0	0	0	0	0	0	0	0	0	0	-0.0045	0	0	0	-0.006	0	0	0	0	0	0	0	0	0	-0.0096	0	0	0	0	0	0	0	0	0	0
FDFT1	HsaEX0025493	chr8	11830244	11830420	98.69	0.9869	0.0049295	0.0004	-0.0055	0.003	0.0061	0.0047	-0.0065	-0.0022	0.0097	-0.0045	0.0012	-0.0065	-0.0028	-0.0029	0.0013	-0.0045	0.0016	-0.0277	0.0042	0.0062	-0.0144	0.0079	0.0112	-0.0042	0.002	-0.0021	-0.0168	0.008	0.0031	-0.0007	-0.0343	0.0047	-0.0316	-0.0042	0.0131	0.0035	-0.0007	-0.0034
PAFAH1B3	HsaEX0045229	chr19	42300042	42300092	100	1	0	0	0	0	0	0	0	0	0	0	0	0	-0.0019	0	0	0	-0.0047	-0.0013	0	0	0	0	0	0	0	0	0	0	0	0	0	0	-0.0059	0	0	0	0	-0.0145
KIF22	HsaEX0034528	chr16	29792466	29792514	0.171429	0.00171429	0.00191174	-0.00171429	-0.00171429	0.00118571	0.00308571	0.00138571	-0.00171429	-0.000514286	0.0215857	0.00248571	0.0162857	0.0215857	0.0147857	0.000885714	0.00208571	0.00118571	0.00938571	0.00438571	0.00378571	0.0110857	-0.00171429	-0.00171429	0.00498571	-0.000914286	-0.00171429	0.00478571	-0.00171429	0.000485714	-0.00171429	0.00648571	0.00908571	0.0106857	0.00708571	0.00888571	-0.00171429	0.00418571	-0.00171429	0.0133857
KIF22	HsaEX0034527	chr16	29798593	29798747	100	1	0	0	0	0	0	0	0	0	0	0	0	0	0	0	0	0	0	0	0	0	0	0	0	0	0	0	0	0	0	0	0	0	0	0	0	0	0	0
KIF22	HsaEX1018862	chr16	29802511	29802689	0.515714	0.00515714	0.00303637	-0.00215714	0.00424286	0.00174286	0.00194286	-0.00225714	-0.00445714	0.000942857	0.00864286	-0.00295714	0.0139429	-0.00515714	0.00744286	0.00944286	-0.000357143	0.00174286	-0.00445714	0.0142429	-0.00115714	0.00154286	-0.00375714	-0.00515714	0.00324286	0.00654286	-0.00515714	0.00664286	0.00814286	0.00704286	0.0145429	0.00234286	-0.00325714	-0.00325714	0.00164286	-0.00305714	-0.00515714	0.000742857	0.000442857	-0.00225714
KIF22	HsaEX0034529	chr16	29803449	29803608	99.4457	0.994457	0.00640387	0.00554286	-0.00835714	0.00184286	0.00444286	-0.00955714	0.00554286	0.000542857	0.00154286	-5.71e-05	-0.00975714	-0.00645714	-0.000457143	-0.0229571	-0.00615714	0.00554286	-0.0165571	-0.0218571	-0.000757143	-0.00795714	0.00554286	0.00554286	-0.0219571	-0.0118571	0.00134286	-0.00145714	-0.0172571	-0.000557143	0.00554286	-0.000457143	-0.0160571	0.00554286	-0.0123571	0.00334286	-0.0511571	-0.00145714	0.00334286	0.000442857
KIF22	HsaEX1018863	chr16	29804639	29804726	1.43571	0.0143571	0.0124169	-0.00665714	-0.00585714	-0.00655714	0.00864286	-0.00805714	0.0249429	-0.00645714	0.00534286	0.00244286	-0.00955714	-0.00965714	0.00604286	-0.00925714	-0.0134571	-0.0113571	-0.0116571	-0.00415714	0.00454286	0.0130429	-0.00255714	0.0129429	0.00564286	0.0124429	-0.0119571	-0.00675714	0.00204286	-0.00735714	-0.00605714	-0.0104571	0.0276429	-0.00135714	-0.000757143	0.00244286	-0.00845714	-0.00695714	-0.0123571	-0.0112571
KIF22	HsaEX0034530	chr16	29805115	29805174	99.3271	0.993271	0.00695287	0.00672857	-0.00847143	-0.00147143	0.00672857	-0.0100714	0.00442857	0.00212857	-0.0108714	-0.0113714	0.00302857	-0.00117143	-0.00167143	-0.0475714	0.00462857	0.000928571	0.000428571	0.00592857	0.00152857	-0.00177143	0.00672857	-0.0140714	2.86e-05	0.00242857	-0.0311714	-0.00287143	-0.00107143	0.00492857	-0.00467143	0.00672857	0.000428571	0.00212857	-0.00257143	-0.00177143	-0.00347143	0.00522857	0.00292857	0.00502857
PGM1	HsaEX0046825	chr1	63638685	63638800	100	1	0	0	0	0	0	0	0	0	0	0	0	0	0	0	0	0	0	0	0	0	0	0	0	0	0	0	0	0	0	0	0	0	0	0	0	0	0	0
DDX1	HsaEX0018868	chr2	15613224	15613284	99.3757	0.993757	0.00674262	-0.0125571	-0.00485714	4.29e-05	0.00334286	0.00624286	0.00624286	0.00154286	0.00624286	-0.00225714	0.00404286	-0.00125714	-0.00535714	0.00434286	-0.00955714	-0.00425714	-0.00585714	-0.00125714	-0.00515714	-0.0180571	-0.0134571	-0.00125714	0.00624286	-0.00395714	0.00544286	0.00274286	-0.00215714	0.00414286	-0.000957143	-0.00665714	0.00334286	-0.00605714	0.00274286	0.00624286	0.00624286	-0.00175714	0.00124286	0.00204286
RABL2B	HsaEX1030453	chr22	50780613	50780718	0	0	0	0	0	0	0	0	0	0	0	0	0	0	0	0	0	0	0	0	0	0	0	0	0	0	0	0	0	0	0	0	0	0	0	0	0	0	0	0
KEAP1	HsaEX1018575	chr19	10492573	10492717	0	0	0	0	0	0	0	0	0	0	0	0	0	0	0	0	0.0071	0	0	0	0	0	0	0	0	0	0	0	0	0.0025	0	0	0	0	0.0134	0	0	0	0	0
SLC35C2	HsaEX0059411	chr20	46352051	46352185	99.2143	0.992143	0.0136528	0.00785714	0.00285714	0.000657143	0.00785714	-0.0302429	0.00785714	0.00315714	0.00785714	0.00785714	-0.0233429	0.00785714	-0.00164286	0.00785714	0.00155714	0.00785714	-0.0192429	0.00785714	0.00785714	0.00785714	-0.362443	0.00785714	-0.00994286	0.00785714	0.00275714	0.00655714	-0.00234286	0.00785714	-0.00724286	0.00785714	-0.00454286	0.00785714	-0.0156429	0.00175714	0.00785714	-0.00504286	-0.0123429	-0.0240429
PSEN1	HsaEX6072080	chr14	73186853	73186920	100	1	0	0	0	0	0	0	0	0	0	0	0	0	0	0	0	0	0	0	0	0	0	0	0	0	0	0	0	0	0	0	-0.0086	0	0	0	0	-0.0032	0	0
NDC80	HsaEX0042201	chr18	2577236	2577357	0.11	0.0011	0.00291033	0.0066	-0.0011	-0.0011	-0.0011	-0.0011	-0.0011	-0.0011	-0.0011	-0.0011	-0.0011	-0.0011	-0.0011	0.0196	0.0039	-0.0011	-0.0011	-0.0011	-0.0011	0.0058	-0.0011	-0.0011	0.0072	-0.0011	-0.0011	-0.0011	-0.0011	-0.0011	-0.0011	-0.0011	-0.0011	-0.0011	0.0079	-0.0011	-0.0011	-0.0011	-0.0011	0.001
NDC80	HsaEX0042202	chr18	2608700	2608830	99.3786	0.993786	0.0104783	0.00621429	0.00621429	0.00491429	0.00621429	-0.0105857	0.00621429	-0.0191857	0.00621429	-0.0107857	0.00321429	0.00621429	-0.0112857	-0.0340857	-0.0143857	-0.0311857	0.00621429	-0.000185714	0.00621429	-0.00268571	0.00621429	0.00501429	-0.0101857	0.00621429	-0.0200857	-0.00178571	-0.0555857	0.00461429	-0.0111857	0.00621429	0.00621429	0.00621429	-0.00278571	0.00191429	-0.0764857	-0.00678571	-0.0431857	0.00621429
NDC80	HsaEX1025336	chr18	2614954	2615314	0.552857	0.00552857	0.00419353	-0.00552857	0.00557143	0.000471429	0.00127143	-0.00552857	0.000371429	0.00337143	-0.00552857	-0.00162857	-0.00552857	0.0228714	0.000971429	-0.00252857	0.00177143	0.00877143	-0.00552857	0.00127143	-0.00332857	0.00447143	0.00387143	-0.00222857	-0.00552857	-0.00552857	0.00577143	0.000871429	0.00147143	-0.00192857	-0.00552857	-0.00552857	-0.00552857	-0.00442857	0.00337143	-0.00552857	-0.00552857	-0.00292857	-0.00552857	0.00967143
OSTM1	HsaEX6048815	chr6	108054490	108054587	100	1	0	0	0	0	0	0	0	0	0	0	-0.0282	0	0	-0.0223	0	0	0	0	0	0	0	0	0	0	0	0	-0.0063	0	-0.0131	0	0	0	0	0	0	0	0	0
STK17B	HsaEX6017606	chr2	196139620	196139799	100	1	0	0	0	0	0	0	0	0	0	0	0	0	0	0	0	0	0	0	0	0	0	0	0	0	0	-0.0142	0	0	0	0	0	0	0	0	0	0	0	0
WDR70	HsaEX0071344	chr5	37396461	37396570	99.9357	0.999357	0.00170084	0.000642857	0.000642857	0.000642857	0.000642857	0.000642857	0.000642857	-0.00385714	0.000642857	0.000642857	0.000642857	-0.0293571	0.000642857	-0.0373571	-0.00165714	0.000642857	0.000642857	-0.00375714	0.000642857	-0.0276571	-0.00135714	0.000642857	-0.00665714	0.000642857	0.000642857	0.000642857	0.000642857	0.000642857	0.000642857	0.000642857	0.000642857	0.000642857	-0.00605714	0.000642857	0.000642857	0.000642857	0.000642857	0.000642857
WDR70	HsaEX0071339	chr5	37516514	37516590	98.8829	0.988829	0.0110992	-0.00762857	-0.000128571	-0.0159286	0.0100714	-0.00872857	0.0111714	0.0111714	-0.0249286	-0.00262857	-0.00702857	-0.0699286	0.00807143	0.0111714	0.00117143	0.00207143	0.00757143	-0.0257286	-0.0159286	-0.0501286	0.00937143	-0.0524286	0.00327143	-0.0155286	-0.0411286	-0.00832857	0.0111714	-0.0163286	-0.00972857	0.00337143	0.00857143	-0.0140286	-0.0147286	0.0111714	0.0111714	-0.0137286	-0.00562857	0.0111714
WDR70	HsaEX0071345	chr5	37722855	37722934	98.7814	0.987814	0.0124965	0.0121857	0.0121857	0.00378571	0.00498571	0.00128571	-0.0154143	-0.0190143	-0.0701143	0.0121857	0.0121857	-0.0448143	-0.0218143	-0.0154143	-0.0407143	-0.0188143	0.00578571	-0.0116143	0.00508571	0.00298571	-0.00281429	0.0121857	0.0106857	0.00778571	0.0121857	-0.0118143	0.0121857	0.00678571	0.00408571	0.0121857	8.57e-05	-0.00731429	-0.0169143	-0.0333143	0.0121857	0.00178571	-0.00221429	0.0121857
C5orf22	HsaEX0011094	chr5	31534959	31535051	2.90143	0.0290143	0.0427998	-0.0131143	-0.00561429	-0.0116143	-0.0254143	-0.0137143	0.0955857	-0.0261143	-0.0290143	-0.0235143	0.00548571	-0.0290143	0.00918571	-1.43e-05	-0.0254143	0.00168571	-0.0139143	0.0373857	-0.00811429	-0.0290143	-0.0182143	0.0234857	-0.0192143	0.0106857	0.0198857	-0.0204143	-0.00981429	-0.0114143	-0.0290143	-0.00481429	0.00468571	0.00488571	-0.0224143	0.0146857	-0.0290143	-0.0158143	-0.00211429	-0.0117143
C5orf22	HsaEX6097569	chr5	31540949	31541011	100	1	0	0	0	0	0	0	0	0	0	0	0	0	0	0	0	0	0	0	0	0	0	0	0	0	0	0	0	0	0	0	0	0	0	0	0	0	0	0
ITGB5	HsaEX6058137	chr3	124764391	124764557	100	1	0	0	0	0	0	0	0	0	0	0	0	0	0	0	0	0	0	0	0	0	0	0	0	0	0	0	0	0	0	-0.0089	0	0	0	0	0	0	0	0
BCKDHB	HsaEX1005552	chr6	80204908	80205138	0.165714	0.00165714	0.00312616	-0.00165714	-0.00165714	-0.00165714	0.00184286	-0.00165714	-0.00165714	0.00644286	0.0299429	-0.00165714	-0.00165714	-0.00165714	-0.000857143	-0.00165714	-0.00165714	-0.00165714	-0.00165714	-5.71e-05	0.00354286	-0.00165714	-0.00165714	-0.00165714	0.00154286	-0.00165714	-0.00165714	-0.00165714	-0.00165714	-0.00165714	-0.00165714	-0.00165714	0.00704286	-0.00165714	-0.00165714	0.00914286	-0.00165714	-0.00165714	-0.00165714	-0.00165714
PLOD1	HsaEX0048465	chr1	11952623	11952735	99.9329	0.999329	0.00120653	-0.00102857	0.000671429	0.000671429	0.000671429	-0.00232857	0.000671429	0.000671429	0.000671429	0.000671429	-0.000528571	0.000671429	-0.00182857	-0.00622857	-0.00162857	0.000671429	7.14e-05	0.000671429	0.000671429	0.000671429	0.000671429	0.000671429	-0.000128571	0.000671429	0.000671429	0.000671429	0.000671429	0.000671429	-0.000528571	0.000671429	-0.00272857	0.000671429	-0.00262857	-0.00212857	0.000671429	-0.00622857	-0.00352857	-0.000428571
PLOD1	HsaEX6028477	chr1	11964175	11964300	99.8771	0.998771	0.0019889	-0.000271429	0.00122857	-0.00417143	0.00122857	0.00122857	0.00122857	-0.000471429	0.00122857	-0.00337143	-0.00177143	0.00122857	0.00122857	-0.0227714	0.00122857	0.00122857	0.00122857	0.00122857	0.00122857	0.00122857	-0.0117714	0.00122857	0.00122857	-0.00257143	0.00122857	0.000928571	0.00122857	0.000128571	0.00122857	0.00122857	0.00122857	-0.000971429	-0.000871429	-0.00177143	0.00122857	0.00122857	0.00122857	0.00122857
DIS3	HsaEX0019775	chr13	72761363	72761521	100	1	0	0	0	0	0	0	0	0	0	0	0	0	0	0	0	0	0	0	0	0	0	0	0	0	0	0	0	0	0	0	0	0	0	0	0	0	0	0
DIS3	HsaEX6040541	chr13	72770904	72770988	100	1	0	0	0	0	0	0	0	0	0	0	0	0	0	0	0	0	0	0	0	0	0	0	-0.0339	0	0	0	0	0	0	0	0	0	0	0	0	0	0	0
YTHDC1	HsaEX6084612	chr4	68344049	68344080	0	0	0	0	0	0	0	0	0	0	0	0	0	0.0061	0	0	0	0	0	0	0	0	0	0	0	0	0	0	0	0	0	0	0	0	0.0066	0	0	0	0	0
ZMPSTE24	HsaEX6030254	chr1	40269975	40270127	99.8314	0.998314	0.00445998	0.00168571	0.00168571	0.00168571	-0.0101143	0.00168571	0.00168571	0.00168571	0.00168571	0.00168571	-0.0147143	0.00168571	0.00168571	0.00168571	0.00168571	0.00168571	0.00168571	0.00168571	0.00168571	0.00168571	0.00168571	0.00168571	0.00168571	0.00168571	0.00168571	0.00168571	0.00168571	0.00168571	-0.00201429	0.00168571	0.00168571	0.00168571	0.00168571	0.00168571	0.00168571	0.00168571	0.00168571	0.00168571
STARD7	HsaEX0062288	chr2	96187217	96187301	100	1	0	0	0	0	0	0	0	0	0	0	0	0	0	0	0	0	0	0	0	0	0	0	0	0	0	0	0	0	0	0	0	0	0	0	0	0	0	0
WBP11	HsaEX1043787	chr12	14801878	14802032	0.0785714	0.000785714	0.00117959	-0.000785714	-0.000785714	0.000714286	0.00231429	-0.000785714	-0.000785714	0.000114286	-0.000785714	0.00751429	0.00161429	-0.000785714	0.00621429	-0.000785714	-0.000785714	-0.000785714	-0.000785714	-0.000785714	0.00681429	-0.000785714	0.000214286	-0.000785714	-0.000785714	0.0115143	-0.000785714	-0.000785714	-0.000785714	0.00121429	-0.000785714	-0.000785714	0.0143143	0.0182143	0.00501429	-0.000785714	-0.000785714	-0.000785714	-0.000785714	-0.000785714
EIF3I	HsaEX0022002	chr1	32229135	32229208	99.12	0.9912	0.00402368	0.0002	-0.0081	0.0021	0.0008	-0.0012	0.0014	0.0048	-0.0017	-0.0177	0.0032	0.0017	-0.0015	0.0006	0.0037	0.0056	-0.0022	-0.0015	0.0042	-0.0082	0.0063	-0.0212	-0.0028	0.0003	0.0017	-0.0037	-0.0068	-0.0001	0.0059	0.0039	-0.0008	0.0054	-0.0189	0.0074	0.0088	-0.0004	0.0036	-0.0024
AGBL5	HsaEX0003062	chr2	27053994	27054059	100	1	0	0	0	0	0	0	0	0	0	-0.007	0	-0.0019	-0.006	-0.0481	0	-0.003	-0.0169	-0.0082	-0.0025	-0.0039	-0.0034	0	-0.0065	-0.0259	-0.0176	-0.0028	0	0	0	0	-0.2	-0.0236	-0.0081	0	0	-0.0103	-0.0083	0
HADHA	HsaEX6012304	chr2	26192310	26192424	99.8729	0.998729	0.00253029	0.00127143	0.00127143	0.00127143	-0.00542857	0.00127143	0.00127143	-0.000928571	0.00127143	0.00127143	-0.00142857	0.00127143	-0.000428571	0.00127143	0.00127143	-0.000728571	-0.00322857	0.00127143	0.00127143	0.00127143	0.000171429	0.00127143	0.00127143	0.00127143	0.00127143	0.00127143	0.00127143	0.00127143	0.00127143	0.00127143	-0.00282857	-0.00202857	-0.000128571	-0.000228571	0.00127143	-0.00352857	0.00127143	0.00127143
HADHA	HsaEX1016486	chr2	26210695	26210814	0.132857	0.00132857	0.00166705	-0.000228571	-0.00132857	0.000171429	0.000771429	-0.00132857	-0.00132857	0.00327143	-0.00132857	-0.00132857	7.14e-05	0.00397143	-0.000428571	-0.00132857	0.000771429	-0.000628571	-0.00132857	-0.00132857	0.00157143	-0.00132857	0.00447143	-0.00132857	0.00177143	-0.00112857	0.00437143	-0.000328571	-0.00132857	0.00177143	0.000371429	-0.000428571	-0.000228571	-0.000528571	0.00247143	-0.00132857	-0.00132857	0.00327143	-0.00132857	-0.00112857
CAD	HsaEX0012096	chr2	27242302	27242395	100	1	0	0	0	0	0	0	0	0	0	0	-0.0074	0	0	0	0	0	0	0	0	0	0	0	0	0	0	0	0	0	0	0	0	0	0	0	0	0	0	0
PREP	HsaEX0049996	chr6	105285486	105285571	99.6071	0.996071	0.010394	0.00392857	-0.0235714	0.00392857	0.00392857	0.00392857	0.00392857	0.00392857	0.00392857	0.00392857	0.00392857	0.00392857	0.00392857	0.00392857	0.00392857	0.00392857	0.00392857	0.00392857	0.00392857	-0.0539714	-0.0116714	0.00392857	0.00392857	0.00392857	0.00392857	0.00392857	0.00392857	0.00392857	0.00392857	0.00392857	0.00392857	0.00392857	0.00392857	0.00392857	0.00392857	0.00392857	-0.0403714	0.00392857
SLC25A24	HsaEX6032498	chr1	108143543	108143710	99.9214	0.999214	0.0020788	-0.00471429	0.000785714	0.000785714	0.000785714	0.000785714	0.000785714	0.000785714	0.000785714	0.000785714	0.000785714	0.000785714	0.000785714	0.000785714	-0.00761429	0.000785714	0.000785714	0.000785714	-0.0316143	0.000785714	0.000785714	0.000785714	0.000785714	0.000785714	0.000785714	-0.000714286	0.000785714	-0.000614286	0.000785714	0.000785714	0.000785714	-0.0110143	0.000785714	0.000785714	0.000785714	0.000785714	-0.00741429	0.000785714
SLC25A24	HsaEX1037286	chr1	108148647	108148826	0.0785714	0.000785714	0.0020788	-0.000785714	0.00471429	-0.000785714	-0.000785714	-0.000785714	-0.000785714	-0.000785714	-0.000785714	0.00761429	-0.000785714	-0.000785714	-0.000785714	-0.000785714	0.00151429	-0.000785714	-0.000785714	-0.000785714	-0.000785714	-0.000785714	-0.000785714	-0.000785714	-0.000785714	-0.000785714	-0.000785714	-0.000785714	0.0209143	-0.000785714	-0.000785714	-0.000785714	-0.000785714	-0.000785714	-0.000785714	-0.000785714	-0.000785714	-0.000785714	-0.000785714	-0.000785714
SLC25A24	HsaEX6032493	chr1	108181941	108182028	100	1	0	0	0	0	0	0	0	0	0	0	0	0	0	0	0	0	0	0	0	0	0	0	0	0	0	0	0	0	0	0	0	0	0	0	0	0	0	0
SLC25A24	HsaEX0059044	chr1	108195432	108195480	2.67143	0.0267143	0.0228879	0.00438571	-0.0235143	0.0429857	-1.43e-05	-0.000214286	-0.0267143	0.00308571	-0.0184143	0.00278571	-0.0144143	0.0216857	0.00698571	-0.00541429	0.000385714	-0.00961429	0.00248571	-0.0252143	0.0100857	-0.000414286	0.00408571	-0.0267143	0.00458571	-0.0157143	-0.0240143	-0.00971429	-0.00371429	-0.00241429	-0.0267143	0.00418571	0.0187857	-0.00861429	-0.0113143	0.0426857	-0.0267143	0.0194857	0.0410857	-0.0267143
CPNE3	HsaEX1009673	chr8	86528945	86529124	100	1	0	0	0	0	0	0	0	0	0	0	0	0	0	0	0	0	0	0	0	0	0	0	0	0	0	0	0	0	0	0	0	0	0	0	0	0	0	0
CPNE3	HsaEX1009674	chr8	86542046	86542074	0	0	0	0	0	0	0	0	0	0	0	0	0	0	0	0	0	0	0	0	0	0	0	0	0	0	0	0	0	0	0	0	0	0	0	0	0	0	0	0
MTIF2	HsaEX0040520	chr2	55246337	55246461	99.8871	0.998871	0.00298592	0.00112857	0.00112857	0.00112857	-0.00677143	0.00112857	0.00112857	0.00112857	0.00112857	0.00112857	0.00112857	0.00112857	0.00112857	0.00112857	0.00112857	0.00112857	0.00112857	0.00112857	0.00112857	0.00112857	0.00112857	0.00112857	0.00112857	0.00112857	0.00112857	0.00112857	0.00112857	0.00112857	0.00112857	0.00112857	0.00112857	-0.0125714	0.00112857	0.00112857	0.00112857	0.00112857	0.00112857	0.00112857
ATG16L1	HsaEX1004984	chr2	233293256	233293357	100	1	0	0	0	0	0	0	0	0	0	0	0	0	0	0	0	0	0	0	0	0	0	0	0	0	0	0	0	0	0	0	0	0	0	0	0	0	0	0
RAD54L	HsaEX6030735	chr1	46274538	46274717	98.5329	0.985329	0.0277233	0.0146714	0.0146714	-0.0161286	0.0146714	0.0146714	-0.0572286	0.0146714	0.0146714	-0.0136286	-0.00322857	0.0146714	0.0146714	0.0146714	0.00287143	0.0146714	0.00477143	-0.0283286	0.0146714	0.0146714	-0.0308286	0.0146714	0.0146714	0.0146714	-0.0561286	0.0146714	0.0146714	0.00947143	0.00547143	0.0146714	0.0146714	-0.00692857	0.0146714	0.0146714	0.0146714	0.00577143	0.0146714	0.0146714
NFX1	HsaEX0042811	chr9	33307194	33307299	100	1	0	0	0	0	0	0	0	0	0	0	0	0	0	0	0	0	0	0	0	0	0	0	0	0	0	0	0	0	0	0	0	0	0	0	0	0	0	0
NFX1	HsaEX0042812	chr9	33328581	33328678	98.5443	0.985443	0.0152771	0.00735714	-0.0101429	-0.0292429	0.0127571	0.00125714	0.0145571	0.00345714	-0.0684429	-0.00974286	0.00415714	-0.0217429	-0.0223429	0.00625714	0.000457143	-0.0186429	0.00395714	-0.0255429	0.0145571	0.0132571	-0.0570429	0.0145571	-0.00484286	0.00935714	-0.0152429	-0.00784286	-0.00654286	-0.0237429	0.0145571	-0.0254429	0.0145571	-0.00764286	-0.0292429	0.0107571	0.0145571	0.0145571	0.0145571	0.0145571
NFX1	HsaEX1025623	chr9	33346369	33346597	0	0	0	0	0	0	0	0	0	0	0	0.0051	0.0045	0	0	0	0	0	0	0	0	0.0011	0	0	0	0	0	0	0	0	0	0.008	0	0	0	0	0	0	0	0
DIMT1	HsaEX0019715	chr5	62392171	62392234	98.14	0.9814	0.0116879	0.0049	-0.0023	0.0032	0.0045	0.012	-0.0247	0.0024	-0.0034	0.0186	0.0179	0.0186	0.0001	0.0087	-0.0098	-0.0351	0.0175	0.0186	0.0121	-0.0267	-0.0013	0.0001	-0.003	-0.0059	0.0186	-0.0047	0.0051	-0.0316	-0.0079	-0.0044	-0.0131	-0.0658	-0.0105	-0.0387	-0.0049	0.0124	-0.0185	-0.0026
DIMT1	HsaEX6098392	chr5	62398511	62398560	99.7857	0.997857	0.00566947	0.00214286	-0.0128571	0.00214286	0.00214286	0.00214286	0.00214286	0.00214286	0.00214286	0.00214286	0.00214286	0.00214286	-0.00245714	0.00214286	0.00214286	0.000142857	0.00214286	0.00214286	0.00214286	0.00214286	0.00214286	0.00214286	0.00214286	0.00214286	0.00214286	0.00214286	0.00214286	0.00214286	0.00214286	-0.0147571	0.00214286	-0.0200571	0.00214286	0.00214286	0.00214286	0.00214286	0.00214286	0.00214286
DIMT1	HsaEX0019716	chr5	62402036	62402122	99.1657	0.991657	0.0116602	0.00834286	-0.00885714	-0.00335714	0.00834286	0.00834286	-0.0211571	0.00834286	-0.0132571	0.00834286	0.00484286	0.00834286	0.00724286	-0.00195714	-0.0111571	-0.00105714	0.00834286	0.00834286	-0.00615714	-0.00275714	-0.0189571	-0.0196571	-0.00175714	0.00364286	-0.000457143	0.00554286	0.00834286	0.00364286	0.00834286	-0.00265714	-0.00135714	-0.00865714	-0.0363571	-0.00165714	0.00834286	0.00654286	0.00834286	0.00834286
EIF2AK1	HsaEX1012843	chr7	6047177	6047246	0	0	0	0	0	0	0	0	0	0	0	0.0021	0	0	0	0	0	0	0	0.0016	0	0	0	0	0.0009	0	0	0.0016	0	0	0.0012	0	0	0	0.0082	0	0	0	0	0
TMED2	HsaEX0065333	chr12	123587611	123587631	0	0	0	0	0	0	0	0	0	0	0	0	0	0	0	0	0	0	0	0	0	0	0	0	0	0	0	0	0	0	0	0	0	0	0	0	0	0	0	0
TXLNG	HsaEX6050864	chrX	16834283	16834357	100	1	0	0	0	0	0	0	0	0	0	0	-0.0123	0	0	0	0	0	0	0	0	0	0	0	0	0	0	0	0	0	0	0	0	0	0	0	-0.0042	0	0	0
HUWE1	HsaEX6051915	chrX	53536380	53536490	100	1	0	0	0	0	0	0	0	0	0	0	0	0	0	0	0	0	0	0	0	0	0	0	0	0	0	0	0	0	0	0	0	0	0	0	0	0	0	0
MTMR2	HsaEX0040603	chr11	95841617	95841709	98.3071	0.983071	0.00946057	-0.00657143	-0.00737143	-0.0107714	0.000828571	0.0169286	0.00592857	0.00102857	0.0169286	0.00462857	-0.00487143	0.0169286	-0.0206714	-0.0192714	-0.0115714	-0.0412714	0.0105286	0.0154286	0.0169286	-0.0449714	-0.0355714	-0.109471	0.0169286	-0.00667143	-0.00437143	-0.00267143	-0.0158714	0.00712857	0.00702857	-0.0143714	0.00282857	-0.0107714	0.0169286	0.0169286	-0.0139714	0.0125286	-0.0473714	-0.0138714
MTMR2	HsaEX6004249	chr11	95847714	95847899	100	1	0	0	0	0	0	0	0	0	0	0	0	0	0	0	0	0	0	0	0	0	0	0	0	0	0	0	0	0	0	0	0	0	0	0	0	0	0	0
TRIP6	HsaEX0067272	chr7	100868742	100868866	99.92	0.9992	0.0021166	-0.0048	0.0008	0.0008	0.0008	0.0008	0.0008	0.0008	0.0008	-0.0285	-0.0096	0.0008	-0.0176	-0.024	-0.01	-0.0174	-0.0277	-0.0195	-0.0259	-0.0034	0.0008	-0.006	-0.0042	-0.0026	-0.0349	-0.0106	-0.0195	-0.0007	-0.0013	-0.0086	-0.0176	-0.0029	-0.0112	0.0008	0.0008	0.0008	-0.0316	-0.0048
TRIP6	HsaEX6009461	chr7	100871061	100871177	0	0	0	0	0	0	0	0	0	0	0	0	0	0	0	0	0	0	0	0	0	0	0	0	0	0	0	0	0	0	0	0	0.0011	0	0	0	0	0	0	0
SRRT	HsaEX0061796	chr7	100880696	100880769	2.16286	0.0216286	0.0157003	-0.0121286	0.000571429	-0.00942857	-0.00392857	0.0336714	0.000871429	-0.00962857	-0.0126286	0.00667143	-0.00872857	-0.00842857	0.00477143	0.0277714	0.0189714	-0.00492857	-0.0121286	-0.0181286	-0.0100286	-0.00122857	-0.0153286	-0.0178286	-0.00982857	-0.00252857	0.00627143	-0.00532857	-0.00592857	-0.0101286	-0.0216286	0.00147143	0.00507143	-0.00462857	-0.00832857	-0.00242857	0.0184714	0.00187143	-0.0138286	-0.00362857
SRRT	HsaEX0061797	chr7	100882771	100883090	0.438571	0.00438571	0.0060115	-0.00438571	0.00631429	0.00991429	0.00131429	-0.00438571	-0.00438571	-0.00438571	-0.00438571	0.0111143	-0.00368571	0.00451429	0.00611429	0.00871429	0.00761429	-0.00438571	-0.000185714	0.0122143	0.0135143	0.00211429	0.0144143	-0.00108571	0.0103143	0.0107143	0.0129143	0.0162143	0.00351429	0.00371429	0.0373143	-0.00138571	-0.00378571	0.0199143	0.00291429	-0.00438571	0.00821429	-0.00338571	0.00631429	0.00191429
SRRT	HsaEX6009470	chr7	100885701	100885762	100	1	0	0	0	0	0	0	0	0	0	0	0	0	0	0	0	0	0	0	0	0	0	0	0	0	0	0	0	0	0	0	0	0	0	0	0	0	0	0
PIGS	HsaEX0047464	chr17	28571049	28571188	99.4829	0.994829	0.00645929	0.00517143	0.00517143	-0.00682857	-0.00632857	0.00517143	0.00517143	-0.00752857	0.00517143	-0.0155286	-0.00502857	0.000771429	-0.00392857	-0.00622857	0.00517143	0.00227143	0.00267143	0.00517143	0.00227143	0.00517143	0.00517143	0.00517143	0.00517143	0.00517143	0.00517143	0.00317143	-0.00272857	-0.00242857	0.00157143	-0.00532857	-0.000528571	0.00517143	0.00517143	0.00517143	0.00517143	-0.00912857	-0.0106286	-0.0263286
LPCAT2	HsaEX0036192	chr16	55526871	55527005	0.457143	0.00457143	0.0120949	-0.00457143	-0.00457143	-0.00457143	-0.00457143	-0.00457143	-0.00457143	0.0274286	-0.00457143	-0.00457143	-0.00457143	-0.00457143	-0.00127143	-0.00457143	-0.00457143	-0.00457143	0.0237286	-0.00117143	-0.00457143	-0.00457143	0.00212857	-0.00457143	-0.00457143	-0.00457143	0.00632857	-0.00457143	-0.00457143	-0.00457143	-0.00457143	0.0232286	-0.00457143	-0.00457143	0.00522857	-0.00457143	-0.00457143	-0.00457143	0.0416286	-0.00457143
OGFOD1	HsaEX6043884	chr16	56466876	56466967	99.9686	0.999686	0.000831522	0.000314286	0.000314286	0.000314286	-0.00188571	0.000314286	0.000314286	0.000314286	0.000314286	0.000314286	0.000314286	0.000314286	-0.00748571	0.000314286	0.000314286	0.000314286	0.000314286	0.000314286	0.000314286	-0.0190857	0.000314286	0.000314286	0.000314286	0.000314286	0.000314286	0.000314286	0.000314286	0.000314286	0.000314286	0.000314286	0.000314286	0.000314286	0.000314286	0.000314286	0.000314286	0.000314286	0.000314286	0.000314286
OGFOD1	HsaEX6043882	chr16	56467905	56468018	100	1	0	0	0	0	0	0	0	0	-0.0053	0	0	0	-0.0009	0	0	0	0	-0.0177	-0.0018	-0.0032	-0.0105	0	-0.0117	-0.0016	-0.0062	-0.0046	0	0	0	-0.0036	0	0	-0.0174	0	0	0	-0.0036	-0.0101
SF3B2	HsaEX0057573	chr11	66055538	66055585	99.9514	0.999514	0.00128508	0.000485714	0.000485714	0.000485714	0.000485714	0.000485714	0.000485714	-0.00291429	0.000485714	0.000485714	0.000485714	-0.00201429	-0.00441429	0.000485714	0.000485714	0.000485714	0.000485714	0.000485714	0.000485714	-0.00911429	0.000485714	-0.0221143	-0.00451429	0.000485714	0.000485714	0.000485714	0.000485714	0.000485714	0.000485714	0.000485714	0.000485714	0.000485714	0.000485714	-0.00941429	0.000485714	-0.0100143	0.000485714	0.000485714
SF3B2	HsaEX6003111	chr11	66058830	66059045	100	1	0	0	0	0	0	0	0	0	0	0	0	0	0	0	0	0	0	0	0	0	0	0	0	0	0	0	0	0	0	0	0	0	0	0	0	0	0	0
DNM1L	HsaEX0020443	chr12	32722427	32722633	99.7986	0.997986	0.00344017	-0.00498571	0.00201429	0.00201429	0.00201429	0.00201429	0.00201429	-0.00508571	0.00201429	0.00201429	0.00201429	0.00201429	0.00201429	0.00201429	0.000614286	0.00201429	0.00201429	0.00201429	0.00201429	0.00201429	-0.0435857	-0.128786	0.00201429	0.00201429	0.00201429	-0.0156857	0.00201429	0.00201429	0.00201429	0.00201429	0.00201429	0.00201429	0.00201429	0.00201429	0.00201429	0.00201429	-0.00398571	0.00201429
DNM1L	HsaEX0020447	chr12	32732538	32732610	0.0285714	0.000285714	0.000598411	-0.000285714	-0.000285714	-0.000285714	0.00131429	-0.000285714	-0.000285714	0.000114286	-0.000285714	-0.000285714	-0.000285714	-0.000285714	-0.000285714	-0.000285714	-0.000285714	-0.000285714	-0.000285714	-0.000285714	0.00471429	-0.000285714	-0.000285714	-0.000285714	-0.000285714	-0.000285714	-0.000285714	-0.000285714	-0.000285714	-0.000285714	-0.000285714	-0.000285714	-0.000285714	-0.000285714	-0.000285714	0.0136143	-0.000285714	-0.000285714	0.00211429	-0.000285714
DNM1L	HsaEX0020448	chr12	32740409	32740518	99.6014	0.996014	0.00802131	0.00398571	0.00398571	-0.00261429	-0.0173143	0.00398571	0.00398571	0.00398571	0.00398571	0.00398571	0.00398571	0.00398571	0.00308571	0.00398571	0.000385714	0.00398571	0.00398571	0.00398571	0.00398571	0.00398571	0.00398571	0.00398571	0.00398571	0.00398571	0.00398571	0.00398571	0.00398571	0.00398571	0.00398571	0.00398571	0.00398571	0.00168571	0.00138571	-0.00851429	0.00398571	0.00398571	-0.000314286	0.00398571
ERGIC2	HsaEX6065715	chr12	29343163	29343282	99.9543	0.999543	0.00080593	-0.000142857	5.71e-05	0.000457143	0.000457143	0.000457143	-0.00174286	0.000457143	0.000457143	0.000457143	0.000457143	0.000457143	0.000457143	0.000157143	0.000457143	0.000457143	0.000157143	0.000457143	0.000457143	0.000457143	0.000457143	-0.000442857	0.000457143	0.000457143	0.000457143	0.000457143	0.000457143	0.000457143	0.000457143	0.000457143	0.000457143	0.000457143	0.000457143	0.000457143	0.000357143	0.000457143	0.000457143	-0.000542857
ERGIC2	HsaEX1013369	chr12	29372855	29372967	0.27	0.0027	0.00366742	-0.0027	-0.0027	0.0023	0.002	-0.0027	-0.0027	0.0065	-0.0016	0.0011	0.0016	-0.0027	0.0008	-0.0024	-0.0021	0.0053	0.0026	-0.0012	-0.0011	0.0023	-0.0024	-0.0027	-0.0004	-0.0027	-0.0027	-0.0027	0.0018	-0.001	0.003	-0.0009	-0.0027	-0.0024	-0.0027	-0.0027	-0.0027	-0.0022	-0.0027	-0.0027
METTL2A	HsaEX0038902	chr17	62424219	62424310	99.6414	0.996414	0.0077581	0.00358571	-0.0172143	0.00358571	0.00358571	0.00358571	0.00358571	-0.000714286	0.00358571	0.00358571	-0.00981429	0.00358571	0.00358571	0.00358571	-0.0129143	-0.0135143	-0.00761429	-0.00101429	0.00358571	-0.00781429	0.00238571	-0.0146143	0.00358571	-0.0112143	0.00358571	-0.000914286	0.00358571	0.00228571	-0.00231429	0.00358571	0.00358571	0.00358571	0.00138571	0.00358571	0.00358571	-0.0301143	-0.00501429	0.00358571
TPX2	HsaEX0066776	chr20	31780939	31781046	1.20714	0.0120714	0.00628217	0.000528571	-0.00727143	-0.00377143	0.00212857	0.0123286	-0.000371429	-0.00357143	0.0141286	-0.00557143	-0.0102714	-0.00167143	0.000828571	-0.00287143	-0.00177143	0.00612857	-0.0117714	0.00232857	0.00562857	-0.00107143	-0.00457143	0.00212857	0.0309286	-0.00997143	-0.00547143	0.0106286	-0.00667143	0.0246286	-0.0120714	0.00332857	0.0209286	-0.00607143	0.00382857	0.00172857	0.0352286	-0.00147143	-0.00107143	0.0126286
TGDS	HsaEX0064690	chr13	94576314	94576411	99.43	0.9943	0.0101786	0.0057	-0.0194	0.0057	-0.0091	0.0057	0.0057	0.0057	0.0057	0.0057	0.0057	0.0057	0.0057	0.0057	0.0057	0.0057	-0.0037	0.0057	0.0057	0.0057	0.0057	0.0057	-0.041	0.0057	-0.0417	0.0057	0.0057	0.0057	0.0057	0.0057	0.0057	-0.0475	0.0057	0.0057	0.0057	0.0057	0.0057	0.0057
TGDS	HsaEX0064689	chr13	94578730	94578773	100	1	0	0	0	0	0	0	0	0	0	0	0	0	0	0	0	0	0	0	0	0	0	0	0	0	0	0	0	0	0	0	0	0	0	0	0	0	0	0
TGDS	HsaEX0064692	chr13	94580067	94580108	0	0	0	0	0	0	0	0	0	0	0	0	0	0	0	0	0	0	0	0	0	0	0	0	0	0	0	0	0	0	0	0	0	0	0	0	0	0	0	0
NSFL1C	HsaEX6076808	chr20	1454213	1454305	98.3757	0.983757	0.0171807	-0.0336571	0.0109429	0.00724286	0.00984286	-0.0102571	0.0162429	-0.000357143	0.0162429	0.0162429	0.00384286	0.0162429	0.00404286	0.00344286	0.0162429	0.0162429	0.00984286	0.00444286	0.0162429	0.0162429	-0.00285714	0.0162429	0.0149429	-0.00345714	0.00864286	0.0162429	0.0162429	0.00724286	0.0162429	0.0162429	0.00174286	0.0162429	0.00574286	0.0162429	0.0162429	-0.0249571	-0.00535714	0.00944286
XRN2	HsaEX6077445	chr20	21331561	21331633	100	1	0	0	0	0	0	0	0	0	0	0	0	0	0	0	0	0	0	0	0	0	0	0	0	0	0	0	0	0	0	0	0	0	0	0	0	0	0	0
XRN2	HsaEX1044222	chr20	21355014	21355043	0	0	0	0	0	0	0	0	0	0	0	0	0.0163	0	0.0009	0	0	0	0	0	0	0	0	0	0	0	0.023	0	0	0	0	0	0	0	0	0	0	0	0	0
TESC	HsaEX6069389	chr12	117083969	117084090	0.0585714	0.000585714	0.00154965	0.00351429	-0.000585714	-0.000585714	-0.000585714	-0.000585714	-0.000585714	-0.000585714	-0.000585714	-0.000585714	-0.000585714	-0.000585714	0.0170143	0.00701429	0.00531429	-0.000585714	-0.000585714	0.00541429	0.0118143	-0.000585714	-0.000585714	0.00511429	0.00311429	0.00341429	-0.000585714	0.0163143	-0.000585714	-0.000585714	-0.000585714	-0.000585714	-0.000585714	0.0227143	-0.000585714	-0.000585714	-0.000585714	0.0442143	0.0176143	-0.000585714
ANAPC5	HsaEX1003630	chr12	121326504	121326642	0.0342857	0.000342857	0.000626783	0.00135714	-0.000342857	-0.000142857	0.000157143	-0.000342857	-0.000342857	-0.000342857	-0.000342857	-0.000342857	-0.000342857	-0.000342857	-0.000342857	-0.000342857	0.00165714	-0.000342857	-0.000342857	-0.000342857	-0.000342857	-0.000342857	0.00205714	-0.000342857	-0.000342857	0.00115714	-0.000342857	-0.000342857	-0.000342857	0.00115714	-0.000342857	-0.000342857	-0.000342857	-0.000342857	-0.000342857	0.00295714	-0.000342857	-0.000342857	0.00105714	-0.000342857
ANAPC5	HsaEX0004070	chr12	121346896	121347005	100	1	0	0	0	0	0	0	0	0	0	0	0	0	0	0	0	0	0	0	0	0	-0.0013	0	0	0	-0.0007	0	0	0	0	0	0	0	0	0	0	0	-0.0008	0
TRMT6	HsaEX0067309	chr20	5941243	5941345	100	1	0	0	0	0	0	0	0	0	0	0	0	0	0	-0.0347	0	0	-0.0319	0	0	0	0	0	-0.0036	0	0	0	0	0	0	0	0	0	0	0	0	0	0	0
ERP29	HsaEX1013424	chr12	112019756	112019881	0.788571	0.00788571	0.0120259	-0.00788571	0.0239143	0.00681429	0.000814286	-0.00788571	-0.00788571	-0.00788571	-0.00788571	-0.00788571	0.00981429	-0.00318571	0.0131143	-0.00788571	-0.00788571	-0.00788571	-0.00378571	-0.00788571	0.0286143	-0.00528571	0.0306143	-0.00788571	0.000314286	-0.00788571	-0.00398571	0.00791429	-0.00788571	-0.00788571	-0.00788571	-0.00788571	0.000414286	-0.00788571	-0.00788571	-0.00788571	-0.00788571	0.00321429	0.0107143	-0.00788571
FXYD5	HsaEX0026653	chr19	35156844	35156974	0.0642857	0.000642857	0.00170084	-0.000642857	-0.000642857	-0.000642857	0.00385714	-0.000642857	-0.000642857	-0.000642857	-0.000642857	-0.000642857	0.00385714	-0.000642857	-0.000642857	-0.000642857	0.000157143	0.00415714	0.00285714	0.00325714	-0.000642857	-0.000642857	-0.000642857	0.00455714	-0.000242857	-0.000642857	0.00395714	-0.000642857	-0.000642857	-0.000642857	-0.000642857	-4.29e-05	-0.000642857	-0.000642857	-0.000642857	-0.000642857	-0.000642857	-0.000642857	-0.000642857	-0.000642857
GANAB	HsaEX0026993	chr11	62627048	62627124	99.8543	0.998543	0.00359762	0.00145714	0.00145714	0.00145714	0.00145714	0.00145714	0.000857143	-0.00814286	0.00145714	-4.29e-05	0.000557143	0.00145714	-4.29e-05	-0.00734286	0.00145714	0.00145714	0.00145714	0.00145714	-0.00254286	-0.00424286	-0.00364286	0.00145714	-0.000242857	0.00145714	0.00145714	0.00125714	0.00145714	0.00145714	0.000257143	0.000457143	-0.000742857	0.00145714	-4.29e-05	0.00145714	0.00145714	0.000457143	0.00105714	0.000857143
GANAB	HsaEX6002436	chr11	62629814	62629957	99.8843	0.998843	0.00264692	-0.00594286	0.00115714	0.000157143	0.00115714	0.00115714	0.00115714	0.00115714	-0.00724286	0.00115714	-0.00914286	-0.00804286	-0.00444286	-0.00164286	5.71e-05	0.00115714	0.000157143	0.000257143	0.00115714	-0.00284286	-0.00314286	-0.0215429	-0.00124286	-0.00894286	-0.0123429	-0.00404286	-0.00194286	-0.00374286	-0.00224286	-0.00364286	0.00115714	-0.00524286	-0.00714286	0.000357143	0.00115714	-0.00344286	0.00115714	-0.00584286
GANAB	HsaEX6002431	chr11	62632565	62632745	100	1	0	0	0	0	0	0	0	0	0	0	0	0	0	0	0	0	0	0	0	0	0	0	0	0	0	0	0	0	0	0	0	0	0	0	0	0	0	0
GANAB	HsaEX0026994	chr11	62634310	62634375	15.0057	0.150057	0.0254149	0.0180429	0.0471429	-0.0309571	-0.00465714	-0.00785714	-0.0158571	-0.00585714	-0.0344571	-0.0645571	-0.0514571	-0.0395571	-0.00915714	-0.0232571	-0.0166571	-0.0496571	-0.0260571	0.0202429	-0.0352571	0.0159429	-0.00935714	0.0182429	0.0357429	-0.0747571	-0.121057	-0.0279571	-0.00775714	0.0318429	-0.0722571	-0.102657	0.104043	-0.0459571	0.00674286	-0.0469571	-0.00525714	-0.0473571	0.0320429	-0.0355571
MLF2	HsaEX6064815	chr12	6751925	6752054	100	1	0	0	0	0	0	0	0	0	0	0	0	0	0	-0.0035	0	0	0	0	0	0	0	0	0	0	-0.0043	-0.0005	0	-0.003	0	-0.0003	0	0	0	0	0	0	0	0
DDX24	HsaEX0018898	chr14	94079025	94079621	100	1	0	0	0	0	0	0	0	0	0	0	0	0	0	-0.0015	0	0	0	0	0	0	0	0	0	0	-0.0092	0	0	0	0	0	0	0	0	0	0	0	0	-0.0053
SPTLC1	HsaEX1038853	chr9	92046275	92046334	0.135714	0.00135714	0.0017242	0.00244286	-0.00135714	0.00134286	-0.00135714	-0.00135714	-0.00135714	0.00164286	-0.00135714	0.00544286	0.0121429	-0.00135714	0.00284286	-0.00135714	-0.00135714	-0.00135714	0.00334286	-0.00135714	-0.00135714	-0.00135714	-0.00135714	0.185943	-0.00135714	-0.00135714	-0.00135714	-0.00135714	-0.00135714	-0.00135714	-0.00135714	-0.000157143	-0.00135714	0.00404286	-0.00135714	-0.00135714	-0.00135714	-0.00135714	0.00164286	0.0123429
STRN4	HsaEX0062641	chr19	46721986	46722072	98.79	0.9879	0.0225537	0.0121	0.0121	0.0121	0.0121	-0.0459	0.0121	-0.0146	-0.0442	0.0121	0.0121	0.0121	0.0121	-0.0264	0.0121	0.0121	0.0121	0.0025	0.0121	-0.0798	-0.0006	0.0121	0.0121	0.0121	0.0121	0.0121	0.0121	-0.0026	0.0121	0.0121	0.0121	0.0121	-0.0609	0.0121	0.0121	0.0121	0.0121	0.0121
MUL1	HsaEX6029000	chr1	20502123	20502189	100	1	0	0	0	0	0	0	0	0	0	0	0	0	0	0	0	0	0	0	0	0	-0.0244	0	0	0	0	0	0	0	0	0	0	0	0	0	0	0	0	0
P3H2	HsaEX6060107	chr3	189963958	189964098	98.0757	0.980757	0.0277664	-0.00225714	0.0192429	-0.0505571	-0.0241571	0.0192429	0.0192429	0.0192429	0.0192429	0.0192429	0.0192429	0.0192429	0.0170429	0.0192429	0.0192429	0.0192429	0.0192429	0.0192429	0.0192429	0.0192429	0.0192429	0.0192429	-0.000557143	0.0192429	0.0192429	0.0192429	0.0192429	0.0192429	0.0192429	0.0192429	0.0192429	0.00854286	0.0192429	0.0192429	0.0192429	0.0192429	0.0192429	0.0192429
GNPTG	HsaEX0027929	chr16	1362038	1362131	99.9171	0.999171	0.0014442	-0.00157143	-0.00257143	0.000828571	0.000828571	0.000828571	0.000828571	0.000828571	0.000828571	-0.0194714	-0.00307143	0.000828571	-0.00457143	-0.0188714	-0.00127143	0.000828571	-0.00197143	0.000828571	0.000828571	0.000828571	-0.000271429	-0.00967143	-0.0118714	-0.000571429	-0.00487143	-0.00367143	-0.00427143	-0.00137143	0.000828571	0.000828571	0.000828571	0.000828571	-0.00147143	0.000828571	-0.00907143	-0.00497143	0.000828571	0.000828571
PABPC4	HsaEX0045162	chr1	39563836	39563922	94.0286	0.940286	0.0320931	-0.0153857	0.0293143	0.0123143	0.0319143	-0.0476857	0.0229143	-0.0333857	-0.0946857	-0.115286	-0.0620857	-0.0526857	0.00941429	-0.138786	-0.0595857	0.0484143	-0.133786	0.0597143	-0.0234857	-0.0251857	-0.251586	-0.125186	-0.0138857	-0.0447857	-0.0124857	-0.0141857	0.000914286	-0.00708571	-0.0101857	-0.0747857	0.0597143	-0.0641857	-0.269786	-0.0384857	0.0597143	-0.0277857	-0.113886	0.0153143
AARS	HsaEX1001233	chr16	70254391	70254483	0.2	0.002	0.00376962	-0.002	-0.002	-0.0014	-0.002	-0.002	0.0081	0.0013	-0.002	-0.002	-0.0011	-0.002	0.0106	-0.002	-0.002	-0.0013	-0.002	0.0007	-0.002	-0.002	0.0164	-0.002	0.0005	0.0003	-0.002	-0.002	0.0106	-0.002	0.008	0.001	0.0006	0.0084	-0.002	0.0013	-0.002	0	-0.002	0.0047
AARS	HsaEX6044645	chr16	70270196	70270340	100	1	0	0	0	0	0	0	0	0	0	-0.0209	0	-0.0369	0	-0.0098	0	0	0	0	0	0	0	0	0	0	0	0	0	0	0	0	0	0	-0.0018	0	0	0	-0.0037	0
AARS	HsaEX1001234	chr16	70284641	70284733	0	0	0	0	0	0	0	0	0	0	0	0	0	0	0	0	0	0	0	0	0	0	0	0	0	0	0	0	0	0	0	0	0	0	0	0	0	0	0	0
KIF4A	HsaEX1018887	chrX	70395386	70395531	0.717143	0.00717143	0.00986403	0.0145286	0.0137286	-0.00527143	-0.00147143	-0.00717143	-0.00717143	-0.00717143	-0.00717143	0.0140286	0.0440286	0.00402857	-0.00577143	-0.00227143	-0.00547143	0.0188286	-0.00717143	-0.00717143	-0.00717143	0.0421286	-0.00717143	-0.00717143	0.0432286	-0.00717143	-0.00717143	0.00202857	-0.00337143	-0.00297143	-0.00717143	-0.00717143	-0.00717143	0.0228286	-0.00717143	-0.00717143	-0.00717143	-0.00217143	-0.00717143	-0.00717143
LAMB1	HsaEX6009871	chr7	107924230	107924389	99.8214	0.998214	0.00472456	0.00178571	0.00178571	0.00178571	0.00178571	0.00178571	0.00178571	-0.0107143	0.00178571	0.00178571	0.00178571	0.00178571	0.00178571	0.00178571	0.00178571	0.00178571	0.00178571	0.00178571	0.00178571	0.00178571	0.00178571	0.00178571	0.00178571	0.00178571	0.00178571	0.00178571	0.00178571	0.00178571	0.00178571	0.00178571	0.00178571	0.00178571	0.00178571	0.00178571	0.00178571	0.00178571	0.00178571	0.00178571
LAMB1	HsaEX6009868	chr7	107929412	107929619	99.8657	0.998657	0.00355287	0.00134286	0.00134286	0.00134286	-0.00805714	0.00134286	0.00134286	0.00134286	0.00134286	0.00134286	-0.000557143	-0.0213571	0.00134286	0.00134286	0.00134286	0.00134286	0.00134286	-0.00855714	0.00134286	0.00134286	0.00134286	0.00134286	-0.00835714	0.00134286	0.00134286	0.00134286	0.00134286	0.00134286	-0.00535714	0.00134286	0.00134286	0.00134286	0.00134286	0.00134286	0.00134286	0.00134286	-0.00395714	0.00134286
LAMB1	HsaEX0035280	chr7	107932174	107932377	98.6414	0.986414	0.0297855	-0.0663143	0.0135857	-0.00161429	0.0135857	0.0135857	0.0135857	0.0135857	-0.00361429	0.0135857	-0.0179143	0.000185714	0.0135857	0.0135857	0.00608571	0.0135857	0.0135857	0.0135857	0.0135857	0.0135857	0.00988571	0.0135857	0.0135857	0.00718571	0.0135857	0.00208571	0.0135857	0.00688571	0.0135857	-0.0106143	0.0135857	0.00638571	-0.00301429	0.0135857	0.0135857	-0.00751429	0.00638571	0.0135857
LAMB1	HsaEX0035278	chr7	107936279	107936373	0.0514286	0.000514286	0.00136067	-0.000514286	-0.000514286	-0.000514286	-0.000514286	-0.000514286	-0.000514286	0.00308571	-0.000514286	-0.000514286	-0.000514286	-0.000514286	-0.000514286	-0.000514286	-0.000514286	-0.000514286	-0.000514286	-0.000514286	0.0217857	0.0156857	-0.000514286	-0.000514286	-0.000514286	-0.000514286	-0.000514286	-0.000514286	-0.000514286	-0.000514286	-0.000514286	-0.000514286	0.00728571	0.00568571	-0.000514286	0.00238571	-0.000514286	-0.000514286	-0.000514286	-0.000514286
LAMB1	HsaEX0035282	chr7	107939989	107940358	99.8057	0.998057	0.00514032	0.00194286	0.00194286	0.00194286	0.00194286	0.00194286	0.00194286	-0.0116571	0.00194286	-0.0211571	0.00194286	0.00194286	-0.00245714	-0.000957143	-0.00505714	0.00194286	0.00194286	-0.0125571	0.00194286	0.00194286	-0.0183571	-0.0296571	-0.00895714	-0.00415714	0.00194286	-0.0122571	0.00194286	-0.00115714	0.00194286	0.00194286	0.00194286	-0.0408571	-0.0110571	-0.0322571	0.00194286	-0.0415571	-0.00475714	-0.0173571
DLD	HsaEX6009842	chr7	107905361	107905504	100	1	0	0	0	0	0	0	0	0	0	0	0	0	0	-0.0099	0	0	0	-0.0015	0	0	0	0	0	0	0	0	0	-0.0005	0	0	0	0	0	0	0	0	0	0
DLD	HsaEX6009837	chr7	107917924	107918061	100	1	0	0	0	0	0	0	0	0	0	0	0	0	0	0	0	0	0	0	0	0	-0.0022	0	0	0	0	0	0	0	0	0	0	0	0	0	0	0	0	0
TXNL1	HsaEX0068478	chr18	56626162	56626266	0.35	0.0035	0.00187794	0.0001	0.0002	0.0033	-0.0027	0.001	-0.0007	-0.0012	0.0007	0.0182	0.0017	0.0027	-0.0009	0.0078	0.0034	0.0009	0.0056	-0.0023	0.0029	0.0001	0.0035	-0.0035	-0.0027	0.0037	0.004	0.007	0.0066	0.0078	0.004	-0.0015	0.0057	0.0074	-0.0035	-0.0035	-0.0035	-0.0035	-5.55e-19	-0.0014
MAP3K20	HsaEX0001093	chr2	173203796	173203870	99.89	0.9989	0.00291033	0.0011	0.0011	0.0011	-0.0066	0.0011	0.0011	0.0011	0.0011	0.0011	-0.0432	-0.0462	-0.0155	-0.0115	0.0011	0.0011	-0.0028	-0.0201	-0.0479	0.0011	0.0011	0.0011	0.0011	-0.0112	-0.0382	-0.0375	-0.0317	-0.0633	-0.0368	-0.0812	0.0011	-0.0657	0.0011	-0.0034	-0.0338	0.0011	-0.0069	-0.0043
FH	HsaEX6037645	chr1	241517182	241517316	99.9586	0.999586	0.0010961	0.000414286	0.000414286	0.000414286	0.000414286	0.000414286	0.000414286	-0.00248571	-0.0107857	0.000414286	0.000414286	0.000414286	0.000414286	-0.000985714	-0.00238571	-0.00428571	-0.0103857	-0.00168571	-0.00388571	0.000414286	-0.00208571	-0.00828571	0.000414286	0.000414286	0.000414286	-0.00128571	0.000414286	0.000414286	0.000414286	-0.00628571	0.000414286	0.000414286	0.000414286	-0.00778571	0.000414286	-0.00518571	-0.00548571	-0.00288571
SEL1L3	HsaEX0057020	chr4	25757688	25757790	98.5257	0.985257	0.0223632	0.0147429	-0.00175714	-0.00945714	0.0127429	0.0147429	0.0147429	-0.0457571	0.0147429	0.0147429	0.0110429	0.0147429	-0.0336571	-0.0588571	0.0147429	-0.00845714	0.0147429	0.0147429	0.0147429	0.0147429	0.0147429	0.0147429	0.00184286	0.0147429	0.0147429	-0.00505714	0.0147429	0.00824286	0.0147429	0.0147429	0.0147429	0.0147429	0.0147429	-0.0174571	0.0147429	0.0147429	0.0147429	0.0147429
SPAG7	HsaEX0061178	chr17	4960234	4960318	99.7786	0.997786	0.00293509	0.00221429	0.00221429	-0.00158571	-0.00238571	-0.00488571	0.00221429	0.00221429	0.00221429	-0.00248571	0.00221429	0.00221429	0.00221429	-0.127286	0.00221429	0.00221429	-0.000985714	-0.00588571	0.00221429	-0.00158571	0.00221429	-0.00708571	-0.00358571	0.00221429	0.00151429	-0.000285714	-0.0112857	0.00101429	0.00221429	0.000814286	-0.00118571	0.00221429	-0.00338571	0.00221429	0.00221429	0.00221429	-0.000285714	0.00221429
CCDC80	HsaEX6057686	chr3	112616710	112616798	100	1	0	0	0	0	0	0	0	0	0	0	0	0	0	0	0	0	0	0	0	0	0	0	0	0	0	0	0	0	0	0	0	0	0	0	0	0	0	-0.0192
PSME1	HsaEX1029813	chr14	24136861	24136897	0.135714	0.00135714	0.00235716	-0.000857143	-0.00135714	-0.000657143	0.000442857	-0.00135714	-0.00135714	0.00514286	-0.00135714	0.000342857	-0.00105714	-0.000657143	0.00124286	-0.00135714	-0.000457143	-0.00105714	0.00144286	4.29e-05	-0.00135714	0.000542857	0.00974286	-0.00115714	-0.000157143	-5.71e-05	0.000742857	-0.000857143	0.000942857	-0.000957143	0.00214286	0.00274286	-0.000457143	-0.000257143	-0.000557143	-0.00135714	0.00664286	0.000142857	0.00174286	0.000342857
PSME1	HsaEX6070714	chr14	24137143	24137205	99.6271	0.996271	0.00339053	-0.00297143	0.00372857	0.00102857	0.00182857	-0.00297143	-0.00437143	0.00372857	0.00222857	0.00102857	0.00142857	0.00372857	0.00242857	-0.00777143	0.00332857	0.00372857	-0.00297143	0.00142857	0.00372857	0.00132857	0.00372857	0.00372857	0.00372857	0.00372857	0.00372857	0.00172857	0.00372857	0.00152857	0.00372857	-0.00287143	0.00372857	0.00372857	0.00372857	-0.00967143	0.00372857	0.00372857	0.00372857	-0.00117143
HAUS4	HsaEX6070553	chr14	22947171	22947239	100	1	0	0	0	0	0	0	0	0	0	0	0	0	0	0	0	0	0	0	0	0	0	0	0	0	0	0	0	0	0	0	0	0	0	0	0	0	0	0
OSGEP	HsaEX0044971	chr14	20447904	20447994	99.5514	0.995514	0.0100999	0.00448571	0.00448571	0.000185714	0.00448571	-0.0226143	0.00448571	0.00448571	0.00448571	0.00448571	0.00448571	0.00448571	0.00448571	0.00448571	0.00448571	0.00448571	0.00448571	0.00448571	0.00448571	0.00448571	0.00448571	0.00448571	0.00448571	0.00448571	0.00448571	0.00448571	0.00448571	0.00448571	0.00448571	0.00448571	0.00448571	0.00448571	0.00448571	0.00448571	0.00448571	0.00448571	0.00448571	0.00448571
OSGEP	HsaEX0044972	chr14	20451257	20451452	2.80714	0.0280714	0.0127993	-0.00747143	0.0200286	-0.00757143	0.0150286	-0.0144714	-0.00577143	0.000228571	0.0110286	0.0331286	-0.0145714	0.00482857	0.00242857	-0.000571429	0.0243286	0.00162857	0.0364286	0.0159286	-0.0188714	-0.0160714	-0.00547143	0.0257286	0.0143286	0.0350286	0.0171286	0.0197286	0.0354286	0.0109286	0.0631286	-0.00197143	-0.0198714	0.0146286	0.0382286	-0.0161714	0.0144286	-0.000471429	-0.0125714	0.00682857
PHGDH	HsaEX0047090	chr1	119729509	119729633	0.487143	0.00487143	0.00272134	-0.00317143	0.00472857	-0.00107143	0.00172857	0.000428571	-0.00277143	0.000128571	-0.00487143	-0.00457143	-0.00217143	0.00512857	0.00622857	-0.00257143	-0.00257143	-0.00397143	-0.00137143	-0.00197143	-0.000571429	-0.00447143	-0.00227143	-0.00487143	-0.000571429	-0.00437143	0.00242857	-0.00337143	-0.00127143	0.00372857	0.00132857	-0.00257143	-0.00377143	-0.000171429	0.00132857	-0.00377143	-0.000171429	-0.00287143	-0.00187143	-0.00397143
EZR	HsaEX6050218	chr6	158783520	158783666	99.9586	0.999586	0.0010961	-0.00248571	0.000414286	0.000414286	0.000414286	0.000414286	0.000414286	0.000414286	0.000414286	0.000414286	0.000414286	0.000414286	0.000414286	0.000414286	0.000414286	-0.000185714	-0.00248571	-0.00198571	-0.000285714	0.000414286	0.000414286	0.000414286	0.000414286	0.000414286	0.000414286	-0.000185714	0.000414286	0.000414286	0.000414286	0.000414286	-8.57e-05	0.000414286	0.000414286	0.000414286	0.000414286	-0.00708571	0.000414286	0.000414286
EZR	HsaEX0070341	chr6	158818082	158818166	99.9014	0.999014	0.0017535	0.000985714	0.000985714	0.000985714	-0.00331429	0.000985714	0.000985714	-0.00161429	0.000985714	0.000985714	0.000985714	0.000985714	-0.00141429	0.000985714	-0.00651429	-0.00171429	0.000985714	0.000985714	0.000985714	-0.00141429	-0.00151429	0.000985714	0.000985714	0.000985714	0.000985714	-0.00501429	-0.00151429	0.000985714	0.000985714	0.000985714	0.000985714	0.000985714	0.000985714	0.000985714	-0.0285143	-0.0150143	0.000985714	-0.000414286
CDC45	HsaEX0014097	chr22	19482690	19482827	94.0686	0.940686	0.0205542	0.0101143	-0.0385857	0.0142143	-0.0184857	0.00571429	0.0145143	0.0125143	0.0228143	0.0338143	0.00841429	-0.0179857	-0.0138857	0.0140143	-0.00448571	-0.0182857	0.00821429	0.0231143	0.00271429	0.0352143	-0.00388571	-0.00958571	0.0325143	-0.0327857	-0.0174857	0.0212143	0.0582143	0.0283143	-0.00538571	0.0183143	0.0353143	0.0207143	-0.0124857	0.0420143	-0.0869857	0.0269143	0.0202143	0.0295143
CDC45	HsaEX0014098	chr22	19499101	19499151	98.4043	0.984043	0.0145025	0.00245714	-0.0292429	-0.000742857	0.00775714	0.0159571	0.00815714	-0.00434286	0.0159571	-0.00864286	-0.0229429	0.0159571	-0.0159429	-0.00474286	0.00995714	0.00955714	0.00765714	-0.0162429	-0.0264429	-0.00634286	0.00265714	0.0159571	-0.0102429	-0.00224286	0.0159571	0.0159571	0.0159571	0.0128571	0.0159571	-0.000242857	-0.0336429	-0.0196429	-0.0359429	-0.00464286	0.0159571	-0.0268429	-0.00304286	-0.0271429
CDC45	HsaEX6025786	chr22	19516817	19516893	100	1	0	0	0	0	0	0	0	0	0	0	0	0	0	0	0	0	0	0	0	0	0	-0.0421	0	0	0	0	0	0	0	0	0	0	0	0	0	-0.004	0	0
COMT	HsaEX1009516	chr22	19957940	19958007	0.665714	0.00665714	0.00764719	0.00644286	0.00354286	-0.00665714	0.0125429	-0.00665714	-0.00665714	-0.00255714	0.00474286	-0.00665714	-0.00555714	0.000842857	0.0332429	0.00704286	-0.00375714	0.0246429	-0.00455714	0.00154286	0.00634286	0.00544286	-0.00665714	0.0138429	0.00694286	0.00214286	-0.00665714	-0.00405714	-0.00665714	0.00694286	0.00254286	0.00184286	0.00264286	-0.00665714	-0.00665714	-0.00445714	0.00444286	-0.00125714	0.00204286	-0.00665714
COMT	HsaEX6025819	chr22	19961697	19961874	0.0428571	0.000428571	0.000740977	-0.000428571	-0.000428571	0.000871429	0.00127143	-0.000428571	-0.000428571	-0.000428571	-0.000428571	-0.000428571	0.00117143	-0.000428571	-0.000428571	0.00307143	0.000171429	0.000371429	-0.000428571	-0.000428571	-0.000428571	0.00137143	-0.000428571	-0.000428571	-0.000428571	-0.000428571	0.00107143	0.000571429	-0.000428571	0.00327143	-0.000428571	-0.000428571	-0.000428571	0.00697143	-0.000428571	0.00117143	-0.000428571	-0.000428571	-0.000428571	-0.000428571
CDC23	HsaEX6100075	chr5	138191474	138191535	100	1	0	0	0	0	0	0	0	0	0	0	0	0	0	0	0	0	0	0	0	0	-0.017	0	0	0	0	0	0	0	0	0	0	0	0	0	0	0	0	0
MSH2	HsaEX1024338	chr2	47421716	47421817	0	0	0	0	0	0	0	0	0	0	0	0	0	0	0	0	0	0	0	0	0	0	0	0	0	0	0	0	0	0	0	0	0	0	0	0	0	0	0	0
DHPS	HsaEX6093168	chr19	12679801	12679922	100	1	0	0	0	0	0	0	0	0	0	0	0	0	0	0	0	-0.0033	0	0	0	-0.0012	0	0	0	0	0	0	0	0	0	0	0	0	0	0	0	-0.0099	0	0
NUP188	HsaEX0044298	chr9	128969409	128969514	100	1	0	0	0	0	0	0	0	0	0	0	0	0	0	0	0	0	0	0	0	0	0	0	0	0	0	0	0	0	0	0	0	0	0	0	0	0	0	0
NUP188	HsaEX0044307	chr9	128973160	128973249	98.8329	0.988329	0.0144454	0.0116714	0.00667143	-0.0183286	-0.0214286	0.0116714	0.0116714	-0.00192857	-0.000128571	-0.00772857	-0.0219286	0.0116714	-0.00902857	0.0116714	0.0116714	0.00837143	-0.00522857	0.0116714	0.00387143	-0.0432286	0.0116714	0.0116714	0.0116714	-0.00772857	0.00547143	-0.000728571	-0.00372857	0.00467143	0.0116714	0.0116714	0.0116714	0.00307143	-0.0165286	0.0116714	0.0116714	0.00197143	0.0116714	0.00587143
NANS	HsaEX1025094	chr9	98081321	98081440	0.02	0.0002	0.00052915	-0.0002	-0.0002	-0.0002	-0.0002	-0.0002	-0.0002	0.0012	-0.0002	-0.0002	-0.0002	-0.0002	-0.0002	-0.0002	-0.0002	-0.0002	-0.0002	-0.0002	-0.0002	0.0004	0.0027	-0.0002	-0.0002	-0.0002	-0.0002	-0.0002	-0.0002	0.0001	-0.0002	-0.0002	-0.0002	-0.0002	-0.0002	-0.0002	-0.0002	-0.0002	-0.0002	-0.0002
WAC	HsaEX0070817	chr10	28611255	28611481	1.35286	0.0135286	0.0126008	-0.00532857	-0.00742857	-0.00132857	0.0177714	-0.00772857	-0.0135286	0.0175714	0.0405714	0.0145714	0.00927143	-0.0135286	0.00217143	0.0589714	0.0337714	-0.00422857	0.0204714	0.0322714	0.0122714	0.00217143	-0.00172857	-0.0121286	0.0199714	-0.0118286	0.0699714	0.00467143	-0.0135286	-0.0135286	0.0302714	-2.86e-05	0.000771429	0.00387143	0.0160714	-0.0135286	-0.0135286	-0.00192857	0.0125714	0.0105714
MRPS18A	HsaEX0040176	chr6	43675202	43675252	91.5357	0.915357	0.0268705	-0.0313571	-0.0420571	0.0149429	0.00444286	0.0331429	0.0136429	0.00724286	0.00274286	-0.00525714	0.00684286	0.0196429	0.0469429	-0.123057	0.0321429	0.0362429	0.00564286	0.0129429	0.0320429	-0.0196571	0.0535429	-0.131057	-0.0349571	0.0449429	0.0539429	0.00824286	0.0449429	0.0233429	0.0635429	0.0666429	0.0651429	0.0101429	-0.0539571	0.0846429	0.0409429	-0.0533571	0.0190429	0.0582429
TMEM14A	HsaEX0065510	chr6	52674922	52675044	2.62286	0.0262286	0.00912391	0.00277143	-0.00352857	0.00217143	-0.00212857	-0.00582857	-0.0111286	0.0176714	-0.00572857	0.00287143	-0.00252857	0.0166714	0.0262714	0.399271	0.00447143	0.00387143	-0.00772857	-0.00862857	0.00287143	-0.00152857	0.0120714	0.00587143	0.00427143	0.0147714	-0.0163286	0.0184714	-0.00642857	0.0101714	-0.00722857	-0.000228571	-0.00772857	0.00537143	-0.00482857	-0.00112857	-0.0262286	-0.0133286	-0.0133286	0.0183714
TMEM14A	HsaEX1041071	chr6	52681284	52681326	0.0742857	0.000742857	0.000791322	0.000557143	-0.000742857	-0.000742857	-0.000742857	0.00115714	0.000657143	-0.000142857	-0.000742857	-0.000742857	-0.000742857	-0.000742857	0.00305714	-0.000742857	-0.000742857	0.00855714	-0.000742857	-0.000742857	-0.000742857	-0.000742857	-0.000742857	-0.000742857	-0.000742857	-0.000742857	0.00395714	0.00115714	-0.000742857	-0.000742857	-0.000742857	-0.000742857	0.0183571	0.00275714	-0.000742857	-0.000742857	-0.000742857	0.00185714	0.00415714	0.00755714
TMEM14A	HsaEX0065511	chr6	52684084	52684165	99.6186	0.996186	0.00289219	-0.00358571	0.00241429	-0.00168571	0.00381429	-0.00188571	-0.00178571	0.00271429	0.00381429	-0.00228571	0.00261429	1.43e-05	0.00381429	0.00271429	-8.57e-05	0.00251429	0.00381429	0.00381429	0.00381429	-0.000985714	0.00331429	0.00381429	-0.00148571	-0.000285714	-0.00988571	0.00131429	0.00381429	-0.00428571	0.00381429	0.00101429	0.00161429	-0.000785714	-0.00478571	0.00381429	0.00381429	0.00101429	0.00291429	0.00381429
CDC5L	HsaEX0014108	chr6	44398824	44398927	0.477143	0.00477143	0.0102959	-0.00477143	-0.00477143	0.00102857	0.0228286	-0.00477143	-0.00477143	-0.00477143	-0.00477143	-0.00477143	-0.00477143	-0.00477143	-0.00477143	0.0241286	0.00922857	-0.00477143	-0.00477143	-0.00477143	-0.00477143	0.0199286	-0.00477143	-0.00477143	-0.00237143	0.0165286	-0.00477143	-7.14e-05	0.0301286	-0.00477143	0.0622286	-0.00477143	0.00822857	-0.00477143	0.0243286	0.0264286	0.0642286	0.00842857	-0.00137143	-0.00477143
SH3GLB1	HsaEX0058022	chr1	86742208	86742436	99.3186	0.993186	0.00711089	0.00171429	-0.00118571	0.00191429	0.00521429	0.00681429	-0.0148857	0.000414286	0.00681429	-0.00468571	0.00271429	0.00681429	0.00321429	-0.0202857	0.00521429	-0.0228857	-0.00838571	-0.0103857	-0.00518571	-0.00408571	0.00211429	0.00681429	-0.00848571	-0.0124857	0.00681429	0.00441429	-0.0274857	-0.0173857	-0.00918571	-0.000685714	-0.127786	-0.0136857	-0.0240857	-0.0296857	0.00681429	0.00131429	-0.0212857	-0.0475857
NRP1	HsaEX0043847	chr10	33270675	33270856	99.1029	0.991029	0.0237362	0.00897143	0.00897143	-0.0538286	0.00897143	0.00897143	0.00897143	0.00897143	0.00897143	0.00897143	0.00897143	0.00897143	0.00897143	0.00897143	0.00897143	0.00897143	0.00897143	0.00897143	0.00897143	0.00897143	0.00897143	0.00897143	0.00897143	0.00897143	0.00637143	0.00897143	0.00897143	-0.000228571	0.00897143	0.00897143	0.00897143	0.00897143	0.00897143	0.00897143	0.00897143	0.00897143	0.00897143	0.00897143
WASHC2A	HsaEX1043770	chr10	50073527	50073579	0	0	0	0	0	0	0	0	0	0	0	0	0	0	0	0	0	0	0	0	0	0	0	0	0	0.0171	0	0	0	0	0	0	0	0	0	0	0	0.0098	0	0.0096
PSMD8	HsaEX1029810	chr19	38382397	38382445	0.0385714	0.000385714	0.00037607	0.000214286	-0.000385714	1.43e-05	-0.000385714	0.000214286	-0.000285714	0.000614286	-0.000385714	-0.000385714	0.00251429	-0.000385714	0.000914286	-0.000385714	-0.000385714	-0.000385714	-0.000385714	-0.000385714	-0.000385714	-0.000385714	-0.000385714	-0.000385714	0.00131429	0.00151429	0.00261429	1.43e-05	0.000714286	-0.000185714	-0.000385714	0.00121429	0.000914286	-0.000385714	-0.000285714	-0.000385714	-0.000385714	0.00131429	-0.000385714	-0.000385714
MISP	HsaEX0009934	chr19	761625	761663	96.1129	0.961129	0.04786	-0.00232857	0.00417143	0.0296714	0.0209714	0.0388714	-0.103629	0.0122714	-0.0340286	0.0124714	0.0152714	0.0338714	0.0346714	0.00307143	0.0341714	0.0358714	0.0360714	-0.0483286	0.0335714	0.0255714	-0.122429	-0.0523286	0.00307143	-0.00932857	-0.0449286	0.0158714	0.0146714	0.00947143	-0.0152286	0.0344714	0.0363714	0.00147143	0.00197143	0.0256714	0.0388714	0.0155714	0.0228714	0.0312714
RANBP1	HsaEX6025867	chr22	20122580	20122697	0.0428571	0.000428571	0.000330224	-0.000328571	-0.000428571	0.000371429	0.000371429	-0.000228571	7.14e-05	0.000171429	-0.000228571	0.000271429	0.000171429	-0.000428571	0.00187143	0.000171429	-0.000428571	0.000771429	0.00147143	0.00127143	-0.000228571	0.000471429	0.000871429	-0.000428571	0.000271429	0.000371429	-0.000428571	0.00207143	-2.86e-05	0.000971429	0.000171429	0.000271429	0.00187143	0.00167143	-0.000228571	0.00107143	-0.000428571	-2.86e-05	0.000371429	0.00217143
MED15	HsaEX1023276	chr22	20585981	20586102	0	0	0	0	0	0	0	0	0	0	0	0	0	0	0	0	0	0.0407	0	0.0217	0	0	0.0138	0	0	0	0	0.0025	0	0	0	0	0	0	0	0	0	0.0241	0	0
SMARCB1	HsaEX0060309	chr22	23791756	23791867	100	1	0	0	0	0	0	0	0	0	0	0	0	0	0	0	0	0	0	0	0	0	0	0	0	0	0	0	0	0	0	0	0	0	0	0	0	0	0	0
SMARCB1	HsaEX6026017	chr22	23800944	23800970	100	1	0	0	0	0	0	0	0	0	0	0	-0.0121	0	0	-0.0129	0	0	0	0	0	0	0	0	0	0	0	0	0	0	0	0	-0.0609	0	0	0	0	0	0	0
SMARCB1	HsaEX6026014	chr22	23825225	23825415	100	1	0	0	0	0	0	0	0	0	0	-0.0147	-0.0036	0	0	-0.0054	-0.0026	-0.0066	0	0	-0.0021	-0.0033	-0.0068	0	0	0	0	0	-0.0127	0	0	0	-0.0211	0	0	-0.0085	0	-0.0164	-0.0119	-0.0056
PES1	HsaEX0046608	chr22	30581012	30581101	99.3886	0.993886	0.0130649	0.00611429	-0.0288857	0.00611429	0.00611429	0.00611429	0.00611429	-0.00168571	0.00611429	0.00611429	-0.0148857	-0.00828571	0.00611429	0.00381429	0.00611429	0.00611429	-0.00658571	0.00611429	0.00611429	0.00611429	0.00611429	0.00611429	0.00611429	0.00611429	0.00611429	0.00611429	0.00611429	0.00611429	0.00611429	0.00611429	0.00611429	0.00611429	0.00611429	0.00611429	0.00611429	0.00611429	0.00611429	0.00251429
PES1	HsaEX1027706	chr22	30584971	30585370	0.312857	0.00312857	0.00797302	-0.00312857	-0.00312857	-0.00242857	-0.00312857	0.0180714	-0.00312857	-0.00312857	-0.00312857	0.00577143	7.14e-05	-0.00312857	-0.00312857	0.00297143	-0.00312857	-0.00312857	-0.00312857	-0.00312857	0.00177143	-0.00312857	0.0229714	-0.00312857	0.00317143	-0.00172857	-0.00312857	-0.000828571	0.00187143	-0.00312857	0.00607143	-0.000128571	-0.00312857	-0.00312857	-0.00312857	-0.00312857	-0.00312857	-0.00312857	-0.00162857	-0.00312857
PES1	HsaEX1027707	chr22	30588021	30588174	100	1	0	0	0	0	0	0	0	0	0	0	0	0	0	0	0	0	0	0	0	0	0	0	0	0	0	0	0	0	0	0	0	0	0	0	0	0	0	0
GGTLC2	HsaEX1015492	chr22	22646983	22647038	100	1	0	0	0	0	0	0	0	0	0	0	0	0	0	0	0	0	0	0	0	0	0	0	0	0	0	0	0	0	0	0	0	0	0	0	0	0	0	0
CENPM	HsaEX1008227	chr22	41946110	41946210	1.03143	0.0103143	0.00775767	0.0132857	-0.00621429	0.00618571	0.00308571	-0.00791429	-0.00411429	-0.00431429	-0.00571429	-0.00621429	-0.00781429	-0.00761429	0.0155857	-0.00261429	-0.00451429	-0.00271429	0.00768571	0.00128571	0.00758571	-0.00191429	0.00308571	-0.00971429	-0.00231429	0.00128571	-0.00291429	0.00158571	-0.00771429	0.00728571	-0.00811429	-0.00141429	0.0413857	0.00938571	0.00488571	0.000785714	0.00458571	-0.00541429	-0.00211429	-0.00161429
DDX17	HsaEX0018875	chr22	38489228	38489458	0.928571	0.00928571	0.01566	-0.00928571	-0.00928571	-0.00928571	0.0314143	-0.00928571	0.0107143	-0.00498571	-0.00928571	-0.00928571	-0.00858571	0.000914286	-0.00378571	0.0166143	-0.00808571	0.00671429	-0.000485714	0.00651429	-0.00928571	-0.00268571	-0.00108571	-0.00928571	-0.00448571	-0.00108571	0.0142143	-0.00298571	-0.00928571	-0.00428571	-0.00928571	-0.00568571	0.000214286	-0.00158571	-0.00418571	0.00681429	-0.00928571	-0.00418571	-0.00778571	-0.00498571
DDX17	HsaEX6026826	chr22	38495796	38495937	99.5957	0.995957	0.0106964	0.00404286	0.00404286	-0.0242571	0.00404286	0.00404286	0.00404286	0.00404286	0.00404286	0.000142857	0.00404286	0.00404286	0.00404286	0.000742857	0.00124286	-0.00315714	-0.00475714	-0.000457143	-0.00845714	0.00234286	0.00404286	-0.00465714	0.00404286	0.00404286	0.00404286	-0.00185714	0.00404286	0.00404286	0.00404286	-0.00265714	0.00404286	0.00154286	0.00404286	-0.00615714	0.00404286	0.00404286	0.00404286	-0.0259571
RTCB	HsaEX0010610	chr22	32406662	32406761	100	1	0	0	0	0	0	0	0	0	0	0	0	0	0	-0.0077	0	0	0	0	0	0	0	0	0	0	0	0	0	0	0	0	0	0	0	0	0	0	0	0
FBXO7	HsaEX6026523	chr22	32483901	32484124	100	1	0	0	0	0	0	0	0	0	0	0	0	0	-0.001	0	0	0	0	0	0	0	-0.0088	0	0	0	-0.0112	0	0	0	0	0	0	0	0	0	0	0	0	0
FBXO7	HsaEX0025352	chr22	32491086	32491181	100	1	0	0	0	0	0	0	0	0	0	0	-0.0037	0	0	0	0	-0.0025	0	0	0	0	0	0	0	0	0	0	0	0	0	0	0	0	0	0	0	0	0	0
CYB5R3	HsaEX1010781	chr22	42636479	42636598	0.0628571	0.000628571	0.00166304	-0.000628571	-0.000628571	-0.000628571	-0.000628571	0.00377143	-0.000628571	-0.000628571	-0.000628571	-0.000628571	-0.000128571	0.00247143	-0.000628571	0.00727143	-0.000628571	0.000971429	0.000671429	-0.000628571	0.000771429	-0.000628571	0.00127143	-0.000628571	-0.000628571	-0.000628571	0.00657143	0.000671429	-0.000628571	-0.000628571	-0.000628571	-0.000628571	-0.000628571	-0.000628571	-0.000628571	0.00157143	-0.000628571	0.00197143	-0.000628571	0.000271429
LMF2	HsaEX1021915	chr22	50507308	50507388	1.70714	0.0170714	0.0238171	-0.0170714	0.00752857	0.0174286	-0.0170714	0.0433286	-0.0170714	-0.0170714	-0.0170714	0.000628571	0.0510286	-0.00877143	0.0229286	-0.0134714	0.00502857	0.00392857	0.00622857	-0.00997143	0.000528571	-0.00687143	-0.00467143	-0.00947143	0.0506286	-0.00227143	0.0413286	-0.00147143	-0.0170714	-0.00197143	0.0281286	-0.00337143	0.0272286	-0.0170714	-0.00687143	0.00482857	0.0523286	-0.00347143	-0.00187143	-0.0170714
PACSIN2	HsaEX6027140	chr22	42890947	42891182	100	1	0	0	0	0	0	0	0	0	0	0	-0.0413	0	0	0	-0.0277	0	0	0	0	0	-0.0512	0	0	0	0	0	0	-0.0047	0	0	0	0	0	0	0	0	0	0
AP1B1	HsaEX6026248	chr22	29351705	29351825	100	1	0	0	0	0	0	0	0	0	0	0	0	0	0	0	0	0	0	0	0	0	0	0	0	0	0	0	0	0	0	0	0	0	0	0	0	0	0	0
AP1B1	HsaEX0004867	chr22	29356426	29356616	99.8043	0.998043	0.00517811	0.00195714	0.00195714	-0.0117429	0.00195714	0.00195714	0.00195714	0.00195714	0.00195714	-0.0436429	-0.00624286	0.00195714	-0.0107429	0.00195714	0.00195714	-0.0532429	-0.00984286	0.00195714	0.00195714	-0.0487429	0.00195714	0.00195714	0.00195714	0.00195714	0.00195714	0.00195714	0.00195714	0.00195714	0.00195714	0.00195714	0.00195714	0.00195714	0.00195714	0.00195714	0.00195714	0.00195714	-0.00344286	0.00195714
SAMM50	HsaEX6027219	chr22	43968731	43968818	99.9643	0.999643	0.000944911	0.000357143	0.000357143	-0.00214286	0.000357143	0.000357143	0.000357143	0.000357143	0.000357143	-0.00914286	0.000357143	0.000357143	-0.00434286	-0.00514286	0.000357143	0.000357143	0.000357143	0.000357143	-0.00434286	0.000357143	0.000357143	0.000357143	0.000357143	0.000357143	-0.00774286	0.000357143	0.000357143	0.000357143	-0.00624286	0.000357143	-0.000942857	0.000357143	0.000357143	-0.0272429	0.000357143	0.000357143	-0.00144286	0.000357143
EIF3D	HsaEX6026641	chr22	36512460	36512602	99.5686	0.995686	0.00701651	0.00291429	0.00431429	0.00431429	0.00101429	-0.00138571	-0.0151857	0.00401429	0.00431429	-0.00118571	-0.000785714	0.00431429	0.00161429	0.00431429	0.00291429	0.00431429	0.000714286	0.00201429	0.00381429	0.00431429	-0.00398571	0.00431429	0.00431429	0.00431429	0.00431429	0.00291429	0.00431429	0.000814286	-0.00358571	0.00331429	0.00361429	0.00431429	0.00431429	0.00431429	0.00431429	0.000414286	0.000914286	0.00141429
EIF3D	HsaEX6026638	chr22	36517301	36517431	99.7014	0.997014	0.0049364	0.00238571	0.00298571	0.00298571	0.00298571	-0.00821429	-0.00611429	0.00298571	-0.0141143	0.00298571	-0.00761429	-0.00461429	-0.00431429	-0.00691429	0.00298571	0.00298571	-0.00161429	0.00178571	0.000285714	0.00298571	0.00188571	0.00298571	0.000285714	0.00298571	0.00298571	-0.000214286	0.00298571	0.00298571	-0.00151429	-0.000914286	-0.00761429	0.00298571	0.00298571	-0.00571429	0.00298571	0.00298571	0.00218571	0.00238571
SGSM3	HsaEX0057886	chr22	40407789	40407843	99.7014	0.997014	0.00789946	0.00298571	-0.0179143	0.00298571	0.00298571	0.00298571	0.00298571	0.00298571	-0.118214	0.00298571	-0.0236143	0.00298571	-0.0215143	-0.0368143	-0.0139143	-0.0247143	0.00298571	0.00298571	-0.0212143	-0.0506143	0.00298571	-0.0586143	-0.0397143	0.00298571	-0.0197143	-1.43e-05	-0.0388143	-0.00931429	-0.0319143	0.00298571	-0.0559143	-0.0563143	-0.00641429	0.00298571	0.00298571	-0.00201429	0.00298571	-0.0102143
L3MBTL2	HsaEX0035137	chr22	41206007	41206125	1.50143	0.0150143	0.0175651	0.0101857	-0.0150143	-0.00971429	0.00408571	0.0334857	-0.0150143	-0.00801429	0.0257857	0.0200857	-0.0150143	-0.0150143	-0.0106143	0.0475857	0.00978571	-0.00411429	0.00398571	0.00738571	-0.0150143	0.00158571	-0.0150143	-0.0150143	-0.00831429	-0.00341429	-0.0150143	0.00138571	0.0169857	-0.00351429	-0.0118143	0.0191857	0.00808571	-0.00681429	-0.0129143	0.0115857	-0.0150143	-0.00841429	-0.0150143	0.0273857
L3MBTL2	HsaEX6026993	chr22	41224977	41225071	100	1	0	0	0	0	0	0	0	0	0	0	-0.0017	0	0	0	-0.023	0	0	0	0	-0.0027	0	-0.0707	-0.0023	0	0	0	0	0	0	0	0	0	0	0	0	0	0	0
RANGAP1	HsaEX6027003	chr22	41274600	41274727	99.82	0.9982	0.00476235	0.0018	0.0018	0.0018	-0.0108	0.0018	0.0018	0.0018	0.0018	0.0018	0.0018	0.0018	0.0018	-0.0048	0.0018	0.0018	-0.0241	0.0018	0.0018	0.0018	-0.0028	0.0018	-0.001	0.0018	0.0018	0.0018	0.0018	0.0018	0.0018	0.0018	0.0018	0.0018	0.0018	0.0018	0.0018	0.0018	0.0018	0.0018
PHF5A	HsaEX1027901	chr22	41462686	41462736	0.0214286	0.000214286	0.000484522	-0.000214286	-0.000214286	-0.000214286	-1.43e-05	-0.000214286	-0.000214286	0.00108571	-0.000214286	-0.000214286	0.00208571	-0.000214286	0.00478571	-0.000214286	-0.000214286	-0.000214286	0.00288571	-0.000214286	-0.000214286	-0.000214286	-0.000214286	-0.000214286	0.000985714	-0.000214286	-0.000214286	-0.000214286	0.00888571	-0.000214286	-0.000214286	0.00338571	-0.000214286	-0.000214286	-0.000214286	-0.000214286	-0.000214286	-0.000214286	-0.000214286	0.00158571
PMM1	HsaEX0048648	chr22	41584281	41584363	93.3343	0.933343	0.028566	-0.00754286	-0.00444286	0.0346571	-0.0145429	0.0445571	-0.0222429	-0.0304429	-0.0192429	0.0197571	0.0204571	0.0262571	-0.0372429	-0.121143	0.00915714	-0.0400429	-0.0290429	0.0527571	-0.0160429	-0.0141429	0.0524571	-0.0890429	0.0150571	-0.0311429	-0.0281429	-0.0207429	0.0666571	-0.0159429	-0.0258429	0.0350571	0.0364571	-0.0369429	-0.000442857	-0.0648429	-0.0174429	0.0331571	-0.0295429	-0.00174286
RBM23	HsaEX0052650	chr14	22903995	22904171	0.45	0.0045	0.00506195	-0.0024	0.0039	-0.0045	-0.0009	0.0095	-0.0045	-0.0011	-0.0033	-0.0045	0.0057	0.0021	0.0127	0.0156	0.0106	0.0011	0.0033	-0.0018	-0.0045	0.0215	0.0214	-0.0045	0.0001	-0.0045	-0.0045	-0.0045	-0.0045	0.0072	-0.0045	0.005	0.0081	0.0307	-0.0032	-0.0026	-0.0045	-0.001	-0.0039	-0.0027
RBM23	HsaEX0052649	chr14	22905606	22905659	96.9129	0.969129	0.0151292	0.00127143	-0.0160286	-0.00162857	-0.00262857	-0.0123286	0.0308714	0.000471429	-0.0934286	-0.00262857	0.0248714	0.00677143	-0.00592857	-0.0328286	-0.0178286	-0.00542857	-0.0241286	-0.0237286	0.0174714	0.00227143	0.0102714	0.0308714	-0.0495286	0.0188714	-0.00372857	0.00327143	0.0308714	0.0191714	0.0237714	-0.0327286	0.00957143	0.0151714	0.00207143	0.0161714	0.0308714	-0.00492857	0.0216714	0.0168714
PYGL	HsaEX6071280	chr14	50908821	50908955	99.9543	0.999543	0.00120949	0.000457143	0.000457143	0.000457143	0.000457143	-0.00274286	0.000457143	0.000457143	0.000457143	0.000457143	0.000457143	0.000457143	0.000457143	0.000457143	0.000457143	0.000457143	-0.000342857	0.000457143	0.000457143	-0.000142857	0.000457143	0.000457143	0.000457143	0.000457143	0.000457143	0.000457143	-0.00764286	-0.00754286	0.000457143	0.000457143	0.000457143	0.000457143	0.000457143	-0.00834286	0.000457143	-0.0101429	-0.00824286	0.000457143
CDKN3	HsaEX0014421	chr14	54418214	54418306	1.34286	0.0134286	0.00649197	-0.00292857	0.00137143	0.0135714	-0.00612857	0.000471429	-0.00282857	-0.00352857	7.14e-05	-0.000628571	0.00177143	-0.00522857	0.0103714	0.0133714	-0.00232857	0.00277143	0.00147143	0.00247143	0.00517143	-0.00732857	0.00197143	-0.00612857	0.00527143	-0.00392857	-0.00852857	-0.00252857	0.00337143	0.0140714	-0.00732857	-0.00492857	0.00377143	-0.0112286	-0.00612857	-0.000828571	0.0125714	-0.00512857	0.0227714	-0.000528571
PSMA3	HsaEX6071502	chr14	58270934	58270998	99.9371	0.999371	0.000745462	-0.000871429	0.000628571	0.000128571	0.000628571	2.86e-05	0.000628571	-0.00117143	0.000628571	-0.00207143	0.000628571	0.000628571	0.000628571	0.000628571	0.000128571	-0.000771429	-0.000371429	-0.00167143	0.000628571	-0.000371429	-0.00187143	0.000628571	0.000628571	0.000628571	0.000628571	-0.00267143	0.000628571	0.000428571	0.000628571	0.000628571	0.000628571	0.000628571	-0.000871429	0.000628571	0.000628571	0.000628571	0.000128571	0.000628571
HIF1A	HsaEX6071619	chr14	61720382	61720572	100	1	0	0	0	0	0	0	0	0	0	0	0	0	0	-0.0004	0	0	-0.0008	0	0	0	-0.0012	0	0	0	0	0	0	0	0	-0.0019	0	0	0	0	0	0	-0.0009	0
SRSF5	HsaEX6071963	chr14	69770995	69771105	99.9714	0.999714	0.000755929	-0.00171429	0.000285714	0.000285714	0.000285714	0.000285714	0.000285714	0.000285714	0.000285714	0.000285714	0.000285714	0.000285714	0.000285714	0.000285714	0.000285714	0.000285714	0.000285714	-0.00171429	0.000285714	0.000285714	0.000285714	0.000285714	-1.43e-05	0.000285714	0.000285714	0.000285714	0.000285714	0.000285714	0.000285714	0.000285714	0.000285714	0.000285714	0.000285714	0.000285714	0.000285714	0.000285714	0.000285714	0.000285714
EIF5	HsaEX6073062	chr14	103339639	103339803	100	1	0	0	0	0	0	0	0	0	0	0	0	0	0	0	0	0	0	0	0	0	-0.0007	0	0	0	0	0	0	0	0	0	0	0	0	0	0	0	0	0
VRK1	HsaEX0070680	chr14	96832431	96832596	0.111429	0.00111429	0.00294812	-0.00111429	-0.00111429	-0.00111429	-0.00111429	-0.00111429	-0.00111429	0.00668571	-0.00111429	-0.00111429	-0.00111429	-0.00111429	0.00878571	-0.00111429	0.0131857	-0.00111429	-0.00111429	-0.00111429	0.0227857	-0.00111429	-0.00111429	0.0572857	-0.00111429	-0.00111429	-0.00111429	-0.00111429	-0.00111429	-0.00111429	-0.00111429	-0.00111429	-0.00111429	-0.00111429	-0.00111429	-0.00111429	-0.00111429	-0.00111429	-0.00111429	-0.00111429
SRP54	HsaEX6071018	chr14	35013346	35013494	99.9514	0.999514	0.00128508	0.000485714	0.000485714	-0.00291429	0.000485714	0.000485714	0.000485714	0.000485714	0.000485714	0.000485714	0.000485714	0.000485714	-0.00911429	0.000485714	-0.00931429	-0.00101429	0.000485714	0.000485714	0.000485714	0.000485714	-0.00391429	0.000485714	0.000485714	0.000485714	0.000485714	0.000485714	0.000485714	-0.00241429	0.000485714	-0.00741429	0.000485714	0.000485714	-0.00391429	0.000485714	0.000485714	0.000485714	0.000485714	0.000485714
SRP54	HsaEX6071015	chr14	35018692	35018765	100	1	0	0	0	0	0	0	0	0	0	0	0	0	0	-0.0023	0	0	0	0	0	0	0	0	0	0	0	0	0	0	0	0	0	0	0	0	0	0	0	0
SRP54	HsaEX0061733	chr14	35022910	35023080	98.3457	0.983457	0.0193317	0.00924286	0.000442857	0.00444286	-0.00455714	0.0165429	-0.0404571	0.0143429	-0.0411571	0.0165429	-0.00325714	0.0165429	0.00454286	-0.0426571	0.00644286	0.00744286	0.0136429	0.0126429	0.00264286	0.0140429	-0.00865714	-0.00555714	-0.00625714	-0.0110571	-0.0117571	0.00904286	0.00754286	0.00404286	0.0165429	0.00364286	0.00874286	0.0165429	0.00714286	0.0112429	0.0165429	0.00404286	0.0165429	-0.000557143
KIAA0391	HsaEX6071026	chr14	35270401	35270596	99.5971	0.995971	0.0075066	-0.0152714	0.00402857	0.00402857	0.00402857	0.00402857	0.00402857	-0.00487143	0.00402857	0.00402857	0.00402857	0.00402857	0.00402857	0.00402857	0.00402857	0.00402857	-0.00897143	0.00402857	0.00142857	0.00402857	0.00402857	0.00402857	0.00402857	0.00402857	0.00402857	0.00402857	0.00402857	0.00402857	0.00402857	0.00402857	-0.0141714	0.00402857	0.00402857	-0.0190714	0.00402857	0.00402857	0.00402857	0.00402857
SEC23A	HsaEX0056871	chr14	39090879	39091021	0	0	0	0	0	0	0	0	0	0	0	0	0	0	0	0	0	0	0.0011	0.0021	0	0	0	0	0	0	0	0	0	0	0	0	0	0	0	0	0	0	0	0
SEC23A	HsaEX0056870	chr14	39092541	39092627	100	1	0	0	0	0	0	0	0	0	0	0	0	0	0	0	0	0	0	0	0	0	-0.0245	0	0	0	0	0	0	0	0	0	0	0	0	0	0	0	0	0
RABGGTA	HsaEX0051821	chr14	24270837	24270947	99.7671	0.997671	0.00398945	0.00232857	-0.00637143	0.00232857	0.00232857	0.00232857	0.00232857	-0.00527143	0.00232857	0.00232857	0.00232857	0.00232857	0.00232857	0.00232857	0.00232857	0.00232857	0.00232857	-0.0361714	0.00232857	0.00232857	0.00232857	0.00232857	0.00232857	0.00232857	0.00232857	0.00232857	0.00232857	0.00232857	0.00232857	0.00232857	0.00232857	0.00232857	-0.0488714	0.00232857	0.00232857	0.00232857	0.00232857	0.00232857
PCIF1	HsaEX0045889	chr20	45940475	45940612	98.9886	0.989886	0.0202246	-0.0448857	-0.000985714	0.0101143	0.00541429	0.0101143	0.0101143	0.0101143	-0.0219857	-0.0227857	-0.0778857	0.0101143	0.0101143	-0.271686	0.0101143	-0.0504857	-0.0573857	-0.0758857	0.000914286	0.0101143	0.0101143	-0.440186	-0.0413857	0.0101143	-0.00608571	-0.0193857	-0.0251857	-0.00568571	0.0101143	0.0101143	0.0101143	-0.0264857	-0.0376857	0.0101143	0.0101143	0.00181429	0.0101143	0.0101143
PCIF1	HsaEX0045890	chr20	45944245	45944320	9.53857	0.0953857	0.0465994	-0.0463857	-0.0440857	0.00821429	-0.00188571	0.0898143	-0.0225857	0.0169143	-0.0575857	0.0148143	0.123314	0.0710143	0.0484143	-0.0691857	-0.0309857	-0.0814857	0.0603143	0.0232143	0.0772143	-0.0390857	-0.0629857	0.498814	0.0143143	-0.0874857	-0.0600857	-0.0348857	-0.0518857	-0.0735857	0.0949143	-0.0420857	0.0400143	-0.0392857	-0.0409857	0.0137143	-0.0953857	0.0258143	-0.00498571	-0.0194857
PCIF1	HsaEX0045891	chr20	45945711	45945883	100	1	0	0	0	0	0	0	0	0	0	0	0	0	-0.0047	0	0	0	0	0	0	-0.02	0	0	0	0	0	0	0	0	0	0	0	0	0	0	0	0	0	0
PCIF1	HsaEX0045895	chr20	45947084	45947166	98.77	0.9877	0.0325427	0.0123	0.0123	0.0123	0.0123	-0.0738	0.0123	0.0123	0.0123	0.0123	-0.01	0.0123	-0.0022	0.0016	0.0123	-0.0017	0.0123	-0.0008	-0.0652	0.0123	0.0026	0.0123	0.0123	0.0123	-0.0485	0.0123	-0.0538	0.0075	0.0123	0.0123	0.0123	0.0123	-0.0146	0.0123	0.0123	0.0123	0.0123	0.0123
TRPC4AP	HsaEX6077867	chr20	35007578	35007640	100	1	0	0	0	0	0	0	0	0	0	0	-0.0021	0	0	-0.0079	0	0	0	0	0	0	0	-0.061	-0.0014	0	0	0	0	-0.0047	0	0	0	0	-0.0166	0	0	-0.0027	-0.0031	0
TRPC4AP	HsaEX0067380	chr20	35009032	35009178	1.36571	0.0136571	0.0273268	-0.00265714	-0.0136571	-0.0136571	-0.00365714	0.0609429	-0.0136571	-0.0136571	-0.0136571	0.00644286	-5.71e-05	-0.0136571	-0.00885714	-0.0120571	-0.00165714	-0.00865714	-0.00735714	-0.0128571	-0.00735714	0.00964286	0.0104429	-0.0136571	-0.00415714	-0.0125571	-0.0136571	-0.00885714	-0.0136571	-0.0125571	0.00204286	-0.0122571	0.0163429	0.0295429	-0.0136571	-0.00715714	-0.0136571	-0.00475714	0.00754286	-0.00645714
TRPC4AP	HsaEX0067382	chr20	35021190	35021332	99.2257	0.992257	0.00876867	0.00444286	-0.0109571	-0.00735714	-0.00935714	0.00774286	0.00774286	0.00774286	0.00104286	-0.00765714	-0.000657143	0.00774286	-0.0136571	-0.00975714	-0.00895714	-0.00545714	-0.00995714	-0.0455571	-0.00455714	-0.0901571	-0.0602571	0.00774286	-0.00515714	-0.00205714	-0.0423571	-0.00295714	0.00774286	0.00774286	-0.0227571	0.00774286	-0.00745714	-0.00155714	-0.00525714	-0.00315714	-0.0341571	0.00774286	-0.0336571	-0.0364571
STK4	HsaEX1039357	chr20	44967188	44967271	0.181429	0.00181429	0.00480015	-0.00181429	0.0108857	-0.00181429	-0.00181429	-0.00181429	-0.00181429	-0.00181429	-0.00181429	-0.00181429	0.00208571	-0.00181429	-0.00181429	-0.00181429	-0.00181429	-0.00181429	-0.00181429	-0.00181429	-0.00181429	-0.00181429	-0.00181429	-0.00181429	-0.00181429	0.0276857	-0.00181429	-0.00181429	-0.00181429	-0.00181429	-0.00181429	-0.00181429	-0.00181429	-0.00181429	-0.00181429	-0.00181429	-0.00181429	-0.00181429	-0.00181429	-0.00181429
PFDN4	HsaEX0046706	chr20	54208835	54208915	0.142857	0.00142857	0.00142912	-0.00142857	0.000971429	0.00207143	0.000871429	-0.00142857	0.000371429	-0.00142857	-0.00142857	-0.00142857	-0.000528571	0.00827143	-0.00142857	0.000971429	0.00207143	-0.00142857	0.00217143	-0.000528571	0.000971429	-0.00102857	0.00367143	0.00187143	-0.000528571	-0.00142857	0.000771429	-0.00142857	-0.00142857	-0.00122857	0.00127143	-0.00142857	7.14e-05	0.00347143	-0.00142857	0.00297143	-0.00142857	-0.00142857	-0.00142857	-0.00142857
CSTF1	HsaEX1010011	chr20	56396918	56397111	0.0485714	0.000485714	0.00128508	-0.000485714	-0.000485714	-0.000485714	0.00291429	-0.000485714	-0.000485714	-0.000485714	-0.000485714	0.00211429	-0.000485714	-0.000485714	0.00381429	-0.000485714	-0.000485714	-0.000485714	-0.000485714	-0.000485714	-0.000485714	-0.000485714	-0.000485714	-0.000485714	-0.000485714	0.00561429	-0.000485714	-0.000485714	-0.000485714	0.000414286	-0.000485714	-0.000485714	-0.000485714	-0.000485714	-0.000485714	-0.000485714	-0.000485714	-0.000485714	-0.000485714	-0.000485714
CSTF1	HsaEX6078764	chr20	56398967	56399357	100	1	0	0	0	0	0	0	0	0	0	0	0	0	0	0	0	0	0	0	0	0	-0.0019	0	0	0	0	-0.017	0	-0.0008	0	0	0	0	0	-0.0163	0	0	0	0
RAE1	HsaEX6078797	chr20	57373475	57373581	99.6829	0.996829	0.00412299	7.14e-05	0.00317143	7.14e-05	-0.000528571	-0.00862857	0.00317143	0.00267143	0.00317143	-0.00282857	-0.00172857	-0.00672857	0.000771429	0.00317143	-0.00102857	0.00117143	0.00167143	-0.00282857	0.00317143	-0.00132857	0.000671429	-0.00952857	0.00227143	-0.00932857	0.000671429	0.000471429	0.00317143	-2.86e-05	-0.0102286	0.000971429	0.00317143	0.00317143	0.00317143	0.00317143	0.00317143	-0.00242857	0.00317143	-0.00542857
RAE1	HsaEX0051979	chr20	57376179	57376266	1.52286	0.0152286	0.00633554	-0.00662857	0.00467143	-0.00752857	0.00507143	0.000971429	0.00827143	-0.00482857	-0.00332857	-0.00882857	-0.00952857	-0.0125286	0.00137143	0.00227143	-0.00232857	-0.00222857	0.0238714	-0.00582857	-0.00532857	7.14e-05	0.00827143	-0.0123286	-0.00272857	-0.00152857	-0.00762857	-0.00782857	-0.00782857	-0.00222857	-0.0100286	0.0242714	-0.00712857	-0.00652857	-0.00752857	-0.00242857	-0.0152286	0.0379714	-0.0123286	-0.0123286
NELFCD	HsaEX0064742	chr20	58986754	58986863	99.9429	0.999429	0.00105627	0.000571429	0.000571429	0.000571429	-0.000728571	0.000571429	0.000571429	-0.00212857	0.000571429	-0.00542857	-0.000728571	-0.0132286	-0.0188286	-0.000228571	-0.00592857	0.000571429	-0.00142857	-0.00932857	0.000571429	0.000571429	-0.00162857	0.000571429	-0.000128571	-0.00122857	0.000571429	-0.00172857	0.000571429	-0.00132857	0.000571429	0.000571429	0.000571429	0.000571429	-0.00582857	0.000571429	0.000571429	-0.00382857	-0.0102286	0.000571429
NELFCD	HsaEX0064743	chr20	58989858	58989988	99.6814	0.996814	0.00451569	0.00318571	0.00318571	-0.00251429	-0.00851429	0.00318571	0.00318571	-0.00171429	0.00318571	-0.00701429	0.000485714	0.00318571	-0.000314286	-0.00861429	0.000485714	0.000385714	0.00228571	-0.000314286	-0.00161429	-0.00531429	0.00318571	0.00318571	0.00318571	0.00318571	-0.0194143	0.000485714	0.00318571	0.000885714	0.00318571	-0.00161429	0.00318571	-0.0215143	-0.0169143	0.00318571	0.00318571	-0.000814286	-0.00451429	0.00318571
PRPF6	HsaEX6079301	chr20	63994916	63995092	99.94	0.9994	0.00158745	0.0006	0.0006	0.0006	0.0006	0.0006	0.0006	-0.0036	0.0006	0.0006	0.0006	0.0006	0.0006	0.0006	0.0006	0.0006	0.0006	0.0006	0.0006	0.0006	0.0006	0.0006	0.0006	0.0006	0.0006	-0.0009	0.0006	0.0006	0.0006	0.0006	0.0006	0.0006	0.0006	0.0006	0.0006	0.0006	-0.0025	0.0006
PRPF6	HsaEX6079292	chr20	64028478	64028569	100	1	0	0	0	0	0	0	0	0	0	0	0	0	0	0	0	0	-0.0133	-0.0016	0	0	0	0	0	0	0	0	0	0	0	0	0	0	0	0	0	0	0	0
PSMA7	HsaEX6078978	chr20	62138171	62138290	99.9714	0.999714	0.000247848	0.000285714	-0.000314286	-0.000114286	-0.000114286	0.000185714	-0.000214286	0.000285714	0.000285714	0.000285714	0.000285714	0.000285714	0.000285714	-0.00121429	0.000185714	0.000285714	0.000285714	0.000185714	0.000285714	0.000285714	-1.43e-05	0.000285714	0.000185714	8.57e-05	0.000285714	0.000285714	-0.000814286	0.000185714	0.000185714	0.000285714	0.000285714	8.57e-05	-0.000414286	0.000285714	0.000285714	0.000185714	0.000185714	0.000185714
GID8	HsaEX0010393	chr20	62943501	62943692	100	1	0	0	0	0	0	0	0	0	0	0	0	0	0	0	-0.003	0	0	-0.0058	0	-0.0309	0	0	-0.0123	0	0	0	0	0	0	0	0	0	0	0	0	0	0	0
C20orf27	HsaEX0010490	chr20	3754397	3754519	98.9886	0.989886	0.011085	0.0101143	-0.0173857	-0.00728571	0.00701429	0.0101143	-0.00918571	0.00661429	0.0101143	-0.0114857	-0.0210857	-0.0100857	-0.00228571	-0.00288571	-0.000185714	-0.00618571	0.00701429	-0.0349857	-0.00588571	-0.0327857	0.0101143	-0.104386	0.0101143	-0.0298857	-0.0120857	0.000214286	0.00791429	-0.0100857	-0.0204857	0.0101143	0.0101143	0.0101143	-0.0369857	-0.00738571	0.0101143	0.0101143	0.00501429	-0.0497857
C20orf27	HsaEX1006316	chr20	3759308	3759447	0	0	0	0	0	0	0	0	0	0	0	0	0.0018	0	0	0	0	0	0	0	0	0	0.0101	0	0	0	0	0	0	0	0	0	0	0	0	0	0	0	0	0
C20orf27	HsaEX0010489	chr20	3765985	3766201	0.0942857	0.000942857	0.00249457	-0.000942857	0.00565714	-0.000942857	-0.000942857	-0.000942857	-0.000942857	-0.000942857	-0.000942857	0.00315714	-0.000942857	-0.000942857	-0.000942857	-0.000942857	0.00495714	0.00455714	-0.000942857	-0.000942857	-0.000942857	-0.000942857	-0.000942857	-0.000942857	-0.000942857	-0.000942857	-0.000942857	-0.000942857	-0.000942857	0.00425714	-0.000942857	-0.000942857	-0.000942857	-0.000942857	-0.000942857	-0.000942857	-0.000942857	-0.000942857	-0.000942857	-0.000942857
ARFRP1	HsaEX0005373	chr20	63706999	63707092	99.4071	0.994071	0.0101214	0.00592857	-0.00387143	0.00152857	-0.0213714	0.00592857	0.00592857	0.00592857	0.00592857	0.00592857	-0.00397143	0.00592857	0.000728571	-0.0200714	0.00592857	0.00592857	-0.00837143	0.00592857	0.00592857	-0.00137143	-0.0375714	0.00172857	0.00592857	-0.000571429	0.00332857	0.00592857	0.00592857	0.00592857	0.00592857	0.00592857	0.00592857	0.00282857	0.00592857	0.00592857	0.00592857	0.00592857	0.00592857	0.00592857
HM13	HsaEX0030147	chr20	31554760	31554829	97.1986	0.971986	0.00581533	-0.00268571	-0.00968571	0.00461429	0.00461429	0.00181429	0.00591429	-0.00458571	0.00741429	-0.000285714	-8.57e-05	-0.000785714	-0.00488571	-0.0575857	-0.00738571	0.00331429	-0.0145857	-0.0109857	-0.00278571	0.00511429	-0.0271857	-0.00418571	0.00371429	0.00591429	-0.0295857	-0.000585714	0.00421429	0.0193143	-0.00848571	-0.00278571	0.0163143	-0.0105857	0.00441429	-0.000585714	-0.00448571	-0.0205857	0.00361429	-0.000485714
SEC23B	HsaEX6077348	chr20	18525788	18525932	100	1	0	0	0	0	0	0	0	0	0	0	0	0	0	0	0	0	0	0	0	0	0	0	0	0	0	0	0	0	0	0	0	0	0	0	0	0	0	0
SEC23B	HsaEX6077345	chr20	18532664	18532744	100	1	0	0	0	0	0	0	0	0	0	0	0	0	0	0	0	0	-0.0071	0	0	0	0	0	0	0	0	0	-0.0052	0	0	0	0	0	0	0	0	0	0	0
SEC23B	HsaEX6077339	chr20	18555108	18555173	99.8957	0.998957	0.00275914	0.00104286	0.00104286	0.00104286	-0.00625714	0.00104286	0.00104286	0.00104286	0.00104286	0.00104286	0.00104286	0.00104286	0.00104286	0.00104286	0.00104286	-0.00495714	0.00104286	0.00104286	0.00104286	0.00104286	0.00104286	0.00104286	0.00104286	0.00104286	0.00104286	0.00104286	0.00104286	0.00104286	0.00104286	-0.00235714	0.00104286	0.00104286	0.00104286	0.00104286	0.00104286	0.00104286	0.00104286	0.00104286
MYL9	HsaEX1024757	chr20	36544583	36544670	0.152857	0.00152857	0.00404422	-0.00152857	-0.00152857	0.00917143	-0.00152857	-0.00152857	-0.00152857	-0.00152857	-0.00152857	0.0111714	-0.00152857	-0.00152857	-0.000928571	-0.00152857	-0.00152857	-0.00152857	-0.00152857	-0.00152857	-0.00152857	0.000771429	-0.00152857	-0.00152857	-0.00152857	-0.00152857	-0.00152857	-0.00152857	0.00117143	0.00217143	-0.00152857	-0.00152857	-0.00152857	-0.00152857	-0.000728571	0.000271429	-0.00152857	-0.00152857	-0.00152857	-0.00152857
MYL9	HsaEX0040985	chr20	36548127	36548193	82.5114	0.825114	0.0374685	-0.0135143	0.00528571	0.0233857	0.0145857	-0.0730143	0.0459857	-0.00271429	-0.147814	-0.119314	-0.160314	-0.0802143	0.0682857	-0.0537143	-0.0363143	-0.0377143	-0.0497143	-0.0761143	-0.0790143	0.0114857	-0.461814	-0.134814	-0.00821429	-0.117414	-0.144214	0.0154857	0.0226857	0.0192857	-0.0556143	0.0972857	0.0959857	-0.0520143	-0.161814	-0.0709143	-0.108014	-0.174714	0.0896857	-0.0795143
TM9SF4	HsaEX6077577	chr20	32159992	32160111	100	1	0	0	0	0	0	0	0	0	0	0	0	0	0	0	0	0	0	0	0	0	0	0	0	0	0	0	0	0	0	0	0	0	0	0	0	0	0	0
IDH3B	HsaEX0030890	chr20	2663660	2663758	99.9314	0.999314	0.00181423	0.000685714	0.000685714	0.000685714	0.000685714	0.000685714	0.000685714	-0.00411429	0.000685714	0.000685714	-0.0245143	-0.0345143	-0.00151429	-0.00571429	-0.00411429	0.000685714	0.000685714	0.000685714	0.000685714	0.000685714	-0.0116143	-0.0121143	-0.00201429	-0.000614286	-0.00881429	-0.00431429	0.000685714	0.000685714	0.000685714	0.000685714	-0.000214286	-0.0280143	0.000685714	0.000685714	0.000685714	0.000685714	-0.00991429	0.000685714
FAM83D	HsaEX6078136	chr20	38947876	38948000	99.93	0.9993	0.00185203	-0.0042	0.0007	0.0007	0.0007	0.0007	0.0007	0.0007	-0.0228	-0.001	0.0007	0.0007	-0.007	0.0007	0.0007	0.0007	0.0007	-0.0157	0.0007	0.0007	0.0007	0.0007	0.0007	-0.0038	0.0007	0.0007	0.0007	0.0007	0.0007	0.0007	0.0007	0.0007	0.0007	-0.0207	0.0007	0.0007	0.0007	0.0007
ACOT8	HsaEX0001964	chr20	45843527	45843721	99.0514	0.990514	0.0147142	0.00948571	-0.0276143	-0.0130143	0.00948571	0.00948571	0.00268571	0.00948571	0.00338571	0.00948571	-0.0289143	-0.00881429	-0.0174143	0.00948571	0.00948571	0.00948571	-0.00941429	0.00618571	-0.00731429	0.00948571	-0.00521429	0.00948571	-0.00121429	-0.00401429	-0.00871429	0.00948571	0.00948571	0.00948571	0.00728571	0.00948571	-0.0360143	0.00948571	-0.0135143	0.00948571	0.00948571	0.00378571	0.00378571	0.00398571
USP14	HsaEX0069596	chr18	162983	163174	2.17714	0.0217714	0.0174091	-0.0217714	0.0158286	-0.0147714	-0.00937143	-0.00767143	0.0217286	0.0160286	0.0224286	0.0427286	-0.00587143	-0.0217714	-0.00637143	0.0296286	-0.00787143	-0.0162714	0.00372857	-0.0128714	-0.00337143	0.000928571	-0.0217714	-0.0217714	-0.00347143	-0.0188714	-0.00687143	-0.0118714	-0.00877143	-0.0167714	0.0456286	0.0123286	-0.0117714	-0.0153714	-0.00417143	-0.00137143	-0.0217714	0.00182857	-0.0158714	0.00422857
USP14	HsaEX6037840	chr18	192842	192900	99.6657	0.996657	0.00336742	-0.00285714	0.00334286	0.00334286	-0.00135714	0.00334286	-0.00485714	-0.000957143	0.00334286	0.00334286	0.00334286	-0.0288571	-0.0238571	0.00334286	-0.00415714	-0.00685714	0.00334286	0.00334286	0.00334286	0.00334286	-0.0111571	0.00334286	0.00334286	0.00334286	0.00334286	-0.0157571	-0.00595714	0.00334286	-0.0272571	-0.0163571	0.00334286	0.00334286	0.00334286	-0.0163571	0.00334286	-0.00215714	0.00334286	0.00334286
USP14	HsaEX6037833	chr18	204564	204692	99.51	0.9951	0.00465833	-0.0054	0.0049	-0.0034	-0.0028	0.0049	0.0049	-0.0031	0.0049	0.0039	-0.0085	0.0049	0.0049	0.0041	-0.0096	0.0049	0.0049	0.0026	0.0024	0.0049	-0.0159	0.0049	0.0049	0.0049	0.0049	0.0032	0.0049	0.0049	0.0031	-0.0021	-0.0012	0.002	-0.0035	0.0049	0.0049	-0.0021	0.0049	0.0049
RNMT	HsaEX6038239	chr18	13740167	13740279	100	1	0	0	0	0	0	0	0	0	0	0	0	0	0	0	0	0	-0.0334	0	-0.0132	0	0	0	0	0	0	0	0	0	0	0	0	0	0	0	0	0	0	0
RBBP8	HsaEX0052539	chr18	22941544	22941594	0.185714	0.00185714	0.00325927	-0.00185714	-0.00185714	0.00334286	-0.00185714	-0.00185714	-0.00185714	0.00594286	-0.00185714	-0.00185714	0.000742857	-0.00185714	-0.00185714	-0.00185714	-0.000157143	-0.00185714	0.00464286	0.00894286	-0.00185714	-0.00185714	-0.00185714	-0.00185714	0.0125429	-0.00185714	-0.00185714	-0.00185714	-0.00185714	-0.00185714	-0.00185714	-0.00185714	0.0101429	-0.00185714	-0.00185714	-0.00185714	-0.00185714	-0.00185714	0.0246429	-0.00185714
RBBP8	HsaEX1030786	chr18	22946811	22946939	0	0	0	0	0	0	0	0	0	0	0	0	0	0	0	0	0	0	0	0	0	0	0	0	0	0	0	0	0	0	0	0	0	0	0	0	0	0	0	0
RBBP8	HsaEX0052543	chr18	22993721	22993847	99.5529	0.995529	0.01085	0.00447143	-0.0245286	0.00217143	0.00447143	0.00447143	0.00447143	0.00447143	0.00447143	0.00447143	0.00447143	0.00447143	0.00447143	0.00447143	0.00447143	0.00447143	-0.100029	0.00447143	0.00447143	0.00447143	-0.0222286	0.00447143	0.00447143	0.00447143	0.00447143	0.00447143	0.00447143	-0.00742857	0.00447143	0.00447143	0.00447143	-0.0276286	0.00447143	0.00447143	0.00447143	0.00447143	0.00447143	0.00447143
CSTF2	HsaEX0017619	chrX	100823292	100823428	99.6429	0.996429	0.00554308	0.00357143	0.00117143	0.00357143	-0.0102286	0.00357143	0.00357143	-0.00522857	0.00357143	0.00357143	0.000271429	0.00357143	-0.000828571	0.00357143	0.00357143	0.00357143	0.00357143	-0.000528571	0.00357143	-0.0186286	0.00357143	-0.0175286	0.00357143	0.00357143	0.00357143	0.00357143	0.00357143	0.00217143	0.000971429	0.00357143	0.00357143	-0.0100286	-0.0359286	0.00357143	0.00357143	0.00357143	-0.0331286	0.00357143
PGRMC1	HsaEX1027813	chrX	119238237	119238386	0.294286	0.00294286	0.00549662	-0.00294286	0.0117571	0.00205714	-0.00294286	-0.00294286	-0.00294286	-0.00204286	-0.00124286	-0.00214286	-0.00294286	-0.00294286	-0.00174286	-0.00294286	-0.00194286	-0.00294286	0.000157143	-0.00294286	-0.00204286	-0.00294286	0.000757143	-0.00294286	0.000157143	0.00225714	-0.00294286	-0.00294286	-0.00294286	0.000457143	0.00185714	-0.00294286	-0.00254286	-0.00294286	-0.00294286	0.00105714	-0.00294286	-0.000742857	-0.00294286	0.000357143
NKAP	HsaEX0043041	chrX	119938730	119938810	99.7814	0.997814	0.00412732	0.00218571	0.00218571	0.00218571	-0.00241429	0.00218571	0.00218571	-0.00851429	0.00218571	0.00218571	0.00218571	0.00218571	0.00218571	0.00218571	0.00218571	-0.00191429	0.00218571	-0.0146143	-0.0100143	0.00218571	-0.0130143	0.00218571	0.00218571	-0.00901429	-0.00631429	-0.0480143	0.00218571	-0.00751429	0.000985714	0.00218571	0.00218571	0.00218571	-0.00291429	-0.00361429	0.00218571	0.00218571	-0.0285143	0.00218571
PRPS2	HsaEX1029621	chrX	12799541	12799584	0	0	0	0	0	0	0	0	0	0	0	0	0	0	0	0	0	0	0	0.0107	0	0	0	0	0	0	0	0	0	0	0	0	0	0	0	0	0	0.0035	0	0
WDR13	HsaEX0070955	chrX	48598763	48598957	99.6043	0.996043	0.00641297	0.000857143	0.00395714	-0.0130429	-0.00364286	0.00395714	0.00395714	0.00395714	0.00395714	0.00395714	-0.00514286	0.00395714	0.00395714	0.00395714	0.00395714	0.00195714	0.00395714	0.00395714	0.00395714	0.00395714	-0.00124286	-0.0123429	0.00395714	0.00225714	0.00395714	0.00395714	0.00395714	0.00395714	-0.0296429	0.00395714	0.00395714	0.00395714	0.00395714	0.00395714	0.00395714	-0.00684286	0.00395714	0.00395714
WDR13	HsaEX6051613	chrX	48599599	48599713	100	1	0	0	0	0	0	0	0	0	0	0	0	0	0	0	0	0	0	0	0	0	0	0	-0.0043	0	0	0	0	0	0	0	0	0	0	0	0	0	0	0
PLP2	HsaEX0048483	chrX	49173388	49173483	99.7929	0.997929	0.00144996	0.000571429	0.000171429	0.000471429	-0.00222857	-0.00172857	0.00177143	0.000971429	-0.000228571	0.00117143	-0.00162857	-0.00202857	-0.000828571	-0.00612857	0.000771429	0.000471429	-0.00222857	-0.000328571	-0.000228571	0.00187143	0.000571429	-0.000428571	-0.00112857	-0.00172857	-0.00192857	0.00107143	-0.00102857	0.00127143	0.00207143	0.00197143	0.000271429	0.00137143	-0.00102857	-0.00312857	0.00207143	0.000971429	0.000171429	0.000671429
PLS3	HsaEX1028616	chrX	115630118	115630236	0	0	0	0	0	0	0	0	0	0	0	0	0	0	0	0	0	0	0	0	0	0	0	0.0022	0.0018	0	0	0	0	0	0	0.0004	0	0	0	0	0	0	0.001	0
PLS3	HsaEX0048492	chrX	115640110	115640136	0	0	0	0	0	0	0	0	0	0	0	0	0	0	0	0	0	0	0	0	0	0	0	0	0	0	0	0	0	0.0003	0	0	0	0	0	0	0	0	0	0
PLS3	HsaEX0048494	chrX	115643313	115643508	99.91	0.9991	0.00119722	-0.0004	0.0009	0.0009	-0.0018	0.0009	0.0009	-0.0014	0.0007	0.0006	-0.0017	0.0009	0.0009	0.0009	0.0009	-0.001	0.0009	0.0009	0.0009	0.0009	-0.0011	0.0009	-0.0001	-0.0006	0.0009	0.0009	0.0009	-0.0014	0.0009	0.0009	0.0009	0.0009	0.0009	-0.0012	0.0009	0.0009	0.0006	0.0009
SLC25A14	HsaEX0058992	chrX	130359047	130359139	2.22857	0.0222857	0.0130864	-0.00128571	-0.0103857	-0.0175857	0.0102143	-0.00618571	0.0212143	0.00401429	0.0493143	-0.0222857	-0.00238571	0.00571429	-0.00258571	-0.00178571	-0.0114857	0.0152143	-0.0125857	0.00691429	0.00601429	-0.00748571	-0.0222857	-0.0222857	-0.0222857	-0.0199857	-0.00608571	0.0155143	-0.00758571	-0.0166857	-0.0103857	-0.00948571	-0.000585714	0.00211429	-0.0138857	-0.0190857	-0.0222857	-0.00338571	-0.0186857	-0.00418571
SLC25A14	HsaEX1037273	chrX	130371343	130371382	0	0	0	0	0	0	0	0	0	0	0	0	0	0	0	0	0	0	0	0	0	0	0	0	0	0	0	0	0	0	0	0	0	0	0	0	0	0	0	0
PQBP1	HsaEX0049860	chrX	48898492	48898576	99.7971	0.997971	0.0053671	0.00202857	0.00202857	-0.0121714	0.00202857	0.00202857	0.00202857	0.00202857	-0.0202714	0.000328571	0.00202857	0.00202857	0.00202857	0.00202857	0.00102857	0.00202857	0.00202857	-0.0148714	-0.00757143	-0.00637143	0.00202857	0.00202857	0.00202857	-0.00557143	-0.00257143	0.00202857	0.00202857	0.00202857	0.00202857	0.00202857	0.00202857	0.00202857	0.00202857	-0.00507143	0.00202857	-0.00167143	0.000628571	0.00202857
EMD	HsaEX6053904	chrX	154379690	154379794	99.8214	0.998214	0.00361129	0.00178571	0.00178571	-0.00781429	0.00178571	0.00178571	0.00178571	-0.00111429	0.00178571	0.00178571	0.00178571	0.00178571	0.000885714	-0.00151429	0.00178571	0.00178571	0.00178571	0.000385714	0.00178571	0.00178571	0.00178571	0.00178571	-0.00251429	0.00178571	-0.00421429	-0.00301429	-0.0100143	0.00178571	0.00178571	0.00178571	-0.00161429	0.00178571	-0.000514286	0.00178571	0.00178571	0.00178571	-0.000914286	0.00178571
EMD	HsaEX6053902	chrX	154380234	154380367	99.9114	0.999114	0.00234338	0.000885714	-0.00531429	0.000885714	0.000885714	0.000885714	0.000885714	0.000885714	0.000885714	0.000885714	0.000885714	0.000885714	0.000885714	0.000885714	0.000885714	0.000885714	0.000885714	-0.00601429	0.000885714	0.000885714	0.000885714	0.000885714	0.000885714	0.000885714	0.000185714	0.000885714	0.000885714	0.000885714	-0.000214286	-0.0124143	0.000885714	0.000885714	0.000885714	0.000885714	0.000885714	-0.00761429	0.000885714	0.000885714
UBL4A	HsaEX6053971	chrX	154486228	154486333	100	1	0	0	0	0	0	0	0	0	0	0	0	0	0	0	-0.0151	0	0	0	0	0	0	0	0	0	0	0	0	0	0	0	0	0	0	0	0	0	0	0
CDK16	HsaEX6051508	chrX	47224834	47224890	100	1	0	0	0	0	0	0	0	0	0	0	0	0	0	0	0	0	0	0	0	0	-0.0017	0	0	0	0	-0.0032	0	-0.0067	0	0	0	0	0	0	0	-0.0062	0	0
CDK16	HsaEX0014284	chrX	47225772	47225866	100	1	0	0	0	0	0	0	0	0	0	0	0	0	-0.0053	-0.0049	0	0	0	0	0	0	0	0	0	0	0	0	0	0	0	0	0	0	0	0	0	0	0	0
CDK16	HsaEX0014285	chrX	47226279	47226402	97.6557	0.976557	0.0314735	0.0215429	-0.00665714	-0.0586571	0.0195429	-0.0226571	0.0234429	0.0234429	0.0234429	-0.0382571	-0.000957143	0.0234429	-0.0109571	-0.00355714	0.0234429	0.0234429	0.00824286	0.00954286	0.0234429	0.00434286	0.0192429	-0.0249571	-0.0172571	0.0200429	0.0164429	0.0122429	-0.00425714	0.0176429	0.0106429	0.0131429	0.0163429	0.0125429	0.0199429	0.0125429	-0.0179571	0.0234429	-0.0297571	0.0234429
USP11	HsaEX6051520	chrX	47242439	47242522	100	1	0	0	0	0	0	0	0	0	0	0	0	0	0	-0.0031	0	0	0	0	0	0	0	0	0	0	-0.0129	0	0	-0.0038	0	0	0	0	-0.0118	0	0	0	0	-0.0087
HTATSF1	HsaEX6053494	chrX	136500158	136500205	100	1	0	0	0	0	0	0	0	0	0	0	0	0	0	0	0	0	0	-0.0018	0	0	0	0	0	0	0	0	0	0	0	0	0	0	0	0	0	0	0	0
TIMP1	HsaEX0065007	chrX	47583408	47583536	99.4886	0.994886	0.00311739	0.00511429	-0.00128571	0.00321429	-0.000585714	-0.00288571	-0.000185714	-0.00338571	0.00311429	-0.0130857	-0.0329857	-0.0111857	-0.00428571	-0.00878571	-0.00278571	-0.00148571	-0.00598571	-0.00208571	0.00331429	0.00461429	-0.00238571	-0.00178571	0.000114286	-0.00558571	-0.00268571	-0.00138571	-0.00398571	-0.00218571	-0.00118571	0.00101429	-0.00348571	-0.000885714	-0.00898571	-0.00468571	0.00441429	-8.57e-05	-0.0134857	0.00121429
TIMP1	HsaEX0065006	chrX	47585543	47585667	99.9229	0.999229	0.000840068	7.14e-05	0.000671429	0.000471429	-0.00162857	0.000171429	0.000771429	-0.000528571	0.000771429	-0.000128571	-0.000528571	0.000171429	7.14e-05	-0.00252857	-0.00122857	0.000471429	0.000771429	0.000771429	0.000671429	-0.000328571	-0.00252857	-0.00212857	0.000371429	-0.00152857	0.000771429	-0.000228571	0.000771429	0.000571429	0.000771429	0.000371429	-0.00122857	-0.000428571	-0.00132857	0.000471429	0.000771429	0.000171429	-0.00182857	0.000671429
PIN4	HsaEX1028160	chrX	72186461	72186505	1.83143	0.0183143	0.00922306	-0.0128143	-0.00151429	0.0132857	0.00678571	-0.0103143	0.00378571	0.000785714	0.00148571	-0.0183143	0.00508571	0.00668571	0.00678571	0.00578571	-0.00671429	-0.0183143	-0.0120143	0.00108571	-0.00191429	0.00838571	-0.00381429	-0.00141429	0.00548571	-0.00991429	0.000185714	-0.00301429	0.0108857	0.0423857	0.0114857	-0.00121429	0.0886857	0.0278857	-0.0176143	0.000685714	-0.00841429	-0.00841429	-0.0136143	-0.0116143
RBM3	HsaEX6051606	chrX	48576508	48576604	99.9971	0.999971	7.56e-05	-0.000171429	2.86e-05	2.86e-05	2.86e-05	2.86e-05	2.86e-05	2.86e-05	2.86e-05	-0.00317143	2.86e-05	2.86e-05	2.86e-05	2.86e-05	2.86e-05	2.86e-05	-0.00447143	-0.0213714	2.86e-05	-0.000871429	2.86e-05	2.86e-05	2.86e-05	-0.000271429	2.86e-05	-0.000471429	2.86e-05	2.86e-05	2.86e-05	2.86e-05	2.86e-05	2.86e-05	2.86e-05	2.86e-05	2.86e-05	2.86e-05	-0.000571429	-0.00157143
GLA	HsaEX0027540	chrX	101398370	101398567	99.9486	0.999486	0.000895225	0.000514286	0.000514286	0.000514286	-0.000985714	-0.00158571	0.000514286	0.000514286	-0.00168571	0.000514286	0.000514286	0.000514286	0.000514286	0.000514286	0.000514286	-0.000285714	0.000514286	0.000514286	0.000514286	0.000514286	0.000514286	0.000514286	0.000514286	0.000514286	0.000514286	0.000514286	0.000514286	0.000514286	0.000514286	-0.000285714	-0.00388571	0.000514286	0.000514286	0.000514286	0.000514286	0.000514286	-0.00168571	0.000514286
NDFIP2	HsaEX6040696	chr13	79533329	79533456	99.9057	0.999057	0.0020509	0.000942857	-0.00455714	0.000942857	0.000942857	0.000942857	0.000942857	-0.000157143	0.000942857	-0.00485714	0.000942857	0.000942857	0.000942857	-0.00675714	0.000942857	0.000942857	0.000942857	0.000942857	0.000942857	0.000942857	0.000542857	0.000942857	0.000942857	0.000942857	0.000942857	-0.000257143	0.000942857	0.000942857	0.000942857	0.000942857	-5.71e-05	0.000942857	-0.00555714	0.000942857	0.000942857	0.000942857	-0.000757143	0.000942857
FNDC3A	HsaEX6040335	chr13	49196877	49196990	100	1	0	0	0	0	0	0	0	0	0	0	-0.0076	0	0	-0.0542	0	0	0	-0.0035	0	0	0	0	0	0	0	0	0	-0.0086	0	0	0	0	0	-0.0246	0	0	0	0
FNDC3A	HsaEX0026150	chr13	49201133	49201225	1.89286	0.0189286	0.0360418	-0.0189286	-0.0189286	-0.00922857	-0.0161286	-0.00922857	0.0810714	-0.00862857	-0.0189286	-0.0180286	0.0102714	-0.0189286	0.00157143	0.000671429	-0.0163286	-0.0140286	-0.0189286	-0.0107286	0.00127143	-0.0189286	-0.00732857	-0.00392857	-0.0189286	0.0280714	-0.0189286	-0.00752857	0.0252714	-0.0189286	-0.0189286	-0.0189286	-0.0189286	-0.0189286	0.0242714	-0.0189286	0.143371	-0.0189286	-0.0189286	-0.00762857
FNDC3A	HsaEX1014741	chr13	49206653	49206869	0	0	0	0	0	0	0	0	0	0	0	0	0	0	0	0	0	0	0	0	0	0	0	0	0	0	0	0	0	0	0	0	0	0	0	0	0	0	0	0
UGGT2	HsaEX6040759	chr13	96023040	96023152	100	1	0	0	0	0	0	0	0	0	0	0	0	0	0	0	0	0	0	0	0	0	-0.0331	0	0	0	0	0	0	0	0	0	0	0	0	0	0	0	0	0
PARP4	HsaEX0045616	chr13	24432581	24432696	2.53286	0.0253286	0.0200899	-0.00522857	0.0358714	0.000871429	-0.00912857	-0.0162286	0.0161714	-0.0223286	-0.0253286	0.000571429	0.0144714	-0.0253286	0.0358714	-0.0160286	-0.0253286	0.00627143	0.0205714	-0.0253286	-0.0253286	-0.0253286	-0.0253286	-0.0253286	-0.00112857	-0.0240286	-0.0253286	-0.0253286	-0.0253286	-0.00242857	-0.0195286	0.000271429	0.123571	-0.0253286	-0.00862857	-0.0253286	-0.0253286	-0.0253286	0.170571	0.00547143
SUPT20H	HsaEX0024470	chr13	37029765	37029836	97.74	0.9774	0.0407287	-0.0903	0.0149	0.001	0.0226	0.0226	0.0226	0.0066	0.0226	0.0226	0.0037	0.0226	0.0193	-0.0428	-0.0564	0.0226	-0.0374	-0.0212	0.0226	-0.1051	-0.0855	-0.1579	0.0226	-0.0294	0.0226	-0.0299	0.0226	-0.0627	0.0226	-0.0648	0.0226	0.0226	-0.0599	0.0063	0.0226	-0.0794	0.0112	-0.0246
SUPT20H	HsaEX6039991	chr13	37033449	37033588	100	1	0	0	0	0	0	0	0	0	0	-0.0251	0	0	0	0	0	0	0	0	-0.0347	-0.0342	-0.0067	0	0	0	0	0	-0.0152	0	0	0	0	0	0	0	0	0	-0.0358	0
KPNA3	HsaEX0034967	chr13	49738707	49738769	0	0	0	0	0	0	0	0	0	0	0.0303	0	0	0	0	0	0	0	0	0	0	0.0076	0	0	0	0.0055	0	0	0	0	0	0	0	0	0	0	0	0.0122	0	0
MSLN	HsaEX0040324	chr16	765527	765617	96.3643	0.963643	0.0327493	0.0156571	0.00835714	-0.00614286	-0.0714429	0.0198571	0.0140571	0.0196571	0.0241571	0.0201571	0.00665714	-0.0103429	-0.00664286	-0.00904286	0.0117571	0.0276571	0.0102571	0.0177571	-0.00774286	0.0189571	0.0347571	-0.0793429	0.0165571	0.0231571	0.0174571	0.0247571	0.0212571	0.00245714	0.0123571	0.0224571	0.0243571	0.00775714	0.0134571	0.0150571	-0.00444286	0.0291571	0.0156571	0.0205571
NUTF2	HsaEX1026450	chr16	67870164	67870245	0.0271429	0.000271429	0.000471573	0.000828571	-0.000271429	-0.000271429	-0.000271429	-0.000271429	-0.000271429	0.000528571	-0.000271429	-0.000271429	-0.000271429	-0.000271429	-0.000271429	-0.000271429	-0.000271429	-0.000271429	-0.000271429	-0.000271429	-0.000271429	-7.14e-05	-0.000171429	-0.000271429	-7.14e-05	2.86e-05	-0.000271429	-0.000271429	-0.000271429	-0.000271429	-0.000271429	-0.000271429	-0.000271429	-0.000271429	-0.000271429	-0.000271429	-0.000271429	-0.000271429	-0.000271429	-0.000271429
NUP93	HsaEX6043904	chr16	56834128	56834254	100	1	0	0	0	0	0	0	0	0	0	0	0	0	0	0	0	0	-0.0073	0	0	0	0	0	0	0	0	0	0	0	0	0	0	0	0	0	0	0	-0.0037	-0.0092
CENPT	HsaEX0014643	chr16	67832228	67832315	99.4957	0.994957	0.00687407	0.00504286	-0.00755714	-0.00155714	-0.0110571	0.00504286	0.00504286	0.00504286	0.00504286	0.00504286	-0.000957143	0.000642857	-0.0180571	-0.0189571	0.00504286	0.000542857	-0.00985714	-0.0281571	-0.00345714	0.00504286	-0.00455714	0.00504286	0.00284286	-0.0155571	0.00174286	0.00504286	-0.0275571	-0.00245714	0.00504286	-0.0105571	-0.00265714	0.00504286	-0.0106571	0.00504286	0.00504286	-0.0302571	0.00504286	-0.0287571
CENPT	HsaEX1008237	chr16	67833029	67833068	0.0928571	0.000928571	0.00176703	-0.000928571	-0.000928571	0.000971429	0.00367143	-0.000928571	-0.000928571	-0.000928571	-0.000928571	-0.000928571	0.000971429	-0.000928571	-0.000928571	-0.000928571	-0.000928571	-0.000928571	-0.000928571	0.00277143	-0.000928571	0.00807143	-0.000928571	-0.000928571	-0.000928571	0.000471429	-0.000928571	0.00787143	-0.000928571	-0.000928571	-0.000928571	-0.000928571	0.0186714	-0.000928571	-0.000928571	-0.000928571	-0.000928571	-0.000928571	0.00497143	-0.000928571
DHODH	HsaEX0019497	chr16	72015684	72015858	3.73714	0.0373714	0.0436983	-0.0373714	0.00742857	-0.0221714	0.00472857	0.0898286	-0.0373714	-0.00507143	-0.0373714	0.0224286	-0.0311714	-0.0373714	-0.0373714	-0.0373714	-0.0259714	0.0171286	-0.0178714	-0.0373714	-0.0373714	-0.0373714	-0.0373714	-0.0373714	0.0625286	0.0151286	0.00642857	-0.0205714	0.00952857	0.0257286	-0.0373714	-0.0373714	-0.0129714	0.00612857	-0.0311714	-0.0373714	-0.0373714	-0.0290714	-0.0373714	0.000228571
POLR2C	HsaEX1028837	chr16	57463656	57464055	1.65286	0.0165286	0.0196122	0.000571429	-0.00532857	-0.00522857	-0.0100286	-0.0165286	0.0428714	-0.00632857	-0.00642857	-0.00502857	0.000871429	0.0115714	-0.00662857	-0.00922857	-0.0165286	-0.00792857	-0.00802857	-0.0165286	-0.00852857	-0.0165286	-0.0163286	0.0182714	0.00487143	0.00547143	-0.00662857	-0.0165286	-0.0113286	-0.00822857	0.0240714	-0.00242857	0.0180714	-0.0165286	-0.00302857	0.0424714	-0.0165286	-0.0109286	-0.00562857	0.00117143
PSMD7	HsaEX1029809	chr16	74299576	74299745	0.311429	0.00311429	0.00175065	0.000385714	-0.00121429	0.00278571	-0.00211429	0.00178571	-0.000714286	-0.000914286	-0.00281429	0.00468571	-0.000914286	-0.00311429	-0.00261429	-0.000414286	0.00888571	-0.00281429	-0.000914286	0.00258571	-0.00241429	0.000385714	0.000185714	-0.00311429	-0.000514286	-0.00271429	0.00488571	0.00368571	0.00368571	-0.00221429	-0.00151429	-0.00311429	-0.00311429	-0.00311429	0.00198571	-0.000914286	-0.00311429	-0.00241429	0.00438571	-0.00191429
PSMD7	HsaEX6044915	chr16	74304303	74304394	99.8557	0.998557	0.00238317	0.00144286	0.00144286	0.00144286	0.000242857	-0.00105714	-0.00495714	0.00144286	0.00144286	-0.00165714	0.00144286	0.00144286	0.00144286	0.00144286	0.00144286	0.00144286	0.00144286	0.00144286	0.000942857	0.00144286	-0.000157143	-0.00355714	0.00144286	0.00144286	0.00144286	-0.00195714	-0.00105714	0.00144286	0.00144286	0.00144286	0.00144286	-0.00595714	0.00144286	0.00144286	0.00144286	0.00144286	-0.000357143	0.00144286
TSC2	HsaEX6041749	chr16	2088048	2088139	97.2171	0.972171	0.019967	-0.0211714	0.0278286	-0.00377143	-0.0161714	-0.00987143	-0.00467143	0.0278286	0.0278286	0.0278286	0.0278286	0.00752857	0.0278286	0.0278286	0.0278286	0.0157286	0.0278286	0.0278286	0.0278286	-0.0361714	0.0278286	0.0278286	0.0278286	0.0278286	0.0278286	0.0278286	0.0278286	0.0278286	0.0278286	0.0278286	0.0278286	0.0278286	0.0278286	0.0278286	0.0278286	0.0278286	0.0278286	0.0278286
NME4	HsaEX0043156	chr16	399379	399480	99.75	0.9975	0.00597913	0.001	0.0025	0.0025	-0.0135	0.0025	0.0025	0.0025	-0.0003	-0.0115	0.0011	0.0025	-0.002	-0.2364	0.0014	0.0002	-0.0231	-0.0026	-0.002	-0.0203	0.0025	0.0025	-0.0041	-0.0069	-0.0025	-0.0264	-0.0239	0.0025	-0.0013	-0.0001	0.0025	-0.0149	-0.0242	-0.0031	0.0025	0.0025	0.0025	0.0025
ABCC1	HsaEX0000393	chr16	16138364	16138558	98.4657	0.984657	0.019843	0.0153429	-0.0151571	-0.0152571	0.0153429	0.0153429	0.0153429	-0.0309571	-0.136557	0.0153429	-0.0714571	0.00654286	0.0153429	0.0153429	-0.0424571	0.0153429	-0.0277571	-0.0178571	-0.0297571	-0.0664571	0.00604286	0.0153429	0.0153429	0.0153429	0.0153429	0.0153429	-0.106157	0.0153429	-0.0275571	-0.0128571	0.0153429	0.0153429	0.0153429	0.0153429	0.0153429	0.00174286	-0.123257	-0.200057
NARFL	HsaEX0041680	chr16	736266	736398	100	1	0	0	0	0	0	0	0	0	0	-0.0181	0	0	0	-0.0287	0	0	-0.019	-0.053	0	0	-0.0087	0	0	-0.0169	0	-0.0345	0	0	0	0	-0.2119	-0.0292	0	-0.0099	-0.0734	0	0	0
NARFL	HsaEX0041681	chr16	737661	737695	0.125714	0.00125714	0.00332609	-0.00125714	-0.00125714	-0.00125714	-0.00125714	-0.00125714	-0.00125714	0.00754286	-0.00125714	-0.00125714	-0.00125714	-0.00125714	0.0146429	-0.00125714	-0.00125714	-0.00125714	-0.00125714	-0.00125714	-0.00125714	0.00114286	-0.00125714	-0.00125714	-0.00125714	-0.00125714	-0.00125714	-0.00125714	-0.00125714	-0.00125714	-0.00125714	-0.00125714	-0.00125714	-0.00125714	-0.00125714	-0.00125714	-0.00125714	-0.00125714	-0.00125714	-0.00125714
UBE2I	HsaEX1042738	chr16	1319702	1319862	0.0428571	0.000428571	0.00084205	-0.000128571	-0.000428571	-0.000428571	0.00187143	-0.000428571	-0.000428571	-2.86e-05	-0.000428571	7.14e-05	0.000971429	-0.000428571	0.00217143	-0.000428571	0.000171429	-0.000428571	-2.86e-05	-0.000428571	-0.000428571	0.00167143	0.00877143	0.00167143	-0.000128571	-0.000228571	0.00317143	0.000571429	0.000871429	0.00197143	0.00197143	-0.000428571	-0.000428571	0.000971429	0.00287143	-0.000428571	-0.000428571	0.000871429	-0.000428571	-0.000428571
BFAR	HsaEX6042380	chr16	14664869	14665071	99.9486	0.999486	0.00136067	0.000514286	0.000514286	-0.00308571	0.000514286	0.000514286	0.000514286	0.000514286	0.000514286	0.000514286	-0.00588571	0.000514286	0.000514286	0.000514286	0.000514286	0.000514286	0.000514286	0.000514286	0.000514286	0.000514286	-0.000785714	0.000514286	0.000514286	-0.00548571	0.000514286	0.000514286	0.000514286	0.000514286	0.000514286	0.000514286	0.000514286	0.000514286	0.000514286	0.000514286	0.000514286	0.000514286	0.000514286	0.000514286
CDIPT	HsaEX0014252	chr16	29859442	29859523	99.5371	0.995371	0.00854044	-0.0171714	0.00462857	0.00462857	-0.00597143	0.00462857	0.00462857	0.00462857	0.00462857	-0.0391714	-0.0317714	0.00462857	-0.0160714	-0.158971	-0.00477143	-0.00857143	-0.0355714	-0.0211714	-0.000871429	-0.0115714	-0.0295714	0.00462857	-0.0420714	0.00202857	0.00462857	0.00122857	-0.0229714	-0.000871429	0.00462857	-0.00947143	0.00462857	-0.0221714	-0.0150714	0.00462857	-0.0143714	-0.0416714	0.00462857	-0.0174714
BCKDK	HsaEX0007875	chr16	31110688	31110761	98.1014	0.981014	0.0344937	0.0189857	0.0189857	0.0189857	0.0131857	-0.0724143	-0.0167143	0.0189857	0.0189857	0.0132857	0.0146857	0.0189857	-0.00341429	0.00288571	0.0161857	0.0189857	-0.0149143	0.00158571	-0.0322143	0.0189857	0.00168571	-0.0356143	0.00248571	0.0140857	-0.00221429	0.0165857	0.0172857	0.0171857	0.00448571	0.0189857	0.0189857	0.0152857	-0.00471429	0.0189857	0.0189857	0.0175857	0.0189857	0.00508571
BCKDK	HsaEX6043341	chr16	31111300	31111389	99.9443	0.999443	0.00147406	0.000557143	0.000557143	-0.00334286	0.000557143	0.000557143	0.000557143	0.000557143	0.000557143	0.000557143	0.000557143	0.000557143	0.000557143	-0.00484286	0.000557143	-0.000542857	0.000557143	-0.0108429	-0.00644286	-0.00384286	-0.00304286	0.000557143	0.000557143	-0.00764286	0.000557143	0.000557143	0.000557143	0.000557143	0.000557143	0.000557143	0.000557143	0.000557143	0.000557143	0.000557143	0.000557143	0.000557143	0.000557143	0.000557143
NOMO1	HsaEX1025913	chr16	14864585	14864726	100	1	0	0	0	0	0	0	0	0	0	0	0	0	0	0	0	0	0	-0.0013	0	0	0	0	0	0	0	0	0	0	0	0	0	0	0	0	0	0	0	0
C16orf62	HsaEX0009661	chr16	19569424	19569591	99.76	0.9976	0.00420159	-0.0076	-0.0044	0.0024	0.0024	0.0024	0.0024	0.0024	0.0024	0.0024	0.0024	0.0024	0.0024	0.0024	0.0024	0.0024	0.0024	0.0024	0.0024	0.0024	0.0024	0.0024	0	0.0024	0.0024	0.0024	0.0024	0.0024	0.0024	0.0024	0.0024	-0.0083	0.0024	0.0024	0.0024	0.0024	0.0024	0.0024
AAGAB	HsaEX0000141	chr15	67203548	67203597	99.7986	0.997986	0.00346046	-0.00568571	0.00201429	0.00201429	0.00201429	-0.00438571	0.00201429	0.00201429	0.00201429	0.00201429	0.00201429	0.00201429	0.00201429	-0.00568571	0.00201429	0.00201429	0.00201429	-0.00848571	0.00201429	0.00201429	0.00201429	0.00201429	0.00201429	-0.0161857	0.00201429	0.00201429	0.00201429	-0.00958571	-0.000285714	0.00201429	0.00201429	0.00201429	0.00201429	0.00201429	0.00201429	-0.00658571	0.00201429	0.00201429
AAGAB	HsaEX0000142	chr15	67205019	67205046	0.917143	0.00917143	0.00576157	-0.00347143	-0.00237143	-0.00357143	0.00482857	-0.00357143	-0.00297143	0.0111286	0.0281286	0.00622857	0.0586286	-0.00917143	-0.00407143	0.0213286	0.0145286	0.0179286	0.0174286	-0.000471429	0.0189286	0.000728571	0.0300286	0.00962857	0.0156286	0.0158286	-0.00917143	-0.00447143	0.0117286	0.0191286	-0.000271429	0.0248286	-0.00287143	0.0100286	0.0146286	0.0223286	-0.00917143	0.0384286	0.00492857	0.00372857
HERC1	HsaEX0029719	chr15	63611626	63611689	0	0	0	0	0	0	0	0	0	0	0	0	0	0	0	0	0	0	0	0	0	0	0	0	0	0	0	0	0	0	0	0	0	0	0	0	0	0	0	0
TRIP4	HsaEX1042047	chr15	64393341	64393434	0.62	0.0062	0.0164037	-0.0062	-0.0062	0.0372	-0.0062	-0.0062	-0.0062	-0.0062	-0.0062	-0.0062	-0.0062	-0.0062	0.0098	0.0452	-0.0062	-0.0062	-0.0062	-0.0062	-0.0062	-0.0062	-0.0062	-0.0062	-0.0062	-0.0062	-0.0062	-0.0062	-0.0062	-0.0062	-0.0062	0.001	-0.0062	-0.0062	-0.003	0.0171	-0.0062	-0.0062	0.0025	-0.0062
TRIP4	HsaEX0067266	chr15	64406330	64406459	99.6829	0.996829	0.00693439	0.00317143	0.00317143	0.00317143	-0.000428571	0.00317143	0.00317143	-0.0154286	0.00317143	-0.0174286	-0.0123286	0.00317143	-0.0216286	0.00317143	-0.0152286	0.00317143	-0.00252857	0.00317143	0.00317143	0.00317143	-0.0114286	0.00317143	0.00317143	0.00317143	0.00317143	0.000171429	0.00317143	0.00317143	0.00317143	0.00317143	0.00317143	-0.0216286	0.00317143	0.00317143	0.00317143	-0.0327286	0.00317143	0.00317143
CD276	HsaEX1007699	chr15	73708363	73708473	100	1	0	0	0	0	0	0	0	0	0	0	0	0	0	0	-0.0115	0	0	0	0	0	0	0	0	0	0	0	0	0	0	0	0	0	0	0	0	0	0	0
CD276	HsaEX6075725	chr15	73711135	73711170	99.4614	0.994614	0.0142493	0.00538571	-0.0323143	0.00538571	0.00538571	0.00538571	0.00538571	0.00538571	0.00538571	0.00538571	0.00538571	0.00538571	0.00538571	0.00538571	0.00538571	0.00538571	-0.00951429	0.00538571	0.00538571	0.00538571	0.00538571	0.00538571	0.00538571	0.00538571	0.00538571	0.00538571	0.00538571	0.00538571	0.00538571	0.00538571	0.00538571	0.00538571	0.00248571	0.00538571	0.00538571	0.00538571	0.00538571	0.00238571
TMEM87A	HsaEX6074147	chr15	42264090	42264203	100	1	0	0	0	0	0	0	0	0	0	0	0	0	0	0	0	0	0	0	0	0	0	0	0	0	0	0	0	0	0	0	0	0	-0.0062	0	0	0	0	0
TMEM87A	HsaEX0065985	chr15	42272063	42272123	98.65	0.9865	0.0134178	0.0103	0.0009	-0.0253	0.0011	0.0084	0.0135	-0.0089	-0.0008	-0.0282	0.0103	-0.023	-0.0283	-0.0147	-0.0062	-0.0101	0.0091	-0.012	-0.0264	0.0037	-0.0555	-0.0062	0.0135	-0.0139	0.0135	-0.0008	-0.0168	-0.0164	-0.0036	-0.0474	-0.0154	-0.0062	-0.0006	0.0135	0.0071	-0.0071	-0.0365	-0.0165
DNAJC17	HsaEX1012025	chr15	40773955	40773997	0.0114286	0.000114286	0.000302372	-0.000114286	-0.000114286	-0.000114286	0.000685714	-0.000114286	-0.000114286	-0.000114286	-0.000114286	-0.000114286	-0.000114286	-0.000114286	-0.000114286	0.00978571	-0.000114286	-0.000114286	-0.000114286	0.00718571	-0.000114286	-0.000114286	0.0181857	-0.000114286	-0.000114286	-0.000114286	-0.000114286	-0.000114286	0.0519857	-0.000114286	-0.000114286	-0.000114286	-0.000114286	-0.000114286	-0.000114286	-0.000114286	-0.000114286	-0.000114286	-0.000114286	0.00328571
ZFAND1	HsaEX0072583	chr8	81708788	81708829	2.89429	0.0289429	0.0275305	-0.0257429	-0.0147429	0.0283571	0.0346571	-0.0168429	-0.0289429	0.0232571	-0.0289429	-0.0254429	0.00155714	0.0271571	0.0120571	-0.0136429	0.0541571	0.0176571	0.00855714	-0.0133429	0.00965714	0.0506571	0.00365714	0.0403571	0.0290571	-0.00504286	0.0192571	-0.000642857	-0.00914286	0.00895714	0.0461571	-0.00614286	0.0441571	-0.0126429	0.00585714	0.0228571	-0.00824286	0.0382571	0.0154571	0.0120571
ZFAND1	HsaEX0072581	chr8	81714599	81714659	0.98	0.0098	0.0122908	0.0231	-0.0098	0.009	-0.0013	-0.0014	-0.0098	-0.0098	-0.0098	-0.0098	0.0114	-0.0098	-0.0037	0.0016	-0.0098	0.0077	0.0076	-0.0026	0.0095	0.0335	-0.0098	-0.0098	-0.0098	-0.0098	0.0037	0.006	-0.0098	-0.0039	-0.004	-0.0098	0.0864	-0.0098	-0.0098	0.0117	0.0311	-0.0078	0.01	-0.0098
RIPK2	HsaEX0053745	chr8	89766975	89767109	0	0	0	0	0	0	0	0	0	0	0.008	0.0058	0	0	0.0105	0.0189	0	0	0	0.0042	0	0	0.0114	0	0	0	0	0.0112	0	0	0	0.0175	0	0	0.0306	0	0	0	0	0
RIPK2	HsaEX0053746	chr8	89784050	89784139	100	1	0	0	0	0	0	0	0	0	0	0	0	0	0	0	0	-0.0698	0	-0.0132	0	-0.0023	-0.0187	0	0	-0.0179	0	-0.0355	0	0	0	0	0	0	-0.0273	0	0	0	0	-0.0738
PYCRL	HsaEX0051422	chr8	143606953	143607132	99.1257	0.991257	0.0173486	-0.00655714	0.00874286	0.00874286	0.00874286	0.00874286	0.00874286	-0.0371571	0.00874286	0.00874286	-0.0502571	0.00874286	-0.00545714	-0.0196571	0.00874286	-0.0121571	-0.00865714	0.00874286	0.00874286	-0.00535714	-0.0145571	0.00874286	-0.00555714	-0.0233571	-0.0179571	-0.0141571	0.00874286	0.00194286	-0.0442571	0.00874286	0.00874286	0.00874286	0.00874286	0.00874286	0.00874286	0.00364286	0.00874286	0.00874286
INTS10	HsaEX0031853	chr8	19833169	19833321	99.8314	0.998314	0.0038015	0.00168571	0.00168571	8.57e-05	-0.00851429	0.00168571	0.00168571	0.00168571	0.00168571	0.00168571	0.00168571	0.00168571	0.00168571	-0.00121429	0.00168571	-0.00211429	-0.00761429	0.00168571	0.00168571	0.00168571	0.00168571	0.00168571	0.00168571	0.00168571	0.00168571	0.00168571	0.00168571	0.00168571	0.00168571	-0.00301429	0.000685714	0.00168571	-0.00571429	0.00168571	0.00168571	-0.00291429	0.00168571	-0.000914286
R3HCC1	HsaEX0051509	chr8	23293303	23293373	99.5214	0.995214	0.0126618	0.00478571	-0.0287143	0.00478571	0.00478571	0.00478571	0.00478571	0.00478571	0.00478571	0.00478571	-0.00691429	0.00478571	0.00478571	0.00478571	0.00478571	0.00478571	-0.000114286	0.00478571	0.00478571	0.00478571	-0.229514	-0.0135143	-0.00321429	-0.0217143	0.00478571	0.00478571	0.00478571	0.00478571	0.00478571	0.00478571	0.00478571	0.00478571	0.00478571	0.00478571	0.00478571	0.00478571	0.00478571	0.00478571
GSR	HsaEX0028849	chr8	30708243	30708372	0	0	0	0	0	0	0	0	0	0	0	0	0.0016	0	0	0	0	0	0	0.0046	0	0	0.0052	0	0	0	0	0	0	0	0	0.0056	0.0132	0	0	0	0	0	0	0
TUSC3	HsaEX6079586	chr8	15650697	15650814	100	1	0	0	0	0	0	0	0	0	0	0	0	0	0	0	0	0	0	-0.0006	-0.0009	0	0	0	0	0	0	-0.0019	0	-0.0012	0	0	-0.007	-0.0037	-0.0042	0	0	0	0	0
TUSC3	HsaEX6079584	chr8	15662156	15662296	100	1	0	0	0	0	0	0	0	0	0	0	0	0	0	0	0	0	0	0	0	0	0	-0.0091	0	0	0	0	0	0	0	0	0	0	0	0	0	0	0	0
MCM4	HsaEX6080728	chr8	47961131	47961214	99.2871	0.992871	0.0119895	-0.0253714	-0.00387143	0.00712857	0.000728571	0.00712857	0.00712857	0.00712857	-0.00447143	0.00712857	0.00712857	0.00712857	0.00712857	0.00712857	0.00712857	0.00712857	0.00712857	0.00712857	0.00412857	0.00352857	0.00712857	0.00712857	0.00712857	0.00202857	0.00712857	0.00712857	0.00712857	0.00712857	0.00712857	0.00712857	0.00712857	0.00712857	0.00712857	0.00382857	0.00712857	-0.0106714	0.00712857	0.00712857
ASAH1	HsaEX6079694	chr8	18059341	18059464	98.9314	0.989314	0.0084834	-0.00691429	-0.00671429	0.00378571	-0.0106143	0.00988571	0.0106857	-0.000114286	0.0106857	-0.0133143	0.0106857	0.0106857	0.00528571	-0.0107143	-0.0116143	-1.43e-05	-1.43e-05	-0.0456143	0.00808571	0.0106857	-0.0114143	0.0106857	-0.000314286	-0.00381429	0.00848571	-0.00201429	0.00588571	0.00208571	-0.000814286	0.00228571	0.0106857	0.00848571	-0.00871429	-0.00991429	0.0106857	-0.00801429	-0.00131429	0.0106857
KCNN4	HsaEX0033080	chr19	43769442	43769498	99.9186	0.999186	0.00140526	-0.00168571	-0.00238571	0.000814286	0.000814286	0.000814286	0.000814286	0.000814286	0.000814286	0.000814286	0.000814286	0.000814286	-0.00468571	-0.0517857	0.000814286	0.000814286	0.000814286	0.000814286	-0.00178571	0.000814286	-0.0200857	-0.0619857	-0.00388571	0.000814286	-0.0132857	0.000814286	0.000814286	0.000814286	0.000814286	0.000814286	0.000814286	0.000814286	-0.0224857	0.000814286	0.000814286	0.000814286	-0.0197857	-0.00678571
ECH1	HsaEX6094955	chr19	38816284	38816355	99.71	0.9971	0.00606383	0.0009	-0.0136	0.0029	0.0029	0.0029	0.0011	0.0029	0.0015	0.0022	0.0009	0.0029	-0.0027	-0.017	0.0023	0.0029	0.0029	0.0024	0.0029	-0.0119	0.0018	0.0029	0.0029	0.0029	0.0029	0.0029	0.0029	-0.0001	-0.0019	0.0016	0.0017	0.0016	-0.0065	-0.0002	0.0029	0.0008	-0.0044	0.0009
SARS2	HsaEX0056246	chr19	38920086	38920149	100	1	0	0	0	0	0	0	0	0	0	0	-0.0083	0	0	-0.1232	0	0	0	-0.0476	0	0	-0.0769	0	0	-0.0282	0	0	0	0	-0.1964	0	-0.0067	0	0	0	0	0	0	0
CLPTM1	HsaEX0015777	chr19	44991238	44991373	99.81	0.9981	0.00325115	-0.0015	0.0007	0.0019	0.0019	0.0019	0.0019	-0.0068	-0.0381	0.0003	-0.0126	-0.0116	0.0019	-0.0216	-0.0002	-0.0015	0.0019	0.0019	0.0019	0.0019	-0.0153	0.0019	-0.0104	-0.0044	0.0019	-0.0169	0.0019	-0.0064	-0.0244	0.0019	-0.0035	-0.0034	-0.0026	-0.0007	-0.0578	-0.029	-0.0132	-0.0034
OAZ1	HsaEX0044504	chr19	2271391	2271530	99.5957	0.995957	0.00180818	0.00164286	-0.00305714	0.00214286	-0.000157143	-0.00115714	0.00114286	-0.000557143	0.00154286	-0.000757143	-0.00345714	0.00134286	0.000142857	-0.0101571	0.00134286	0.00134286	-0.000757143	0.000242857	-0.000657143	0.000142857	0.00374286	0.00264286	-0.00415714	0.00134286	-0.00145714	0.000542857	-0.00155714	0.00174286	-0.00185714	0.00174286	-0.0157571	-0.00115714	-0.0211571	-0.000357143	0.00164286	0.000242857	-0.000357143	-0.00135714
TRMT1	HsaEX6093299	chr19	13109550	13109684	99.6343	0.996343	0.00370938	-0.00414286	-0.00284286	0.000157143	-0.00414286	0.00365714	0.00365714	0.00365714	0.00365714	0.00365714	0.00365714	0.00365714	-0.00624286	0.00365714	-0.000842857	-0.00264286	-0.00864286	-0.000242857	-0.00684286	0.00365714	0.00365714	-0.0162429	0.00365714	0.00365714	0.00365714	-0.00194286	0.00365714	-0.00594286	0.00365714	0.00155714	0.00365714	0.00365714	0.00365714	0.00365714	0.00365714	0.00135714	-0.00114286	-0.0108429
SGTA	HsaEX6091746	chr19	2767580	2767686	100	1	0	0	0	0	0	0	0	0	0	-0.0233	-0.0038	0	0	0	0	0	-0.0021	0	0	0	-0.0018	0	0	0	-0.0071	-0.0061	-0.0083	0	-0.0162	0	0	0	-0.0034	0	0	0	0	0
SGTA	HsaEX0057890	chr19	2782570	2782658	1.34143	0.0134143	0.0160391	-0.00471429	0.00428571	0.0305857	0.00838571	-0.0134143	-0.0134143	-0.0117143	-0.00421429	-0.0134143	-0.00671429	-0.0134143	0.00308571	0.00458571	-0.0134143	0.0210857	-0.0134143	0.0328857	0.00538571	-0.0134143	-0.0109143	-0.0134143	-0.00401429	-0.0134143	0.0197857	0.00658571	0.00158571	-0.00281429	0.00238571	-0.00851429	-0.00711429	-0.0134143	0.0209857	-0.0134143	0.0437857	-0.00371429	-0.00301429	-0.000814286
TIMM44	HsaEX0064990	chr19	7933116	7933200	0.821429	0.00821429	0.00900693	-0.00351429	0.0133857	-0.00421429	0.0118857	-0.00821429	-0.00821429	-0.00111429	-0.00821429	-0.00821429	-0.00541429	0.0290857	-0.00401429	-0.00821429	0.00108571	0.0162857	0.0189857	8.57e-05	0.0123857	-0.00821429	-0.00821429	-0.00821429	-0.00821429	-0.00821429	0.0240857	0.0225857	-0.00821429	-0.00211429	-0.00821429	-0.00821429	-0.00821429	0.0158857	0.0127857	0.0455857	-0.00821429	0.00408571	0.00868571	-0.00821429
TIMM44	HsaEX0064989	chr19	7935065	7935145	99.92	0.9992	0.0021166	0.0008	0.0008	-0.0048	0.0008	0.0008	0.0008	0.0008	0.0008	0.0008	0.0008	0.0008	0.0008	0.0008	0.0008	0.0008	0.0008	0.0008	0.0008	0.0008	-0.0029	0.0008	0.0008	0.0008	0.0008	0.0008	0.0008	0.0008	0.0008	0.0008	-0.0039	0.0008	0.0008	0.0008	0.0008	0.0008	0.0008	0.0008
TIMM44	HsaEX0064988	chr19	7941102	7941197	100	1	0	0	0	0	0	0	0	0	0	0	0	0	0	0	0	0	0	0	0	0	0	0	0	0	0	0	0	-0.0153	0	0	0	0	0	0	0	0	0	0
AKAP8	HsaEX0003396	chr19	15360848	15360978	98.5229	0.985229	0.0390815	0.0147714	-0.0886286	0.0147714	0.0147714	0.0147714	0.0147714	0.0147714	0.0147714	0.0147714	0.0147714	0.0147714	0.00997143	0.0147714	0.0147714	0.0147714	0.0147714	0.0147714	0.0147714	0.0147714	0.0147714	0.0147714	0.0147714	0.0147714	0.0147714	0.0147714	0.0147714	-0.00862857	0.0147714	0.0147714	0.0147714	0.0147714	0.0147714	0.0147714	0.0147714	0.0147714	0.0147714	0.0147714
POP4	HsaEX1028901	chr19	29614032	29614154	0	0	0	0	0	0	0	0	0	0	0	0	0	0	0	0	0	0	0	0	0	0	0	0	0	0	0	0	0	0	0	0	0	0	0	0	0	0.002	0	0
TIMM50	HsaEX6095069	chr19	39488539	39488645	100	1	0	0	0	0	0	0	0	0	0	0	0	0	0	0	0	0	0	0	0	0	0	0	0	-0.0025	0	-0.0014	-0.0057	0	-0.0012	-0.0025	-0.0008	0	-0.0017	0	0	0	0	0
FBL	HsaEX1014262	chr19	39836894	39836973	0.211429	0.00211429	0.00364391	-0.00211429	0.00768571	-0.000714286	-0.00211429	-0.00211429	-0.00211429	0.00148571	-0.00211429	-0.00211429	0.00338571	-0.00211429	-0.00191429	-0.00211429	-0.00211429	-0.00211429	-0.000514286	-0.00121429	0.00218571	-0.00211429	0.00178571	-0.00211429	-0.00211429	0.000685714	-0.00211429	-0.00211429	-0.00211429	-0.00211429	-0.00211429	-0.00211429	0.00388571	-0.00211429	-0.00211429	-0.00211429	-0.00211429	0.000485714	0.00118571	-0.00211429
FBL	HsaEX6095093	chr19	39840233	39840304	100	1	0	0	0	0	0	0	0	0	0	0	0	0	0	0	0	0	0	-0.001	0	0	0	0	0	0	0	0	0	0	0	0	0	0	0	0	0	0	0	0
PIAS4	HsaEX6091949	chr19	4037374	4037504	100	1	0	0	0	0	0	0	0	0	0	0	0	0	0	0	0	0	0	0	0	0	0	0	0	0	0	0	0	0	0	0	0	0	0	0	0	0	0	0
CCDC94	HsaEX0013564	chr19	4249228	4249328	99.8229	0.998229	0.00468676	0.00177143	0.00177143	0.00177143	0.00177143	0.00177143	0.00177143	-0.0106286	0.00177143	-0.128129	0.00177143	0.00177143	0.00177143	0.00177143	0.00177143	0.00177143	0.00177143	0.00177143	0.00177143	0.00177143	0.00177143	0.00177143	-0.0250286	-0.0290286	0.00177143	0.00177143	0.00177143	0.00177143	0.00177143	0.00177143	0.00177143	0.00177143	0.00177143	0.00177143	0.00177143	0.00177143	0.00177143	0.00177143
CCDC94	HsaEX6091981	chr19	4254359	4254411	100	1	0	0	0	0	0	0	0	0	0	0	0	0	0	0	0	0	0	0	0	0	0	0	0	0	0	0	0	0	0	0	0	0	0	0	0	0	0	0
CCDC94	HsaEX0013565	chr19	4267624	4267774	100	1	0	0	0	0	0	0	0	0	0	0	0	0	0	0	0	0	0	0	0	-0.0358	0	0	0	0	0	0	0	-0.014	0	0	0	0	0	0	0	0	0	0
POLR2I	HsaEX0049071	chr19	36114659	36114713	98.5	0.985	0.00925509	0.0007	-0.0087	0.011	-0.0074	0.0126	-0.01	0.0018	0.009	-0.0134	-0.0212	0.0069	-0.0118	-0.0477	-0.0105	0.0066	0.0072	0.0015	0.0078	-0.0009	0.015	-0.0251	-0.0078	-0.003	-0.006	0.0106	0.0003	0.0018	0.0103	0.0019	0.0119	0.0116	-0.0007	0.0097	0.0006	0.0065	0.0008	0.0136
SLC1A5	HsaEX6095798	chr19	46778675	46778908	99.6957	0.996957	0.00484316	0.00134286	0.00304286	0.00304286	0.00304286	0.00304286	-0.00905714	-0.00445714	0.00304286	-0.00265714	-0.00455714	0.00304286	-0.00405714	-0.000757143	-0.00365714	0.00304286	0.00144286	0.00224286	0.00114286	-0.00795714	0.00304286	0.00304286	0.000942857	0.00304286	0.00304286	-0.00575714	0.00304286	-0.000357143	0.00304286	-0.00255714	-0.00885714	0.00114286	-0.000357143	0.000442857	0.00304286	-0.00145714	0.00124286	0.00304286
SLC1A5	HsaEX0058813	chr19	46784517	46784559	100	1	0	0	0	0	0	0	0	0	0	0	0	0	0	0	0	0	0	0	0	0	-0.0081	0	0	-0.0014	0	0	0	0	0	0	0	0	0	0	0	-0.0039	0	0
ATP5SL	HsaEX0006943	chr19	41436429	41436472	80.85	0.8085	0.0175468	0.0169	-0.0127	0.0153	0.0001	-0.0127	-0.0256	0.0187	0.0152	0.0199	-0.009	-0.029	-0.0804	-0.107	-0.0241	-0.043	-0.1283	-0.034	-0.1329	-0.0676	-0.1308	-0.1157	0.0513	-0.0116	-0.015	-0.0793	0.006	-0.0631	-0.1022	0.0511	0.034	-0.0587	-0.112	0.1168	-0.0645	-0.0968	-0.1266	0.0012
CDC37	HsaEX6092857	chr19	10395228	10395343	100	1	0	0	0	0	0	0	0	0	0	0	0	0	0	0	0	0	0	0	0	0	0	0	0	0	0	0	0	0	0	0	-0.0024	0	0	0	0	0	0	0
CDC37	HsaEX1007821	chr19	10400575	10400689	0.4	0.004	0.00176163	-0.0001	0.003	-0.0006	-0.0018	0.0012	-0.0021	0.0004	0.009	-0.004	-0.0007	0.0112	0.0022	0.0043	0.0085	0.0048	0.0024	0.0139	-0.0008	-0.0022	-0.0025	0.0075	0.0014	-0.0001	-0.004	0.0028	-0.0023	0.0016	0.0012	0.0023	-0.0019	0.0119	-0.004	0.0066	0.0078	0.0039	0.0031	0.0016
KDELR1	HsaEX6095929	chr19	48390424	48390524	100	1	0	0	0	0	0	0	0	0	0	0	0	0	0	0	-0.0004	0	0	0	0	0	0	0	0	0	0	0	0	0	0	0	0	0	0	0	0	0	0	0
LIG1	HsaEX0035774	chr19	48162262	48162351	95.2829	0.952829	0.0499776	-0.101429	0.0127714	-0.000928571	-0.00842857	0.0471714	0.0471714	0.00367143	0.0471714	0.00387143	-0.00282857	0.0219714	-0.00242857	0.0317714	0.00197143	0.0115714	0.0341714	-0.00782857	0.0161714	0.0126714	0.0471714	-0.0211286	0.0389714	0.0471714	0.0370714	0.0282714	0.0417714	0.0170714	0.0471714	0.0138714	0.0471714	0.0123714	-0.0124286	-0.0671286	0.0471714	0.0331714	-0.0789286	0.0365714
BCAT2	HsaEX1005546	chr19	48796147	48796329	0.104286	0.00104286	0.00179987	-0.00104286	-0.00104286	-0.00104286	0.00215714	-0.00104286	0.00305714	-0.00104286	-0.00104286	0.00415714	-0.00104286	-0.00104286	-0.00104286	-0.00104286	-0.00104286	0.0110571	0.00125714	0.00415714	-0.00104286	-0.00104286	-0.00104286	0.0200571	-0.00104286	-0.00104286	-0.00104286	0.00815714	-0.00104286	-0.00104286	-0.00104286	0.00355714	0.0251571	-0.00104286	0.00645714	-0.00104286	-0.00104286	0.000457143	-0.00104286	0.00105714
BCAT2	HsaEX0007858	chr19	48796614	48796718	100	1	0	0	0	0	0	0	0	0	0	0	0	0	0	0	0	0	0	0	0	0	0	0	0	0	0	0	0	0	0	0	0	0	-0.0104	0	0	0	0	0
PPP2R1A	HsaEX6096530	chr19	52200274	52200398	0.0485714	0.000485714	0.00087831	-0.000485714	-0.000485714	0.00171429	-0.000485714	0.000714286	-0.000485714	-0.000485714	0.000614286	0.00141429	-0.000485714	0.00501429	0.00201429	0.00221429	-0.000485714	-0.000485714	-0.000485714	-0.000485714	-0.000485714	-0.000485714	-0.000485714	-0.000485714	-0.000485714	0.00311429	-0.000485714	0.00231429	-0.000485714	0.00151429	0.0134143	-0.000485714	0.000414286	0.00261429	0.00601429	-0.000485714	0.0168143	-0.000485714	-0.000485714	-0.000485714
PRPF31	HsaEX0054348	chr19	54118271	54118455	100	1	0	0	0	0	0	0	0	0	0	0	0	0	0	0	0	0	0	0	0	0	0	0	0	0	0	-0.003	0	0	0	0	0	0	0	0	0	0	0	0
PRPF31	HsaEX1029605	chr19	54127665	54127740	0	0	0	0	0	0	0	0	0	0	0	0	0.0038	0	0	0.0051	0	0	0.0018	0	0	0	0.0018	0	0	0.0018	0	0.0026	0	0	0	0	0.0104	0	0.0014	0	0	0	0.0049	0
ATP13A1	HsaEX6094182	chr19	19645647	19645790	100	1	0	0	0	0	0	0	0	0	0	0	0	0	0	-0.0233	0	0	0	0	0	0	0	0	0	0	0	0	0	0	0	0	0	0	0	0	0	0	0	0
ATP13A1	HsaEX0006808	chr19	19647129	19647325	100	1	0	0	0	0	0	0	0	0	0	0	0	0	0	-0.0411	0	0	0	0	0	0	0	0	0	0	0	0	0	0	0	0	0	0	0	0	0	0	0	0
CDK6	HsaEX1008033	chr7	92617138	92617408	0	0	0	0	0	0	0	0	0	0	0	0	0	0	0	0	0	0	0	0	0	0	0	0	0	0	0	0	0	0	0	0	0	0	0	0	0	0	0	0
TFPI2	HsaEX1046677	chr7	93889035	93889220	99.9114	0.999114	0.00234338	0.000885714	0.000885714	0.000885714	0.000885714	0.000885714	0.000885714	-0.00531429	0.000885714	0.000885714	-0.00121429	0.000885714	0.000885714	0.000885714	0.000885714	0.000885714	0.000885714	-0.00891429	0.000885714	0.000885714	0.000885714	0.000885714	-0.00151429	0.000885714	0.000885714	0.000885714	0.000885714	0.000885714	0.000885714	0.000885714	0.000885714	0.000885714	-0.00161429	0.000885714	0.000885714	0.000885714	0.000885714	0.000885714
PON2	HsaEX0049178	chr7	95406987	95407068	98.36	0.9836	0.00464901	-0.0001	0.0043	0.0024	0.0031	-0.0014	-0.0096	0.0013	-0.0034	0.0014	-0.0397	-0.0002	0.0011	-0.069	-0.0079	0.0051	-0.0036	-0.0014	-0.0095	0.0006	-0.0525	0.011	-0.0083	0.0023	0.003	-0.0168	-0.0055	-0.0062	-0.0027	-0.0011	0.0132	-0.0046	-0.0015	0.0028	-0.0011	-0.0073	-0.0206	0.0005
PON2	HsaEX0049179	chr7	95415148	95415272	0.0528571	0.000528571	0.000934013	-0.000228571	-0.000528571	-0.000528571	0.00207143	-2.86e-05	-0.000528571	-0.000228571	0.000671429	0.00197143	-0.000228571	-0.000528571	-0.000528571	-0.000528571	-0.000228571	-0.000528571	-0.000228571	-0.000228571	-0.000528571	-0.000328571	-0.000528571	-0.000528571	0.000271429	-0.000128571	-0.000528571	-0.000328571	0.00457143	0.000271429	-0.000528571	-0.000528571	0.00127143	0.000171429	-0.000328571	-0.000428571	0.00267143	-0.000528571	-0.000428571	-0.000428571
TTC26	HsaEX0067875	chr7	139137847	139137939	99.6529	0.996529	0.00918454	0.00347143	0.00347143	0.00347143	-0.0208286	0.00347143	0.00347143	0.00347143	0.00347143	0.00347143	0.00347143	0.00347143	0.00347143	0.00347143	0.00347143	0.00347143	0.00347143	0.00347143	-0.0140286	-0.0240286	-0.0174286	0.00347143	0.00347143	0.00347143	0.00347143	0.00347143	0.00347143	0.00347143	0.00347143	0.00347143	0.00347143	-0.0397286	0.00347143	0.00347143	0.00347143	0.00347143	0.00347143	0.00347143
OGDH	HsaEX0044662	chr7	44701543	44701615	100	1	0	0	0	0	0	0	0	0	0	0	0	0	0	0	-0.0102	0	0	0	0	0	0	0	0	0	0	0	0	0	0	0	0	0	0	0	0	0	0	0
HIBADH	HsaEX1016787	chr7	27536945	27537035	0.15	0.0015	0.00230507	-0.0015	0.005	-0.0002	0	-0.0003	-0.0015	-0.0015	-0.0015	0.0022	0.0015	-0.0015	-0.0012	-0.0015	0.009	-0.0015	-0.0015	-0.0015	-0.0015	-0.0015	-0.0012	-0.0015	0.0084	-0.0015	0.007	-0.0015	-0.0015	-0.0002	-0.0003	-0.0006	0.0046	-0.0015	-0.0003	-0.0002	-0.0015	0.0027	-0.0015	-0.0015
HIBADH	HsaEX0029946	chr7	27541569	27541755	6.62	0.0662	0.0302112	0.0183	0.0095	-0.0113	0.0421	-0.0459	0.0156	-0.0283	-0.0279	-0.0151	0.0468	0.0033	0.0182	0.0077	-0.0324	-0.0173	-0.0233	-0.0133	-0.0013	-0.0022	-0.033	0.0427	0.032	-0.0039	0.0096	-0.0393	0.0318	-0.0258	0.0206	-0.0327	-0.0055	-0.0144	-0.0087	0.0003	-0.0464	0.023	0.0259	-0.0245
ABHD11	HsaEX0000595	chr7	73737898	73738072	8.65	0.0865	0.0335518	0.0222	0.0278	-0.0118	-0.0098	0.0413	-0.0585	-0.0112	-0.0738	-0.0437	0.0111	0.0013	-0.0019	-0.054	0.0423	0.0363	0.0335	0.0152	0.0044	0.0325	-0.0059	-0.06	-0.0367	0.0291	0.0431	0.0188	0.0867	-0.0169	-0.0537	0.0084	-0.0791	0.0483	0.0036	0.006	-0.0169	0.0253	0.0811	-0.0084
FKBP14	HsaEX1014611	chr7	30018437	30018513	0.437143	0.00437143	0.00612691	0.000328571	0.0127286	0.00172857	-0.00167143	-0.00437143	-0.00437143	-0.00437143	-0.00437143	-0.00437143	0.0141286	-0.00437143	-0.00437143	-0.00437143	-0.00437143	-0.00437143	0.00902857	-0.00437143	-0.00437143	-0.00437143	0.0283286	-0.00437143	-0.00437143	-0.00437143	-0.00437143	-0.00437143	-0.00437143	0.00182857	-0.00437143	-0.00437143	-0.00437143	-0.00437143	-0.00437143	-0.00437143	0.0191286	0.00432857	-0.00437143	-0.00437143
GARS	HsaEX0027052	chr7	30595824	30595933	1.63714	0.0163714	0.00933751	-0.00257143	-0.00677143	0.000228571	-0.00377143	-0.0101714	0.0181286	0.00492857	0.00912857	-0.0163714	-0.00117143	0.0237286	-0.00627143	-0.0104714	0.00212857	0.00872857	-0.0113714	-0.00927143	0.00222857	-0.00227143	0.00362857	-0.0163714	-0.0106714	-0.0116714	-0.00747143	-0.0109714	0.00602857	0.00132857	-0.0116714	-0.0102714	0.0242286	-0.00757143	-0.00367143	0.00292857	-0.0163714	-0.000671429	-0.00587143	-0.00547143
GARS	HsaEX0027051	chr7	30608408	30608483	0	0	0	0	0	0	0	0	0	0	0	0.0025	0	0	0	0	0.0015	0	0	0	0	0	0	0	0	0	0.0017	0	0	0	0	0	0	0	0	0	0	0	0	0
GARS	HsaEX0027048	chr7	30613445	30613597	0.485714	0.00485714	0.00363128	-0.000557143	0.00394286	0.00434286	-0.000757143	-0.00405714	-0.00485714	0.00194286	-0.00485714	0.0233429	0.0294429	-0.00485714	-0.00305714	0.0107429	-0.00155714	0.00834286	-0.00145714	0.00414286	-0.00335714	0.0146429	0.00314286	-0.00485714	0.0202429	-0.00225714	-0.00485714	0.00314286	0.00924286	0.00614286	-0.00485714	0.00494286	-0.00445714	0.00434286	-0.00255714	-0.00345714	-0.00485714	0.00994286	-0.000257143	0.0108429
GARS	HsaEX0027050	chr7	30631448	30631541	99.94	0.9994	0.00127017	0.0006	-0.0028	-0.0002	0.0006	0.0006	0.0006	0.0006	0.0006	0.0006	0.0006	0.0006	-0.0017	0.0006	0.0006	-0.0016	0.0006	0.0006	-0.0058	-0.0014	-0.002	0.0006	0.0006	0.0006	-0.0104	-0.0009	0.0006	0.0006	0.0006	0.0006	0.0006	0.0006	-0.0103	0.0006	0.0006	0.0006	0.0006	0.0006
BUD31	HsaEX0008728	chr7	99410037	99410169	99.7671	0.997671	0.00314256	0.00142857	-0.00677143	0.00152857	-0.000571429	0.00202857	0.000228571	0.00212857	-0.000471429	0.00232857	-0.00637143	-0.00337143	-0.00237143	0.00232857	0.00142857	-0.000871429	0.000428571	-0.00497143	0.000328571	0.00192857	0.00142857	0.00232857	0.000428571	0.000528571	0.000128571	0.00112857	-0.000871429	0.00182857	-0.000871429	0.00232857	0.000228571	-0.00137143	0.000828571	-0.000171429	0.00232857	-0.00417143	-0.00287143	0.00232857
EIF3B	HsaEX1012876	chr7	2366525	2366591	99.9671	0.999671	0.000869318	0.000328571	0.000328571	0.000328571	0.000328571	0.000328571	0.000328571	-0.00197143	0.000328571	0.000328571	0.000328571	0.000328571	0.000328571	0.000328571	0.000328571	0.000328571	0.000328571	0.000328571	0.000328571	0.000328571	0.000328571	0.000328571	0.000328571	0.000328571	0.000328571	0.000328571	0.000328571	0.000328571	0.000328571	0.000328571	0.000328571	0.000328571	0.000328571	0.000328571	0.000328571	0.000328571	0.000328571	0.000328571
EIF3B	HsaEX6006870	chr7	2371777	2371849	99.8629	0.998629	0.00362846	0.00137143	0.00137143	0.00137143	-0.00822857	0.00137143	0.00137143	0.00137143	0.00137143	0.00137143	0.00137143	0.00137143	-0.00972857	-0.0294286	0.00137143	0.00137143	0.00137143	0.00137143	0.00137143	0.00137143	0.00137143	0.00137143	0.00137143	0.00137143	0.00137143	0.00137143	0.00137143	0.00137143	0.00137143	0.00137143	0.00137143	0.00137143	-0.000328571	0.00137143	0.00137143	0.00137143	0.00137143	-0.00172857
SNX8	HsaEX6006862	chr7	2257365	2257514	100	1	0	0	0	0	0	0	0	0	0	0	0	0	0	0	0	0	0	0	0	0	0	0	0	0	0	0	0	0	0	0	0	0	0	0	0	0	0	0
SNX8	HsaEX6006860	chr7	2263230	2263362	99.6929	0.996929	0.00812624	0.00307143	0.00307143	0.00307143	0.00307143	0.00307143	0.00307143	-0.0184286	0.00307143	0.00307143	-0.00322857	0.00307143	0.00307143	0.00307143	0.00307143	0.00307143	0.00307143	-0.0456286	0.00307143	0.00307143	0.00307143	0.00307143	0.00307143	0.00307143	0.00307143	-0.00122857	0.00307143	0.00307143	0.00307143	-0.0502286	0.00307143	0.00307143	0.00307143	0.00307143	0.00307143	0.00307143	0.00307143	0.00307143
SNX8	HsaEX0060919	chr7	2269559	2269639	98.3314	0.983314	0.0218271	0.0166857	0.0107857	-0.00451429	0.0166857	0.0166857	-0.0404143	-0.0159143	0.0166857	0.0166857	0.0166857	-0.0847143	0.0166857	0.0166857	0.0166857	0.0166857	0.00228571	-0.0420143	0.0166857	0.00468571	-0.00361429	0.0166857	0.00718571	0.0166857	0.0166857	0.0166857	0.0166857	0.0166857	0.0166857	0.0166857	0.0166857	-0.0445143	-0.00391429	0.0166857	0.0166857	-0.0156143	0.0166857	0.0166857
SNX8	HsaEX1038425	chr7	2272276	2272319	0	0	0	0	0	0	0	0	0	0	0	0	0	0	0	0	0	0	0	0	0	0	0.0156	0	0	0	0	0	0	0	0	0	0	0	0	0	0	0	0	0
WASL	HsaEX6010227	chr7	123706740	123706826	100	1	0	0	0	0	0	0	0	0	0	0	0	0	0	0	0	0	0	0	0	0	0	0	0	0	0	0	0	0	0	0	0	0	0	0	0	0	0	0
WASL	HsaEX1043784	chr7	123713794	123713842	0.722857	0.00722857	0.019125	-0.00722857	-0.00722857	-0.00722857	-0.00722857	-0.00722857	0.0433714	-0.00722857	-0.00722857	-0.00722857	-0.00722857	-0.00722857	-0.00722857	-0.00282857	-0.00722857	-0.00722857	-0.00722857	-0.00722857	-0.00722857	-0.00722857	-0.00722857	-0.00722857	-0.00722857	-0.00722857	-0.00722857	-0.00112857	-0.00592857	-0.00722857	-0.00722857	0.0161714	0.0489714	-0.00722857	-0.00722857	-0.00722857	-0.00722857	-0.00722857	-0.00722857	-0.00722857
PCOLCE	HsaEX0046024	chr7	100604428	100604502	3.26143	0.0326143	0.0367362	0.00908571	0.0761857	-0.00281429	-0.0294143	-0.0159143	-0.0326143	-0.00451429	-0.0326143	0.00138571	-0.0188143	0.00738571	-0.0107143	-0.00191429	0.0460857	-0.00101429	-0.0169143	0.0236857	-0.0193143	-0.00741429	-0.0257143	-0.0268143	-0.00951429	-0.0119143	-0.00181429	-0.0279143	-0.0326143	-0.0263143	-0.0251143	-0.0326143	-0.00351429	-0.0116143	-0.0222143	-0.0326143	0.0134857	-0.00931429	-0.0233143	-0.0247143
RBM28	HsaEX0052685	chr7	128313175	128313274	99.7343	0.997343	0.00703014	0.00265714	0.00265714	0.00265714	-0.0159429	0.00265714	0.00265714	0.00265714	0.00265714	0.00265714	0.00265714	0.00265714	0.00265714	0.00265714	0.00265714	0.00265714	0.00265714	0.00265714	0.00265714	0.00265714	0.00265714	0.00265714	0.00265714	0.00265714	0.00265714	-0.00944286	0.00265714	0.00265714	0.00265714	0.00265714	0.00265714	-0.00294286	-0.0157429	0.00265714	0.00265714	0.00265714	-0.00584286	0.00265714
RBM28	HsaEX0052686	chr7	128325818	128325891	99.5229	0.995229	0.00822227	0.00477143	0.00477143	-0.0138286	0.00477143	0.00477143	0.00477143	-0.0100286	0.00477143	0.00477143	0.00477143	-0.145729	-0.0230286	0.00477143	0.00477143	0.00477143	-0.0487286	0.00477143	0.00477143	0.00477143	0.00477143	0.00477143	0.00477143	-0.111929	0.00477143	-0.0107286	0.00477143	-0.00522857	0.00477143	0.00477143	0.00477143	-0.0157286	-0.0785286	0.00477143	0.00477143	0.00477143	-0.00352857	0.00477143
IMPDH1	HsaEX0031609	chr7	128393722	128393738	1.45857	0.0145857	0.00594515	-0.00738571	0.00111429	-0.00228571	-0.000785714	-0.00508571	0.0104143	0.00401429	0.0279143	0.0441143	0.0186143	0.0184143	0.00831429	-0.0145857	0.0160143	0.0749143	-0.00188571	-0.0145857	0.00311429	0.0453143	0.0130143	-0.0145857	0.0230143	0.0152143	0.0734143	-0.00378571	-0.0145857	0.00471429	-0.00488571	0.0356143	0.0856143	-0.0131857	0.00391429	0.0559143	-0.0145857	0.0996143	0.00241429	0.0331143
PLOD3	HsaEX0048479	chr7	101212530	101212655	99.3257	0.993257	0.0069656	-0.00315714	-0.00845714	0.00674286	-5.71e-05	0.00674286	0.00674286	-0.00855714	0.00674286	-0.00275714	-0.0288571	0.00674286	-0.00145714	-0.0270571	0.00244286	0.00674286	-0.00995714	-0.0116571	-0.00725714	-0.00805714	0.00154286	-0.00375714	-0.0287571	0.00514286	0.00674286	-0.0116571	-0.0152571	-0.00105714	-0.0258571	-0.0167571	-0.0656571	0.00184286	0.00204286	-0.0101571	0.00674286	0.00454286	-0.0452571	0.00504286
PLOD3	HsaEX0048480	chr7	101215089	101215152	99.8986	0.998986	0.00268355	-0.00608571	0.00101429	0.00101429	0.00101429	0.00101429	0.00101429	0.00101429	0.00101429	-0.00518571	0.00101429	0.00101429	-0.0143857	0.00101429	0.00101429	-0.00248571	-0.00638571	0.00101429	-0.0175857	-0.00388571	-0.0142857	-0.0195857	-0.00418571	-0.0105857	-0.00678571	-8.57e-05	-0.00698571	-0.00358571	0.00101429	0.00101429	0.00101429	-0.00768571	-0.00558571	-0.00508571	0.00101429	-0.0162857	-0.000985714	-0.00688571
TMEM106B	HsaEX0065365	chr7	12231062	12231115	99.8129	0.998129	0.00495134	0.00187143	0.00187143	0.00187143	0.00187143	-0.0112286	0.00187143	0.00187143	0.00187143	0.00187143	0.00187143	0.00187143	0.00187143	0.00187143	-0.00792857	0.00187143	0.00187143	-0.00512857	-0.00622857	0.00187143	0.00187143	0.00187143	0.00187143	0.00187143	0.00187143	0.00187143	0.00187143	0.00187143	0.00187143	0.00187143	0.00187143	-0.00132857	-0.00832857	-0.00392857	0.00187143	0.00187143	-0.00342857	0.00187143
MEST	HsaEX0038851	chr7	130500835	130500890	97.96	0.9796	0.00969863	0.006	0.0048	0.0066	-0.0006	-0.0059	-0.019	0.0081	0.0029	-0.0199	-0.0145	0.0066	-0.0168	-0.0758	-0.0184	-0.0162	0.0121	0.0061	0.0088	0.0092	0.0055	0.0204	-0.0098	-0.0217	-0.0087	-0.0082	0.0098	-0.0017	0.0204	-0.0395	-0.016	-0.0263	-0.0194	-1.42e-16	-0.0001	0.0091	-0.0127	-0.0089
ANKMY2	HsaEX6007264	chr7	16609630	16609765	98.6571	0.986571	0.0198708	-0.0250714	0.0134286	0.00312857	0.0134286	-0.0317714	0.0134286	0.0134286	-0.0992714	0.00822857	-0.00327143	0.0134286	0.0134286	-0.0185714	0.00932857	-0.0591714	0.0134286	0.0134286	0.0134286	-0.0358714	-0.00587143	0.0134286	0.0134286	0.0134286	0.0134286	-0.0188714	0.0134286	0.00622857	0.0134286	-0.0676714	-0.00127143	0.0134286	0.0134286	-0.0453714	0.0134286	0.00722857	-0.0152714	0.0134286
TSPAN13	HsaEX6007275	chr7	16777798	16777911	99.8343	0.998343	0.00438439	0.00165714	0.00165714	-0.00994286	0.00165714	0.00165714	0.00165714	0.00165714	0.00165714	0.00165714	0.00165714	0.00165714	0.00165714	0.00165714	0.00165714	0.00165714	0.00165714	0.00165714	0.00165714	0.00165714	0.00165714	0.00165714	0.00165714	0.00165714	0.00165714	0.00165714	0.00165714	0.00165714	0.00165714	0.00165714	0.00165714	0.00165714	0.00165714	0.00165714	0.00165714	0.00165714	0.00165714	0.00165714
RARRES2	HsaEX0052326	chr7	150338615	150338723	92.9357	0.929357	0.0379598	0.0459429	-0.0457571	-0.0143571	0.0329429	0.0357429	-0.0133571	-0.0411571	-0.0475571	0.00474286	0.0506429	-0.00275714	0.0115429	-0.0163571	0.0184429	0.0540429	0.0280429	0.0239429	-0.00205714	0.0592429	0.0572429	-0.00275714	0.0495429	0.0500429	0.0296429	0.0556429	0.0552429	-0.00995714	0.0706429	0.0561429	-0.256357	-0.00835714	0.0314429	0.0605429	-0.0338571	0.0544429	0.0270429	0.0208429
RARRES2	HsaEX6011231	chr7	150340100	150340204	100	1	0	0	0	0	0	0	0	0	0	0	0	0	0	0	0	0	0	0	0	0	0	-0.0058	0	0	0	0	0	0	-0.0039	0	0	0	0	0	0	0	0	0
BLVRA	HsaEX6007927	chr7	43803676	43803847	99.7971	0.997971	0.00348172	0.00202857	0.00202857	0.00202857	-0.00447143	0.00202857	0.00202857	-0.00567143	0.00202857	0.00202857	-0.00187143	0.00202857	-0.00587143	0.00202857	0.00202857	-0.00347143	0.00202857	0.00202857	0.00202857	0.00202857	0.00202857	-0.0266714	-0.00267143	0.00202857	0.00202857	0.00202857	0.00202857	0.00202857	0.00202857	-7.14e-05	0.00202857	0.00202857	0.00202857	0.00202857	0.00202857	-0.0106714	0.00202857	0.00202857
TMEM248	HsaEX0011441	chr7	66950956	66951135	99.7029	0.997029	0.00786166	0.00297143	0.00297143	0.00297143	0.00297143	0.00297143	-0.0178286	0.00297143	0.00297143	0.00297143	-0.0374286	0.00297143	0.00297143	0.00297143	0.00297143	0.00297143	0.00297143	0.00297143	0.00297143	0.00297143	0.00297143	0.00297143	0.00297143	-0.0153286	0.00297143	0.00297143	0.00297143	-0.0139286	-0.0272286	0.00297143	0.00297143	0.00297143	0.00297143	0.00297143	0.00297143	0.00297143	-0.0570286	-0.0171286
YKT6	HsaEX6007973	chr7	44210866	44210931	0	0	0	0	0	0	0	0	0	0	0	0	0	0	0.0022	0	0	0	0	0	0.0059	0	0	0	0	0	0	0	0	0.0082	0	0	0	0	0	0	0	0	0	0
SEC61B	HsaEX0056979	chr9	99224092	99224170	0.0728571	0.000728571	0.000531395	0.000171429	-2.86e-05	-0.000328571	-0.000728571	-0.000228571	0.000171429	0.000971429	0.00167143	0.000371429	0.00187143	-0.000628571	0.00197143	0.00127143	0.00127143	0.000371429	0.000471429	0.000371429	0.00157143	0.000971429	0.000271429	0.00407143	0.00127143	-0.000128571	0.000271429	0.000971429	0.00417143	-0.000128571	0.00167143	-0.000528571	0.00757143	-2.86e-05	-0.000128571	0.000771429	-0.000728571	0.000971429	0.00287143	-0.000128571
CDC37L1	HsaEX6060547	chr9	4701864	4701923	99.8414	0.998414	0.00419541	0.00158571	0.00158571	-0.00951429	0.00158571	0.00158571	0.00158571	0.00158571	0.00158571	0.00158571	0.00158571	0.00158571	0.00158571	0.00158571	0.00158571	0.00158571	0.00158571	0.00158571	0.00158571	0.00158571	0.00158571	0.00158571	0.00158571	0.00158571	0.00158571	0.00158571	-0.0206143	0.00158571	0.00158571	0.00158571	0.00158571	0.00158571	0.00158571	0.00158571	0.00158571	0.00158571	0.00158571	0.00158571
FUBP3	HsaEX0026566	chr9	130619327	130619792	0	0	0	0	0	0	0	0	0	0	0	0	0.0329	0	0.0337	0.0345	0	0	0	0	0	0	0	0	0	0	0	0.0122	0	0	0	0	0	0	0	0	0	0	0	0
EDF1	HsaEX1012672	chr9	136865240	136865308	0.0828571	0.000828571	0.000540723	-0.000528571	-0.000328571	-2.86e-05	0.00107143	7.14e-05	0.000171429	-0.000428571	-0.000528571	-0.000428571	0.00197143	-0.000528571	-0.000728571	-2.86e-05	-0.000128571	0.000671429	-0.000828571	0.00117143	-0.000228571	-0.000828571	-0.000528571	-0.000828571	-0.000728571	7.14e-05	-0.000428571	-0.000328571	-0.000828571	0.000471429	-0.000628571	-0.000328571	0.00107143	-0.000828571	7.14e-05	-0.000628571	0.00367143	-0.000428571	-0.000328571	-0.000228571
BAG1	HsaEX0007540	chr9	33262105	33262246	2.70143	0.0270143	0.0153559	-0.0154143	0.00298571	0.0124857	0.0112857	-0.0146143	-0.0166143	0.0198857	-0.00951429	0.00788571	0.0229857	-0.0124143	-0.00151429	0.00818571	-0.0161143	-0.00721429	-0.00441429	0.00528571	-0.00411429	-0.000714286	0.142686	-0.00231429	0.0170857	-0.00731429	-0.0110143	-0.00941429	-0.00631429	-0.00641429	-0.00931429	-0.0124143	-0.00571429	-0.00251429	0.00338571	-0.0150143	0.00818571	-0.0169143	0.00388571	-0.0129143
HPS1	HsaEX0030407	chr10	98443124	98443234	100	1	0	0	0	0	0	0	0	0	0	0	0	0	0	0	0	0	0	0	0	0	0	0	0	0	0	0	0	0	0	0	0	0	0	0	0	0	0	0
PHYH	HsaEX6087578	chr10	13280976	13281110	99.8957	0.998957	0.00275914	0.00104286	0.00104286	0.00104286	0.00104286	0.00104286	0.00104286	-0.00625714	0.00104286	0.00104286	0.00104286	0.00104286	0.00104286	-0.00105714	0.00104286	-0.00625714	0.00104286	-0.0164571	0.00104286	0.00104286	0.00104286	0.00104286	-0.00545714	-0.0116571	0.00104286	0.00104286	0.00104286	0.00104286	0.00104286	0.00104286	0.00104286	0.00104286	0.00104286	0.00104286	0.00104286	0.00104286	0.00104286	-0.0186571
EIF3A	HsaEX6090784	chr10	119072890	119073053	100	1	0	0	0	0	0	0	0	0	0	0	0	0	-0.0116	0	0	0	0	0	0	0	0	0	0	0	0	0	0	0	0	0	0	0	0	0	0	0	0	0
SEC23IP	HsaEX6090852	chr10	119933008	119933167	100	1	0	0	0	0	0	0	0	0	0	0	0	0	0	0	0	0	0	0	0	0	0	0	0	0	0	0	0	0	0	0	0	0	0	0	0	0	0	0
ACTA2	HsaEX0002138	chr10	88941785	88941869	100	1	0	0	0	0	0	0	0	0	0	0	0	0	-0.0028	0	0	0	0	0	0	-0.0011	0	0	0	0	0	0	0	0	-0.0145	0	0	0	0	0	0	0	0	0
CUEDC2	HsaEX0017988	chr10	102425115	102425193	99.6586	0.996586	0.00381725	0.00121429	-0.00388571	-0.00568571	0.00341429	0.00341429	0.00341429	-0.00188571	0.00341429	0.00341429	0.00341429	0.00341429	-0.00208571	-0.0122857	-0.00318571	0.00341429	0.00341429	-0.0195857	0.00341429	-0.00908571	0.00341429	-0.00628571	0.00241429	0.00161429	0.00341429	0.00341429	-0.00868571	0.00341429	0.000214286	0.00111429	0.000314286	0.00341429	-0.00438571	0.00341429	0.00341429	-0.00228571	-0.00178571	0.00341429
GTPBP4	HsaEX6087307	chr10	997208	997308	100	1	0	0	0	0	0	0	0	0	0	0	0	0	0	0	0	0	0	0	0	0	0	0	0	0	0	0	0	0	0	0	0	0	0	0	0	0	0	0
GTPBP4	HsaEX0029041	chr10	1000677	1000868	99.7486	0.997486	0.004512	0.00251429	-0.00868571	0.00251429	0.00251429	0.00251429	0.00251429	-0.00388571	0.00251429	0.00181429	-0.00188571	-0.0141857	-0.00318571	-0.00298571	0.00251429	0.00251429	0.00251429	-0.00678571	0.00251429	-0.00478571	0.000314286	0.00251429	-0.00348571	0.00251429	-0.0146857	0.00111429	0.00251429	-0.00648571	0.00251429	0.00251429	0.00251429	-0.00558571	0.00251429	0.00251429	-0.0215857	-0.0164857	-0.00508571	-0.000885714
GTPBP4	HsaEX0029042	chr10	1005818	1005907	97.7786	0.977786	0.0208115	-0.0120857	0.0119143	0.0112143	0.00991429	0.0162143	-0.0423857	0.00521429	0.0222143	0.0179143	0.0160143	-0.0157857	-0.00168571	0.0160143	0.00791429	0.0148143	0.00131429	-0.00538571	0.00891429	0.0107143	0.00141429	-0.0231857	0.0134143	0.0107143	0.0173143	0.00831429	-0.0157857	0.00981429	-0.00438571	0.0180143	0.0102143	0.00931429	0.00561429	0.0222143	0.0222143	0.00831429	-0.0209857	0.00701429
GTPBP4	HsaEX6087303	chr10	1008958	1009035	100	1	0	0	0	0	0	0	0	0	0	0	0	0	0	0	0	0	0	0	0	0	0	0	0	0	0	0	0	0	0	0	0	0	0	0	0	-0.0041	0	0
BCCIP	HsaEX6091017	chr10	125826591	125826665	100	1	0	0	0	0	0	0	0	0	0	-0.0093	0	0	0	-0.0019	0	0	-0.0007	0	0	0	-0.0025	0	-0.0019	0	0	-0.013	0	0	0	0	0	0	0	0	0	0	0	0
BCCIP	HsaEX0007865	chr10	125830562	125830651	99.7971	0.997971	0.00253161	0.00112857	-0.00537143	0.000228571	0.000128571	0.00202857	0.00202857	-0.000171429	-0.00437143	-0.00877143	-0.00187143	-0.00177143	0.00202857	0.00202857	0.00202857	-0.00887143	0.00202857	-0.00557143	0.00202857	-0.00307143	-0.0142714	-0.0115714	-0.00947143	0.00202857	0.000228571	0.00202857	0.00202857	0.000928571	0.00202857	-0.00737143	0.00202857	0.00202857	-0.00577143	0.00202857	0.00202857	-0.0129714	0.00202857	-0.00117143
BCCIP	HsaEX1005548	chr10	125831905	125831959	0	0	0	0	0	0	0	0	0	0	0	0	0	0	0.0009	0.0014	0	0	0	0	0	0	0.0036	0	0	0.0021	0	0	0	0	0	0	0	0	0	0	0	0.0005	0	0
PITRM1	HsaEX0047778	chr10	3140687	3140765	100	1	0	0	0	0	0	0	0	0	0	0	0	0	0	0	-0.0051	-0.0094	0	0	0	-0.0333	0	0	0	0	0	0	0	-0.0088	0	0	0	0	0	0	0	0	-0.0195	0
PITRM1	HsaEX0047780	chr10	3143606	3143731	0.711429	0.00711429	0.0099737	-0.00711429	-0.00711429	0.0136857	0.0143857	-0.00711429	-0.00711429	0.000385714	-0.00461429	0.00468571	0.00428571	0.0691857	-0.00391429	0.0385857	-0.00171429	-0.00261429	-0.00141429	0.0213857	-0.00711429	-0.00711429	0.0111857	-0.00711429	0.00698571	-0.00711429	-0.00711429	0.0218857	0.0148857	-0.00451429	-0.00421429	-0.00711429	0.00868571	-0.00541429	-0.00381429	-0.00401429	-0.00711429	0.00238571	-0.00711429	-0.00711429
PITRM1	HsaEX0047774	chr10	3158040	3158153	100	1	0	0	0	0	0	0	0	0	0	0	0	0	0	0	0	0	0	0	0	0	0	0	0	0	0	0	0	0	0	0	0	0	0	0	0	0	0	0
PITRM1	HsaEX1028214	chr10	3165024	3165133	0	0	0	0	0	0	0	0	0	0	0	0	0	0	0	0	0	0	0	0	0	0	0	0	0	0	0	0	0	0	0	0.0027	0	0	0	0	0	0	0	0
PITRM1	HsaEX0047779	chr10	3165413	3165483	100	1	0	0	0	0	0	0	0	0	0	0	0	0	0	0	0	0	0	0	0	0	0	0	0	0	0	0	0	0	0	0	0	0	0	0	0	0	0	0
PITRM1	HsaEX0047781	chr10	3170104	3170206	100	1	0	0	0	0	0	0	0	0	0	-0.0114	0	0	-0.0242	-0.0223	0	0	0	0	-0.0183	0	0	0	0	0	0	0	0	0	0	0	0	0	0	0	-0.0354	0	0	0
STN1	HsaEX0044507	chr10	103898293	103898377	6.42857	0.0642857	0.0404812	0.000614286	-0.00658571	0.0438143	0.0567143	-0.00958571	-0.0642857	-0.0206857	-0.0457857	0.00131429	-0.0183857	0.107214	0.00901429	-0.0296857	0.00701429	-0.0474857	-0.0313857	-0.0463857	0.00621429	-0.0565857	-0.0642857	0.00451429	0.00711429	-0.0490857	-0.0366857	-0.0286857	0.171314	0.0163143	-0.0282857	-0.0603857	0.0342143	-0.00208571	0.0271143	-0.0309857	-0.0642857	0.0225143	0.0157143	-0.00868571
STN1	HsaEX6090254	chr10	103900062	103900223	98.6071	0.986071	0.0250773	-0.0485714	0.0139286	0.0139286	0.0139286	0.0139286	0.0139286	-0.0210714	0.0139286	0.0139286	0.0139286	0.0139286	0.00232857	-0.0521714	0.00562857	0.00882857	-0.00517143	-0.0282714	0.0139286	0.0139286	0.0139286	-0.0401714	-0.0187714	-0.00417143	0.0139286	-0.0252714	0.0139286	0.0139286	0.0139286	-0.0184714	0.00472857	-0.0818714	0.0139286	0.0139286	0.0139286	0.0139286	0.0139286	0.0139286
STN1	HsaEX0044508	chr10	103910527	103910622	100	1	0	0	0	0	0	0	0	0	0	0	0	0	-0.0026	0	0	0	0	0	0	0	0	0	0	0	0	-0.0187	0	-0.0443	0	0	0	0	0	0	0	0	0	0
FAM208B	HsaEX0008804	chr10	5759795	5759933	0.111429	0.00111429	0.00294812	-0.00111429	-0.00111429	-0.00111429	-0.00111429	0.00668571	-0.00111429	-0.00111429	-0.00111429	-0.00111429	0.0954857	-0.00111429	-0.00111429	-0.00111429	-0.00111429	-0.00111429	0.0875857	-0.00111429	0.0155857	-0.00111429	-0.00111429	-0.00111429	-0.00111429	-0.00111429	-0.00111429	0.0152857	0.0139857	-0.00111429	-0.00111429	-0.00111429	-0.00111429	-0.00111429	-0.00111429	0.131386	-0.00111429	-0.00111429	-0.00111429	-0.00111429
XPNPEP1	HsaEX0071755	chr10	109870731	109870904	99.8	0.998	0.0052915	0.002	-0.012	0.002	0.002	0.002	0.002	0.002	0.002	0.002	0.002	0.002	0.002	0.002	0.002	0.002	0.002	0.002	-0.0061	0.002	-0.0047	0.002	0.002	0.002	0.002	0.002	0.002	0.002	0.002	-0.0154	0.002	-0.0082	0.002	-0.0135	0.002	0.002	0.002	0.002
SMC3	HsaEX1037945	chr10	110568373	110568487	0.0171429	0.000171429	0.000453557	-0.000171429	-0.000171429	0.00102857	-0.000171429	-0.000171429	-0.000171429	-0.000171429	-0.000171429	-0.000171429	0.000628571	-0.000171429	-0.000171429	0.00102857	0.00962857	-0.000171429	-0.000171429	0.00422857	-0.000171429	0.00162857	0.00342857	-0.000171429	-0.000171429	-0.000171429	-0.000171429	-0.000171429	-0.000171429	-0.000171429	0.0285286	-0.000171429	-0.000171429	0.000128571	-0.000171429	0.00922857	0.0109286	-0.000171429	0.00482857	-0.000171429
PPIF	HsaEX6089139	chr10	79349076	79349106	99.95	0.9995	0.000866025	-0.0015	0.0005	-0.001	0.0005	0.0005	0.0005	0.0005	0.0005	0.0005	-0.0044	0.0005	-0.0022	0.0005	0.0005	0.0005	0.0005	-0.0011	0.0005	0.0005	0.0005	0.0005	0.0005	-0.0046	0.0005	0.0005	0.0005	-0.0018	0.0005	0.0005	0.0005	0.0005	0.0005	0.0005	0.0005	0.0005	0.0005	0.0005
UBTF	HsaEX0069040	chr17	44208619	44208669	2.37143	0.0237143	0.0172243	-0.0237143	0.00168571	0.0224857	-0.0139143	-0.0125143	0.0162857	0.00968571	0.0109857	0.0270857	0.0117857	0.0640857	0.0173857	0.0276857	-0.0161143	0.000885714	0.0271857	0.0230857	0.0252857	-0.0178143	0.0371857	-0.0237143	-0.00921429	-0.00421429	0.00218571	-0.0147143	0.0339857	0.0152857	0.0120857	-0.0237143	0.0233857	-0.00241429	-0.00981429	0.0319857	-0.0237143	-0.0149143	0.0733857	-0.00781429
UBTF	HsaEX0069041	chr17	44210792	44210947	99.2243	0.992243	0.0205235	0.00775714	0.00775714	0.00775714	-0.0465429	0.00775714	0.00775714	0.00775714	-0.00724286	-0.0177429	0.00775714	0.00775714	0.00775714	-0.0720429	0.00775714	0.00775714	0.00775714	0.00775714	-0.0269429	0.00775714	-0.000342857	-0.109243	0.00775714	0.00775714	0.00775714	-0.0140429	-0.0693429	-0.0189429	0.00775714	0.00775714	0.00775714	-0.0108429	-0.0424429	0.00775714	-0.249943	-0.00484286	0.00775714	0.00775714
UBTF	HsaEX6022993	chr17	44211290	44211331	98.7629	0.987629	0.0327317	0.0123714	0.0123714	0.0123714	-0.0742286	0.0123714	0.0123714	0.0123714	0.0123714	0.0123714	-0.00682857	0.0123714	0.0123714	-0.0367286	0.0123714	0.0123714	0.0123714	0.0123714	0.0123714	0.0123714	0.0123714	0.0123714	0.0123714	0.0123714	0.0123714	0.0123714	0.0123714	0.0123714	0.0123714	0.0123714	0.0123714	0.0123714	0.00437143	0.0123714	0.0123714	0.0123714	0.0123714	0.0123714
UBTF	HsaEX6022988	chr17	44215906	44215989	99.44	0.9944	0.0148162	0.0056	0.0056	0.0056	0.0056	-0.0336	0.0056	0.0056	0.0056	0.0056	0.0056	0.0056	0.0056	-0.0406	0.0056	0.0056	0.0056	0.0056	0.0056	0.0056	0.0056	0.0056	0.0056	0.0056	0.0056	0.0056	0.0056	0.0056	0.0056	0.0056	0.0056	0.0056	0.0056	0.0056	0.0056	0.0056	0.0056	0.0056
KPNB1	HsaEX0034990	chr17	47669678	47669869	100	1	0	0	0	0	0	0	0	0	0	0	0	0	0	0	0	0	0	0	0	0	-0.0086	0	0	0	0	0	0	0	0	0	0	0	0	-0.01	0	0	0	0
KPNB1	HsaEX0034991	chr17	47673490	47673561	100	1	0	0	0	0	0	0	0	0	0	0	0	0	0	0	-0.0106	0	0	-0.0105	0	0	-0.0037	0	-0.0093	0	0	0	0	0	0	-0.0024	0	0	0	-0.0079	0	0	0	0
TRIM16L	HsaEX0067037	chr17	18723770	18723831	3.53286	0.0353286	0.009924	-0.0113286	-0.00132857	0.00267143	0.0111714	-0.00542857	0.0141714	-0.00992857	0.0127714	-0.000328571	-0.000428571	-0.0103286	0.00677143	0.00237143	-0.00462857	-0.00612857	0.000971429	-0.0169286	0.00427143	0.0115714	-0.0212286	0.0161714	0.0124714	-0.00662857	-0.0259286	-0.00432857	0.0112714	-0.00702857	-0.0173286	0.0165714	0.0176714	-0.00952857	-0.0230286	-0.00732857	0.0190714	0.0312714	0.0351714	-0.0130286
GALK1	HsaEX0026856	chr17	75763014	75763149	99.9	0.999	0.001843	0.001	0.001	-0.0013	-0.0037	0.001	0.001	0.001	0.001	-0.0145	0.001	0.001	0.001	-0.0115	0.001	0.001	0.001	0.001	0.001	0.001	0.001	0.001	0.001	-0.0001	0.001	0.001	-0.0292	-0.0066	0.001	0.001	0.001	0.001	0.001	0.001	0.001	0.001	0.001	0.001
GALK1	HsaEX1015151	chr17	75763581	75763667	0	0	0	0	0	0	0	0	0	0	0	0	0	0	0	0	0	0	0	0	0	0	0.0409	0	0	0	0	0	0	0	0.0053	0	0	0	0	0	0	0	0	0
ENO3	HsaEX0022453	chr17	4952025	4952147	0.967143	0.00967143	0.00715884	-0.00597143	0.0109286	0.00182857	0.00482857	-0.00687143	-0.00817143	0.00342857	-0.00817143	0.0115286	0.00472857	-0.00247143	-0.000171429	0.0462286	0.00522857	0.00252857	0.00102857	0.00152857	0.00382857	0.00312857	0.0902286	0.000828571	-0.00387143	-7.14e-05	-7.14e-05	-0.000171429	-0.00607143	0.00132857	0.000928571	0.00352857	-0.00687143	0.000528571	0.00922857	-0.00597143	-0.00967143	-0.00337143	-0.00627143	-0.00317143
NUP88	HsaEX0044403	chr17	5410703	5410789	99.7371	0.997371	0.00467929	-0.0100714	0.00262857	0.000828571	0.00262857	0.00262857	0.00262857	-0.00127143	-0.00607143	0.00262857	-0.00197143	0.00262857	-7.14e-05	-0.00407143	-0.00367143	-0.000871429	-0.00167143	-0.000771429	0.00262857	-0.0239714	-0.00727143	0.00262857	0.00262857	0.000828571	0.00262857	0.00132857	0.00262857	0.00142857	-0.00347143	-0.00207143	-0.000471429	0.00262857	-0.0132714	0.00262857	0.00262857	0.000928571	-0.00117143	0.00262857
NUP88	HsaEX0044404	chr17	5418015	5418116	1.69286	0.0169286	0.00549628	0.000671429	0.000571429	0.00597143	-0.00882857	0.00717143	-0.00272857	-0.00282857	0.00747143	0.00487143	0.00237143	0.0165714	-0.0125286	0.0138714	0.000271429	-0.00492857	-0.0131286	-0.00272857	-0.0111286	-0.00792857	0.00517143	-0.0169286	0.00187143	-0.0113286	-0.0169286	0.000571429	-0.0169286	-0.00452857	0.00257143	0.00127143	-0.0131286	-0.00732857	-0.000428571	0.00187143	-0.0104286	-0.0139286	-0.00722857	-0.00702857
BLMH	HsaEX6021856	chr17	30266885	30266954	99.7257	0.997257	0.00725692	0.00274286	0.00274286	0.00274286	-0.0164571	0.00274286	0.00274286	0.00274286	0.00274286	0.00274286	0.00274286	0.00274286	0.00274286	0.00274286	0.00274286	0.00274286	0.00274286	0.00274286	0.00274286	-0.0469571	-0.00195714	0.00274286	0.00274286	0.00274286	0.00274286	0.00274286	0.00274286	0.00274286	0.00274286	0.00274286	0.00274286	0.00274286	0.00274286	0.00274286	0.00274286	0.000342857	-0.00535714	0.00274286
BLMH	HsaEX0008167	chr17	30273416	30273479	0.232857	0.00232857	0.00348268	0.00677143	-0.00232857	0.00227143	-0.00232857	-0.00232857	-0.00232857	0.000271429	0.00367143	0.00737143	0.00177143	-0.00232857	0.000271429	0.000371429	0.0124714	-0.00232857	0.00277143	-0.00232857	-0.000128571	0.00937143	-0.00232857	0.0711714	0.00797143	0.00547143	0.000771429	0.00527143	-0.00232857	0.00367143	0.000771429	0.00987143	0.0429714	-0.00232857	0.0128714	-0.00232857	-0.00232857	0.00257143	0.00247143	0.00827143
CCDC47	HsaEX0013291	chr17	63752320	63752429	100	1	0	0	0	0	0	0	0	0	0	0	0	0	0	0	0	0	0	0	0	0	0	0	0	0	0	0	0	0	0	0	0	0	0	0	0	0	0	0
CCDC47	HsaEX6024120	chr17	63764740	63764847	99.9371	0.999371	0.00166304	0.000628571	0.000628571	0.000628571	-0.00377143	0.000628571	0.000628571	0.000628571	-0.0120714	0.000628571	0.000628571	0.000628571	-0.00107143	0.000628571	-0.000271429	0.000628571	0.000628571	0.000628571	-0.00237143	0.000628571	0.000628571	0.000628571	0.000628571	0.000628571	-0.00337143	0.000628571	0.000628571	-0.00127143	0.000628571	-0.00747143	0.000628571	0.000628571	0.000628571	-0.000571429	0.000628571	0.000628571	0.000628571	0.000628571
DRG2	HsaEX0020976	chr17	18106433	18106470	99.5671	0.995671	0.00489888	-0.00477143	0.00432857	-0.00797143	-0.000971429	0.00432857	0.00432857	0.000728571	0.00432857	0.00432857	0.00432857	-0.0370714	-0.0171714	-0.0143714	0.00152857	-0.00897143	-0.0160714	-0.0234714	-0.0171714	0.00432857	-0.0196714	0.00432857	-0.00677143	-0.00747143	-0.0118714	-0.0103714	-0.0196714	0.00432857	0.00432857	-0.00527143	-0.0199714	-0.000471429	0.00432857	-0.0288714	-0.0747714	-0.00947143	-0.00467143	0.00182857
FTSJ3	HsaEX6024155	chr17	63821030	63821115	100	1	0	0	0	0	0	0	0	0	0	0	0	0	0	0	0	0	0	0	0	0	0	0	0	0	0	0	0	0	0	0	0	0	0	0	0	0	0	0
FTSJ3	HsaEX0026545	chr17	63821984	63822168	99.9471	0.999471	0.00139847	0.000528571	0.000528571	0.000528571	0.000528571	0.000528571	0.000528571	-0.00317143	0.000528571	0.000528571	-0.0127714	0.000528571	0.000528571	0.000528571	-0.00607143	0.000528571	-0.0125714	0.000528571	0.000528571	0.000528571	-0.00357143	0.000528571	0.000528571	-0.0114714	0.000528571	0.000528571	0.000528571	0.000528571	0.000528571	-0.0196714	0.000528571	0.000528571	0.000528571	0.000528571	0.000528571	-0.0183714	0.000528571	0.000528571
FTSJ3	HsaEX0026544	chr17	63825048	63825104	99.9057	0.999057	0.00249457	0.000942857	0.000942857	-0.00565714	0.000942857	0.000942857	0.000942857	0.000942857	0.000942857	0.000942857	0.000942857	0.000942857	0.000942857	0.000942857	0.000942857	0.000942857	0.000942857	0.000942857	0.000942857	0.000942857	0.000942857	0.000942857	0.000942857	0.000942857	0.000942857	0.000942857	0.000942857	0.000942857	0.000942857	0.000942857	0.000942857	0.000942857	0.000942857	0.000942857	0.000942857	0.000942857	0.000942857	0.000942857
ALDH3A1	HsaEX0003625	chr17	19738996	19739095	89.8257	0.898257	0.0201378	0.0355429	0.00834286	-0.0298571	-0.0135571	-0.00415714	0.00254286	0.00114286	0.00804286	-0.00775714	-0.00725714	-0.0270571	0.0134429	-0.0854571	-5.71e-05	0.0259429	-0.00915714	0.00624286	-0.0230571	0.00444286	-0.372557	-0.106457	-0.00125714	-0.00295714	-0.0303571	0.0361429	-0.0393571	0.0166429	-0.0194571	0.0654429	-0.131357	-0.0209571	-0.121657	0.0102429	0.0647429	0.0293429	-0.00255714	0.0141429
ALDH3A1	HsaEX6021478	chr17	19740336	19740477	100	1	0	0	0	0	0	0	0	0	0	0	0	0	0	0	0	0	0	0	0	0	0	0	0	0	0	0	0	0	0	0	0	0	0	0	0	0	0	0
DDX5	HsaEX6024237	chr17	64502439	64502549	99.9871	0.999871	0.000170434	-7.14e-05	-0.000171429	0.000128571	0.000128571	-0.000271429	0.000128571	0.000128571	0.000128571	0.000128571	-0.000271429	0.000128571	-0.000571429	0.000128571	-0.000271429	-0.000471429	0.000128571	0.000128571	0.000128571	0.000128571	0.000128571	0.000128571	-0.000471429	0.000128571	0.000128571	0.000128571	0.000128571	0.000128571	0.000128571	0.000128571	0.000128571	0.000128571	-0.000671429	0.000128571	0.000128571	0.000128571	0.000128571	-7.14e-05
PSMD11	HsaEX0050611	chr17	32454768	32454877	0.404286	0.00404286	0.00317325	-0.00324286	-0.00174286	0.00615714	-0.000242857	-0.00254286	0.00155714	5.71e-05	0.00255714	0.00155714	-0.000742857	-0.00404286	0.00255714	-0.00264286	0.00275714	0.00135714	0.00485714	0.00375714	-0.000842857	0.0114571	-0.00214286	0.00515714	0.00235714	0.00555714	-4.29e-05	-0.00104286	-0.00404286	0.00105714	-0.00134286	0.00145714	-0.000142857	0.00855714	-0.00404286	-0.00154286	-0.00404286	0.00145714	0.00805714	-0.00404286
PSMD11	HsaEX6021989	chr17	32468999	32469193	99.9943	0.999943	0.000151186	5.71e-05	5.71e-05	-0.000342857	5.71e-05	5.71e-05	5.71e-05	5.71e-05	5.71e-05	5.71e-05	-0.00224286	5.71e-05	5.71e-05	-0.00524286	5.71e-05	5.71e-05	5.71e-05	-0.00754286	5.71e-05	5.71e-05	5.71e-05	5.71e-05	5.71e-05	5.71e-05	5.71e-05	5.71e-05	5.71e-05	5.71e-05	5.71e-05	5.71e-05	-0.00204286	5.71e-05	5.71e-05	5.71e-05	5.71e-05	-0.00104286	-0.00314286	-0.00394286
ABCC3	HsaEX6023582	chr17	50687604	50687730	99.5729	0.995729	0.00961539	0.00427143	-0.0215286	0.00427143	0.000171429	0.00427143	0.00427143	0.00427143	0.00427143	0.00427143	-0.0305286	-0.00642857	7.14e-05	0.00427143	0.00427143	0.00427143	0.00427143	0.00427143	0.00427143	0.00427143	0.00427143	0.00427143	0.00427143	-0.0119286	0.00427143	0.00327143	0.00427143	0.00427143	0.00427143	-0.00342857	0.00427143	-0.00922857	-0.0179286	7.14e-05	0.00427143	0.00427143	0.00427143	0.00427143
EFTUD2	HsaEX0021787	chr17	44853906	44854033	0.0542857	0.000542857	0.000836375	-0.000542857	-0.000542857	-0.000142857	0.000757143	0.00155714	-0.000542857	-0.000542857	-0.000542857	0.00425714	-0.000542857	-0.000542857	-0.000542857	-0.000542857	0.000557143	-0.000542857	0.00325714	0.0109571	-0.000542857	-0.000542857	0.00135714	-0.000542857	-0.000542857	0.00675714	-0.000542857	-0.000542857	-0.000542857	-0.000542857	-0.000542857	-0.000542857	-0.000542857	-0.000542857	-0.000542857	-0.000542857	-0.000542857	-0.000542857	-0.000542857	-0.000542857
EFTUD2	HsaEX0021788	chr17	44879556	44879638	100	1	0	0	0	0	0	0	0	0	0	0	0	0	0	0	0	0	0	0	-0.0012	0	0	0	0	0	0	0	0	0	0	0	0	0	0	0	0	0	0	0
NAT9	HsaEX0041738	chr17	74772483	74772576	1.00286	0.0100286	0.0229589	-0.0100286	-0.00642857	-0.0100286	-0.00532857	0.0518714	-0.0100286	-0.0100286	-0.0100286	-0.0100286	0.0185714	-0.0100286	-0.00242857	-0.0100286	0.0140714	-0.0100286	0.00277143	-0.00122857	-0.0100286	-0.00752857	0.0115714	-0.0100286	-0.00172857	0.00257143	0.0595714	0.000971429	-0.0100286	0.000971429	0.00147143	-0.0100286	-0.0100286	-0.0100286	-0.00722857	-0.0100286	0.0269714	-0.00682857	-0.0100286	-0.0100286
ALDOC	HsaEX6021611	chr17	28574494	28574577	100	1	0	0	0	0	0	0	0	0	0	0	0	0	0	0	0	0	0	0	0	0	0	0	0	0	0	0	0	0	0	-0.0002	0	0	0	0	0	0	0	0
CHIC2	HsaEX0015182	chr4	54049039	54049106	100	1	0	0	0	0	0	0	0	0	0	0	0	0	0	0	0	0	0	0	0	0	0	-0.0622	0	0	0	0	0	0	0	0	-0.0356	0	0	0	0	0	-0.071	0
LAMTOR3	HsaEX6085553	chr4	99885542	99885606	100	1	0	0	0	0	0	0	0	0	0	0	0	0	0	0	0	0	0	0	0	0	0	0	0	0	0	0	0	0	0	0	0	0	0	0	0	0	0	0
AREG	HsaEX1004356	chr4	74449047	74449248	100	1	0	0	0	0	0	0	0	0	0	0	0	0	0	0	0	0	0	0	0	0	0	0	0	0	0	0	0	-0.0226	0	0	0	0	0	0	0	0	0	0
GRPEL1	HsaEX0028776	chr4	7066628	7066773	0.0128571	0.000128571	0.000340168	-0.000128571	-0.000128571	0.000771429	-0.000128571	-0.000128571	-0.000128571	-0.000128571	-0.000128571	-0.000128571	-0.000128571	-0.000128571	0.00117143	-0.000128571	0.00367143	0.00147143	0.000371429	0.000971429	-0.000128571	-0.000128571	-0.000128571	-0.000128571	-0.000128571	-0.000128571	-0.000128571	0.000971429	-0.000128571	-0.000128571	0.00367143	-0.000128571	-0.000128571	-0.000128571	-0.000128571	0.00167143	-0.000128571	-0.000128571	-0.000128571	-0.000128571
GALNT7	HsaEX0026952	chr4	173316511	173316560	0	0	0	0	0	0	0	0	0	0	0	0.0008	0	0	0	0	0	0	0	0	0	0	0	0	0	0	0	0	0	0.0004	0	0	0.0014	0	0	0.0026	0	0	0	0
DHX15	HsaEX6083807	chr4	24537051	24537165	99.9057	0.999057	0.00180172	0.000942857	0.000942857	0.000942857	-0.000957143	-0.00375714	0.000942857	0.000942857	0.000942857	0.000942857	0.000942857	0.000942857	0.000942857	-0.000157143	0.000942857	0.000942857	-0.00215714	-0.00915714	0.000942857	0.000942857	0.000942857	0.000942857	0.000942857	0.000942857	-0.0179571	-0.00175714	0.000942857	0.000942857	0.000942857	-0.00315714	0.000942857	0.000942857	0.000942857	0.000942857	0.000942857	0.000942857	0.000942857	0.000942857
DHX15	HsaEX6083805	chr4	24540840	24540911	100	1	0	0	0	0	0	0	0	0	0	0	0	0	0	0	0	0	0	0	0	0	0	0	0	0	0	0	0	0	0	0	0	0	0	0	0	0	0	0
DHX15	HsaEX6083799	chr4	24570654	24570847	99.7557	0.997557	0.00323206	-0.00155714	0.00244286	0.00244286	-0.00525714	0.00244286	0.00244286	-0.00295714	0.00244286	0.00244286	0.00244286	0.00244286	0.00244286	0.00244286	0.00244286	0.00244286	0.00244286	0.00244286	0.00244286	0.00244286	0.00244286	0.00244286	0.00244286	0.00244286	0.00244286	0.00244286	0.00244286	0.00244286	0.00244286	0.00244286	0.00244286	0.000142857	0.00244286	0.00244286	0.00244286	0.00244286	0.00244286	0.00244286
UGDH	HsaEX6084033	chr4	39505237	39505370	100	1	0	0	0	0	0	0	0	0	0	0	0	0	0	0	0	0	0	0	0	0	0	0	0	0	0	0	0	0	0	0	0	0	0	0	0	0	0	0
UGDH	HsaEX6084030	chr4	39509764	39509903	100	1	0	0	0	0	0	0	0	0	0	0	0	0	0	0	0	0	0	0	0	0	0	0	0	0	0	0	0	0	0	0	0	0	0	0	0	0	0	0
UGDH	HsaEX0069138	chr4	39510661	39510861	98.7914	0.987914	0.00640167	0.00448571	-0.00511429	-0.00341429	-0.00611429	0.0120857	-0.00211429	0.000185714	-0.0545143	0.00668571	-0.0221143	0.00578571	0.0120857	-0.102314	0.00128571	0.0120857	-0.00811429	0.00558571	-0.00231429	-0.0854143	-0.0214143	0.0120857	0.0120857	0.0120857	-0.0699143	-0.0494143	-0.0522143	0.00478571	0.0120857	-0.0154143	-0.00341429	-0.0486143	-0.0135143	0.0120857	0.0120857	0.00988571	0.00478571	0.0120857
CTSC	HsaEX0017922	chr11	88296133	88296264	99.7857	0.997857	0.00315957	0.00214286	0.00214286	0.00214286	-0.000657143	-0.000257143	-0.00665714	0.00114286	-0.00275714	0.00114286	0.000842857	0.00214286	0.00154286	-0.00555714	0.00124286	0.000942857	-0.00245714	-0.0116571	-0.000257143	0.00144286	0.00214286	0.00214286	-0.00175714	0.00194286	-0.000257143	0.00104286	0.00214286	0.00214286	0.00214286	0.000942857	0.00214286	-0.00175714	4.29e-05	-0.00155714	0.00214286	-0.000657143	0.000742857	0.00174286
ELP4	HsaEX1013016	chr11	31628239	31628419	0	0	0	0	0	0	0	0	0	0	0	0	0	0	0.0107	0	0.0007	0	0	0	0	0	0	0	0	0	0	0	0	0	0	0	0	0	0	0	0	0	0	0
ZPR1	HsaEX6004812	chr11	116784378	116784448	100	1	0	0	0	0	0	0	0	0	0	0	0	0	0	0	0	0	-0.0134	0	0	0	0	0	0	0	0	0	0	0	0	0	0	0	-0.0232	0	0	0	0	0
ZPR1	HsaEX6004810	chr11	116785099	116785146	100	1	0	0	0	0	0	0	0	0	0	0	0	0	0	0	0	0	0	0	0	0	0	0	0	0	0	0	0	0	0	0	0	0	0	0	0	0	0	0
ST3GAL4	HsaEX0061968	chr11	126406943	126407023	100	1	0	0	0	0	0	0	0	0	0	0	0	0	0	0	0	0	-0.0016	-0.0154	0	0	0	0	0	0	0	0	0	-0.0011	0	0	0	0	0	0	0	0	0	0
RNF141	HsaEX6000781	chr11	10519034	10519141	99.7471	0.997471	0.00668997	0.00252857	0.00252857	-0.0151714	0.00252857	0.00252857	0.00252857	0.00252857	0.00252857	0.00252857	0.00252857	0.00252857	0.00252857	0.000828571	0.00252857	0.00252857	0.00252857	0.00252857	0.00252857	0.00252857	0.00252857	0.00252857	0.00252857	0.00252857	0.00252857	0.00252857	0.00252857	0.00252857	0.00252857	0.00252857	-0.00667143	0.00252857	-0.0156714	0.00252857	0.00252857	0.00252857	0.00252857	0.00252857
RNF141	HsaEX0053900	chr11	10531827	10532015	0.417143	0.00417143	0.0110366	-0.00417143	-0.00417143	-0.00417143	0.0250286	-0.00417143	-0.00417143	-0.00417143	-0.00417143	-0.00417143	-0.00417143	-0.00417143	-0.00417143	-0.00417143	-0.00417143	-0.00417143	-0.00417143	-0.00417143	-0.00417143	-0.00417143	-0.00417143	-0.00417143	-0.00277143	-0.00417143	-0.00417143	-0.00417143	-0.00417143	-0.00417143	-0.00417143	-0.00417143	-0.00417143	-0.00417143	-0.00417143	-0.00417143	-0.00417143	-0.00417143	-0.00417143	-0.00417143
PTPMT1	HsaEX0050944	chr11	47569700	47569891	73.5971	0.735971	0.0473205	-0.00167143	-0.0687714	0.0341286	0.0437286	-0.00297143	-0.0551714	0.0507286	0.00632857	-0.0405714	-0.0852714	-0.0979714	0.0251286	-0.00947143	0.0502286	0.0764286	-0.0631714	-0.208471	-0.0323714	-0.00267143	0.0727286	-0.00297143	0.0409286	-0.0684714	0.0844286	0.0291286	-0.0606714	0.0577286	0.0507286	-0.0852714	0.154029	-0.114971	-0.101471	0.0410286	-0.0851714	-0.158471	-0.433871	-0.0172714
CARS	HsaEX6000459	chr11	3017857	3017954	100	1	0	0	0	0	0	0	0	0	0	0	0	0	0	0	0	0	0	0	0	0	0	0	0	0	0	0	0	0	0	0	0	0	0	0	0	0	0	0
CARS	HsaEX6000455	chr11	3020220	3020332	100	1	0	0	0	0	0	0	0	0	0	0	0	0	0	0	0	0	0	0	0	0	0	0	0	0	0	0	0	0	0	0	0	0	0	0	0	0	0	0
AIP	HsaEX0003326	chr11	67489267	67489455	96.3514	0.963514	0.0250346	0.00118571	-0.0386143	0.00118571	-0.00601429	0.0296857	0.0314857	-0.0189143	0.0228857	0.0112857	-0.0245143	-0.0291143	-0.00441429	-0.0643143	-0.00821429	0.0341857	0.00418571	-0.0750143	-0.0228143	0.0165857	-0.0423143	-0.0502143	0.00568571	-0.0123143	-0.0250143	-0.0119143	0.0133857	0.0177857	-0.0530143	-0.0216143	-0.0296143	-0.0226143	0.00808571	0.000685714	0.0364857	-0.00191429	-0.0465143	0.0261857
METAP2	HsaEX6068338	chr12	95511895	95511998	99.7114	0.997114	0.00518666	0.00288571	0.00288571	0.00288571	0.00288571	-0.0100143	-0.00441429	0.00288571	0.00288571	0.00288571	0.00288571	0.00288571	-0.00131429	0.00288571	-0.00111429	0.00288571	0.00228571	0.00288571	0.00288571	0.00288571	0.00288571	0.00288571	0.00288571	0.00288571	0.00288571	0.00288571	0.00288571	0.00188571	-0.00151429	0.00288571	0.00148571	0.00288571	0.00288571	0.00288571	0.00288571	0.00218571	0.00288571	0.00288571
LTA4H	HsaEX1022409	chr12	96011753	96011865	0.217143	0.00217143	0.00574506	-0.00217143	0.0130286	-0.00217143	-0.00217143	-0.00217143	-0.00217143	-0.00217143	-0.00217143	-0.00217143	0.00302857	-0.00217143	-0.00217143	-0.00217143	-0.00217143	-0.00217143	-0.00217143	-0.00217143	-0.00217143	-0.00217143	-0.00217143	-0.00217143	-0.00217143	-0.00217143	-0.00217143	-0.00217143	-0.00217143	-0.00217143	0.00562857	-0.00217143	-0.00217143	-0.00217143	-0.00217143	-0.00217143	-0.00217143	-0.00217143	-0.000471429	-0.00217143
LTA4H	HsaEX1022410	chr12	96020690	96020758	0	0	0	0	0	0	0	0	0	0	0	0	0	0	0	0	0	0	0	0	0	0	0.0021	0	0.003	0	0	0	0	0.003	0	0	0.0047	0	0	0	0	0	0	0
MAGOHB	HsaEX0037295	chr12	10612946	10612978	2.82571	0.0282571	0.00976914	-0.0102571	-0.00795714	0.00754286	-0.00475714	-0.00485714	0.0170429	0.00324286	0.0348429	0.0115429	0.0828429	-0.0230571	0.0206429	0.0189429	0.00254286	-0.00495714	0.0139429	0.0116429	-0.00235714	0.0295429	-0.00285714	-0.0129571	0.0289429	0.00324286	-0.0149571	0.0166429	0.0144429	-0.0183571	0.00614286	-0.0205571	0.0111429	0.0104429	-0.00305714	-0.0205571	-0.0162571	0.000142857	-0.00325714	-0.0220571
MANSC1	HsaEX1022744	chr12	12338943	12339051	0	0	0	0	0	0	0	0	0	0	0	0	0	0	0	0	0	0	0	0	0	0.0025	0	0	0	0	0	0	0	0	0	0	0	0	0	0	0	0.0045	0.0126	0
ALDH2	HsaEX6069151	chr12	111799906	111800063	99.5743	0.995743	0.0112633	-0.0255429	0.00425714	0.00425714	0.00425714	0.00425714	0.00425714	0.00425714	0.00425714	0.00425714	0.00425714	0.00425714	-0.0263429	0.000157143	-0.00984286	0.00425714	0.00425714	0.00425714	0.00425714	0.00425714	0.00425714	0.00425714	0.00425714	0.00425714	0.00425714	0.00425714	0.00425714	0.00425714	-0.0125429	0.00425714	0.00425714	0.00425714	0.00425714	0.00425714	0.00425714	0.00425714	0.00425714	-0.00194286
NAA25	HsaEX6069174	chr12	112042039	112042104	100	1	0	0	0	0	0	0	0	0	0	0	0	0	0	0	0	0	0	0	0	0	0	0	0	0	0	0	0	0	0	0	0	0	0	0	0	0	0	0
NAA25	HsaEX1025009	chr12	112045827	112045878	0.205714	0.00205714	0.00377662	-0.00205714	0.00754286	-0.00205714	0.00274286	-0.00205714	-0.00205714	-0.00205714	0.0780429	-0.00205714	-0.00205714	0.0325429	-0.00205714	0.0213429	0.00154286	-0.00205714	0.0219429	-0.00205714	-0.00205714	-0.00205714	-0.00105714	-0.00205714	0.0156429	-0.000457143	-0.00205714	0.0345429	-0.00205714	-0.00205714	-0.00205714	-0.00205714	0.0587429	-0.00205714	0.0177429	0.0267429	-0.00205714	0.0144429	0.00894286	-0.00205714
NAA25	HsaEX0041476	chr12	112078387	112078541	0.178571	0.00178571	0.00323132	0.00261429	-0.00178571	0.00631429	-0.00178571	-0.00178571	-0.00178571	-0.00178571	-0.00178571	0.0241143	0.0110143	0.0402143	-0.00178571	0.0486143	-0.00178571	0.00111429	0.0168143	0.00161429	0.0259143	-0.00178571	0.00741429	0.194014	-0.00178571	1.43e-05	-0.00178571	0.00401429	-0.00178571	0.0374143	-0.00178571	0.0144143	0.0501143	0.0225143	-0.00178571	-0.00178571	-0.00178571	-0.00178571	-0.00178571	-0.00178571
GTF2H3	HsaEX0028950	chr12	123647963	123648126	97.9643	0.979643	0.0332603	-0.0692429	0.0203571	0.0203571	0.00135714	0.0203571	0.0203571	-0.0135429	0.0203571	0.0203571	0.0203571	0.0119571	0.0138571	0.0203571	0.0203571	0.0203571	0.00595714	0.0203571	-0.0138429	0.0203571	0.0203571	0.0203571	0.0203571	0.00605714	0.0203571	0.0203571	0.0203571	0.0203571	0.0203571	0.0203571	0.0203571	-0.00344286	0.0112571	-0.0426429	0.0203571	0.0203571	0.0203571	0.0203571
DDX55	HsaEX1011296	chr12	123609849	123609918	0	0	0	0	0	0	0	0	0	0	0	0	0	0	0	0	0	0	0	0	0	0	0	0	0	0	0	0	0	0	0	0	0	0	0	0	0	0	0	0
SLC38A1	HsaEX0059515	chr12	46201660	46201806	0.157143	0.00157143	0.0019414	-0.00157143	-0.00157143	-0.000371429	0.000328571	0.00102857	-0.00157143	0.00372857	0.000328571	-0.00157143	-0.000671429	-0.00157143	0.00222857	2.86e-05	-0.000571429	-0.00157143	-0.00137143	-0.00137143	-0.00157143	-0.00157143	-0.00157143	-0.00157143	-0.000871429	-0.00117143	-0.00157143	-0.00157143	-0.00157143	-0.00157143	-0.00157143	-0.00157143	0.000328571	-0.00157143	-0.00157143	-0.00157143	-0.00157143	-0.00107143	0.00172857	-0.00157143
RFC5	HsaEX0053181	chr12	118022286	118022359	99.7914	0.997914	0.00414505	-1.43e-05	0.00208571	0.00208571	0.00208571	-0.00921429	0.00208571	0.000885714	0.00208571	0.00208571	-0.00121429	0.00208571	0.00208571	0.00208571	-0.00181429	0.00208571	0.00108571	-0.00151429	-0.00121429	0.00208571	0.00208571	-0.0692143	-0.00571429	-0.00421429	0.00208571	-0.00201429	0.00208571	-0.00431429	0.00208571	0.00208571	0.00208571	-0.00381429	0.00208571	-0.00451429	0.00208571	-0.00111429	0.00208571	0.00208571
CAND1	HsaEX6067689	chr12	67310152	67310218	99.8471	0.998471	0.00318157	0.00152857	0.00152857	0.00152857	-0.000671429	-0.00697143	0.00152857	0.00152857	0.00152857	0.00152857	0.00152857	0.00152857	0.00152857	0.00152857	0.00152857	0.00152857	0.00152857	0.00152857	0.00152857	0.00152857	-0.00867143	0.00152857	0.00152857	0.00152857	0.00152857	0.00152857	-0.00577143	0.00152857	0.00152857	0.00152857	0.00152857	0.000828571	0.00152857	0.00152857	0.00152857	0.00152857	0.00152857	0.00152857
NUP107	HsaEX1026376	chr12	68687287	68687591	0	0	0	0	0	0	0	0	0	0	0	0.0052	0	0	0.0028	0	0	0	0	0	0	0	0.0102	0	0	0	0	0	0	0	0	0	0	0	0.0068	0	0	0.0041	0.0111	0.0041
NUP107	HsaEX0044231	chr12	68721118	68721177	99.0043	0.990043	0.013766	0.00995714	0.00995714	0.000257143	-0.00374286	-0.0286429	0.00995714	0.00225714	0.00995714	0.00995714	0.00255714	0.00995714	-0.0146429	-0.0312429	0.00675714	-0.0318429	0.00995714	0.00565714	0.00995714	0.00995714	-0.196443	0.00995714	-0.0275429	0.00995714	-0.0140429	-0.00344286	0.00995714	-0.0324429	0.00315714	-0.0866429	0.00995714	-0.0113429	0.00995714	-0.0245429	0.00995714	0.00995714	-0.0313429	0.00315714
NUP107	HsaEX0044232	chr12	68725727	68725796	99.93	0.9993	0.00185203	0.0007	-0.0042	0.0007	0.0007	0.0007	0.0007	0.0007	0.0007	0.0007	0.0007	0.0007	0.0007	0.0007	0.0007	0.0007	0.0007	0.0007	0.0007	0.0007	0.0007	0.0007	0.0007	0.0007	0.0007	0.0007	0.0007	0.0007	0.0007	0.0007	0.0007	0.0007	0.0007	0.0007	0.0007	0.0007	0.0007	0.0007
NUP107	HsaEX0044229	chr12	68735231	68735344	100	1	0	0	0	0	0	0	0	0	0	0	0	0	0	0	0	0	0	0	0	0	0	-0.0143	0	0	0	0	0	0	0	0	0	0	0	0	0	0	-0.0037	0
CHD4	HsaEX0015068	chr12	6573074	6573269	99.9014	0.999014	0.0017535	0.000985714	0.000985714	-0.00161429	-0.00331429	0.000985714	0.000985714	0.000985714	0.000985714	0.000985714	0.000985714	-0.0155143	0.000985714	-0.0198143	-0.00221429	0.000985714	-0.00151429	-0.0147143	0.000985714	0.000985714	-0.00411429	0.000985714	0.000985714	0.000985714	0.000985714	-0.00101429	-0.00361429	0.000985714	-0.00921429	0.000985714	0.000985714	-0.0131143	0.000985714	-0.0249143	0.000985714	0.000985714	0.000985714	0.000985714
USP5	HsaEX1043265	chr12	6865651	6865777	0	0	0	0	0	0	0	0	0	0	0	0	0.0086	0	0	0	0	0	0	0	0	0	0.0045	0	0	0	0	0	0	0	0	0	0	0	0	0	0	0.0047	0	0
ENO2	HsaEX0022450	chr12	6922056	6922092	100	1	0	0	0	0	0	0	0	0	0	0	0	0	-0.0366	0	0	0	0	0	0	0	0	0	0	0	0	0	0	0	0	0	0	0	0	0	0	0	-0.0085	0
CMAS	HsaEX6065541	chr12	22055149	22055291	100	1	0	0	0	0	0	0	0	0	0	0	0	0	0	0	0	0	0	0	0	0	-0.0048	0	0	0	0	0	0	0	0	0	-0.0102	0	0	0	0	0	0	0
SERINC1	HsaEX6049173	chr6	122456623	122456650	100	1	0	0	0	0	0	0	0	0	0	0	0	0	0	0	0	0	0	0	0	0	0	0	0	0	0	0	0	-0.0014	0	0	0	0	0	0	0	0	0	0
NCOA7	HsaEX0042099	chr6	125928174	125928247	100	1	0	0	0	0	0	0	0	0	0	0	0	0	0	0	0	0	0	0	0	0	0	0	0	0	0	0	0	0	0	0	0	0	0	0	0	0	0	0
FBXO5	HsaEX0025345	chr6	152976962	152977038	0.75	0.0075	0.0116169	-0.0075	-0.0024	0.011	0.0214	-0.0075	-0.0075	-0.0075	-0.0075	-0.0075	-0.0075	-0.0075	-0.0075	-0.0075	-0.0041	-0.0075	-0.0044	-0.0075	-0.0075	-0.0075	-0.004	-0.0075	-0.0075	-0.0075	0.0046	0.0004	-0.0075	-0.0075	-0.0075	0.0206	-0.0075	-0.0075	-0.0075	0.0624	-0.0075	-0.0075	-0.0075	0.0043
SRSF3	HsaEX1038997	chr6	36598429	36598526	0.0128571	0.000128571	0.000256348	-0.000128571	-0.000128571	-0.000128571	-2.86e-05	-0.000128571	-2.86e-05	0.000571429	-0.000128571	0.000171429	-0.000128571	-0.000128571	-0.000128571	-0.000128571	-0.000128571	-0.000128571	-0.000128571	0.000571429	-0.000128571	0.000171429	-0.000128571	-0.000128571	-0.000128571	-0.000128571	-0.000128571	-0.000128571	-0.000128571	-0.000128571	-0.000128571	-0.000128571	-0.000128571	-0.000128571	-0.000128571	-0.000128571	-0.000128571	-0.000128571	-0.000128571	0.000871429
MRPL18	HsaEX6050262	chr6	159797287	159797347	99.8071	0.998071	0.00189624	-0.00347143	0.00192857	-0.00167143	0.000728571	0.000728571	0.00132857	0.000428571	-0.00247143	0.00192857	0.000228571	-0.00987143	-0.00577143	-0.0161714	-0.00107143	-0.000471429	0.00162857	-0.000271429	-0.000271429	-0.00397143	-0.00427143	-0.00357143	0.00162857	-0.000771429	0.00192857	-0.00747143	-0.00857143	0.000428571	0.00192857	-0.00127143	-0.0799714	-0.00907143	0.000928571	-0.00657143	0.00162857	-0.0131714	-0.00737143	-0.00457143
MCM3	HsaEX0038246	chr6	52283294	52283402	99.4886	0.994886	0.00636512	0.00251429	-0.00208571	0.00441429	-0.0123857	0.00511429	0.00511429	-0.00268571	-0.0159857	0.00221429	0.00301429	-0.0199857	0.00171429	0.00401429	0.00121429	-0.0138857	0.00151429	-0.00648571	-0.00648571	0.00511429	-0.0529857	-0.0368857	-0.00568571	-0.0157857	-0.00128571	-8.57e-05	-0.00558571	-0.00908571	-0.00448571	-0.00958571	-0.0149857	-0.00108571	-0.00308571	-0.00538571	0.00511429	-0.0149857	-0.0200857	0.00511429
RNF8	HsaEX0054148	chr6	37359183	37359342	3.71714	0.0371714	0.0379391	0.0190286	0.0524286	-0.0371714	0.0370286	-0.0371714	-0.0371714	0.00302857	-0.0283714	0.0264286	0.00472857	0.144129	0.00972857	0.00242857	-0.0127714	0.0441286	-0.0118714	-0.0199714	0.0532286	0.0341286	0.0331286	-0.0371714	0.102029	0.0601286	-0.0371714	-0.00687143	0.0649286	-0.0348714	0.0356286	0.0374286	0.149229	0.00262857	0.0618286	0.00832857	-0.0371714	-0.0371714	0.0456286	-0.0163714
RNF8	HsaEX1031577	chr6	37361338	37361558	0	0	0	0	0	0	0	0	0	0	0	0	0	0	0.0168	0.0046	0	0	0	0	0	0	0.0245	0	0.016	0	0	0	0	0	0	0	0	0	0	0	0	0	0.0196	0
FBXO9	HsaEX0025355	chr6	53089659	53089854	0.112857	0.00112857	0.00159135	-0.00112857	-0.00112857	0.000971429	0.00297143	-0.00112857	-0.00112857	0.000571429	0.0217714	0.00137143	0.0270714	-0.00112857	0.0367714	-0.00112857	-0.00112857	0.00577143	0.000571429	-0.00112857	0.0123714	0.0140714	0.0497714	0.0237714	0.0127714	0.00897143	0.0302714	0.0555714	-0.00112857	-0.00112857	0.0450714	0.0330714	0.106171	0.0320714	-0.00112857	0.0243714	0.0418714	0.000271429	0.0118714	-0.00112857
FBXO9	HsaEX0025356	chr6	53094692	53094841	0.234286	0.00234286	0.00619862	0.0140571	-0.00234286	-0.00234286	-0.00234286	-0.00234286	-0.00234286	-0.00234286	-0.00234286	-0.00234286	0.00615714	-0.00234286	-0.00234286	0.0231571	0.00385714	-0.00234286	0.00965714	-0.00234286	-0.00234286	-0.00234286	0.0674571	-0.00234286	-0.00234286	-0.00234286	-0.00234286	-0.00234286	-0.00234286	-0.00234286	-0.00234286	-0.00234286	-0.00234286	-0.00234286	-0.00234286	-0.00234286	-0.00234286	0.0133571	-0.00234286	-0.00234286
CAP2	HsaEX0012328	chr6	17551464	17551604	99.6386	0.996386	0.0095625	0.00361429	0.00361429	0.00361429	-0.0216857	0.00361429	0.00361429	0.00361429	0.00361429	-0.00288571	-0.00428571	0.00361429	0.00361429	0.00361429	0.00361429	-0.0196857	0.00361429	0.00361429	0.00361429	0.00361429	0.00361429	0.00361429	0.00361429	0.00361429	0.00361429	0.00361429	0.00361429	0.00361429	0.00361429	0.00361429	0.00361429	0.00361429	0.00361429	0.00361429	0.00361429	0.00361429	0.00361429	0.00361429
CCNC	HsaEX0013618	chr6	99544206	99544273	5.81857	0.0581857	0.0138484	-0.0249857	0.0129143	0.00651429	0.00421429	-0.0127857	0.0113143	0.00281429	-0.0264857	-0.00948571	0.0214143	-0.0301857	0.00371429	0.207014	0.0537143	-0.0236857	0.0662143	0.0207143	-0.00678571	0.0938143	0.0625143	0.0276143	-0.00278571	0.0115143	0.106314	0.0318143	-0.0437857	-0.0167857	0.0631143	0.0170143	-0.0122857	0.0331143	0.106814	-0.00758571	-0.0377857	0.0332143	-0.00108571	-0.0251857
WASF1	HsaEX6048905	chr6	110105407	110105576	100	1	0	0	0	0	0	0	0	0	0	-0.0044	0	0	0	0	0	0	0	-0.0207	0	0	0	0	0	0	0	0	0	0	0	0	0	0	0	0	0	0	0	0
RPS12	HsaEX1035620	chr6	132814972	132815088	99.9229	0.999229	0.00204101	0.000771429	0.000771429	0.000771429	0.000771429	-0.00462857	0.000771429	0.000771429	0.000771429	0.000771429	-0.000928571	-0.00392857	0.000771429	0.000771429	0.000771429	0.000771429	0.000771429	-0.00952857	-0.000628571	-0.000928571	0.000771429	-0.000128571	0.000771429	-2.86e-05	0.000771429	-0.00122857	-0.000628571	0.000771429	0.000771429	0.000771429	0.000771429	0.000771429	0.000771429	0.000771429	0.000771429	0.000271429	-0.000728571	0.000771429
HBS1L	HsaEX0029317	chr6	134969238	134969338	98.4029	0.984029	0.00859917	-0.00952857	0.00337143	-0.0113286	0.00107143	0.00607143	0.0129714	-0.00262857	-0.0190286	-0.0564286	0.00197143	0.0159714	0.0102714	-0.00332857	-0.00902857	0.0159714	-0.0246286	-0.0118286	0.00707143	-0.0216286	-0.0826286	0.0159714	-0.0212286	-0.0190286	-0.0258286	0.00627143	0.0159714	-0.00282857	0.0134714	-0.00802857	-0.0330286	0.00397143	-0.0504286	0.000671429	-0.122729	0.0159714	-0.0252286	-0.0102286
HBS1L	HsaEX1016534	chr6	134984521	134984565	0	0	0	0	0	0	0	0	0	0	0	0	0	0	0	0	0	0	0	0	0	0	0	0	0	0	0	0	0	0	0	0	0	0	0	0	0	0	0	0
HBS1L	HsaEX6049510	chr6	134986066	134986183	100	1	0	0	0	0	0	0	0	0	0	0	0	0	0	0	0	0	0	0	0	0	0	0	0	0	0	0	0	0	0	0	0	0	0	0	0	0	0	0
CCND3	HsaEX0013625	chr6	41936559	41936695	96.4243	0.964243	0.0159801	-0.0131429	0.0254571	-0.0206429	0.00155714	0.0110571	-0.0108429	0.00655714	0.00115714	0.00765714	-0.0665429	0.0126571	0.00135714	-0.0152429	-0.00734286	0.0126571	-0.00584286	-0.0373429	-0.0207429	-0.00434286	-0.0141429	-0.0659429	0.0102571	0.00345714	0.0133571	0.00415714	-0.0152429	0.00145714	0.00365714	0.00865714	0.0280571	-0.0166429	-0.0280429	0.0128571	-0.0224429	0.000357143	-0.0244429	-0.00364286
GMDS	HsaEX0027762	chr6	1717508	1717643	0.532857	0.00532857	0.0091591	-0.00532857	0.00107143	-0.00192857	-0.00322857	-0.00532857	-0.00532857	0.0200714	-0.00532857	0.00827143	-0.00532857	-0.00532857	0.00407143	0.0137714	-0.00532857	0.00227143	0.00487143	0.00767143	0.0225714	0.0293714	-0.00532857	-0.00532857	0.00987143	-0.00532857	0.00107143	0.00277143	0.00647143	-0.00532857	0.00267143	-0.00532857	-0.00532857	-0.00352857	0.00787143	-0.00532857	-0.00532857	-0.00532857	-0.00532857	-0.00532857
LAMA4	HsaEX0035246	chr6	112122014	112122201	99.29	0.9929	0.0187848	0.0071	0.0071	-0.0426	0.0071	0.0071	0.0071	0.0071	0.0071	-0.0982	0.0071	0.0071	-0.0172	-0.0746	0.0071	0.0071	0.0071	-0.0045	0.0071	0.0071	0.0071	0.0071	0.0071	0.0071	0.0071	0.0038	0.0071	-0.0626	0.0071	-0.0913	0.0071	0.0071	0.0071	0.0071	0.0071	-0.0531	0.0071	0.0071
LAMA4	HsaEX6048975	chr6	112191636	112191850	100	1	0	0	0	0	0	0	0	0	0	0	0	0	0	0	0	0	0	0	-0.0045	0	0	0	0	0	0	0	0	0	0	0	0	-0.0089	-0.0085	0	0	0	0	0
DAP	HsaEX6097332	chr5	10683529	10683571	100	1	0	0	0	0	0	0	0	0	0	0	0	0	0	0	-0.0003	0	0	0	0	0	0	0	0	0	0	0	0	0	0	0	0	0	0	0	0	0	0	0
KIF20A	HsaEX0034487	chr5	138184512	138184676	99.8357	0.998357	0.00287046	0.00164286	0.00164286	-0.00515714	-0.00305714	0.00164286	0.00164286	0.00164286	0.00164286	0.00164286	0.00164286	0.00164286	0.00164286	-0.000657143	0.00164286	0.00164286	0.00164286	0.00164286	0.000342857	0.00164286	0.00164286	0.00164286	0.00164286	0.00164286	0.00164286	-0.00125714	0.00164286	0.00164286	0.00164286	0.00164286	-0.0872571	0.00164286	-0.00425714	0.00164286	0.00164286	0.00164286	0.00164286	0.00164286
MRPS30	HsaEX1024276	chr5	44810541	44810633	0.0114286	0.000114286	0.000302372	-0.000114286	-0.000114286	0.000685714	-0.000114286	-0.000114286	-0.000114286	-0.000114286	-0.000114286	-0.000114286	0.00358571	-0.000114286	-0.000114286	-0.000114286	-0.000114286	0.00148571	0.000785714	0.00108571	0.00728571	0.00238571	0.00278571	0.00108571	-0.000114286	-0.000114286	0.00418571	-0.000114286	-0.000114286	-0.000114286	-0.000114286	-0.000114286	0.00668571	-0.000114286	-0.000114286	-0.000114286	-0.000114286	0.000885714	0.00198571	0.000885714
MRPS27	HsaEX1024273	chr5	72222450	72222527	0.165714	0.00165714	0.00166118	-0.00165714	-0.00165714	0.00234286	-0.00165714	0.000742857	0.000442857	0.00144286	-0.00165714	0.0140429	0.00184286	0.0198429	0.000742857	0.00214286	-0.00165714	-0.00165714	-0.00165714	0.00174286	-0.00165714	-0.00165714	0.000342857	0.0261429	-0.00165714	0.000242857	-0.00165714	0.00104286	0.00284286	-5.71e-05	-0.00165714	-0.000157143	-0.00165714	-0.00165714	-0.00165714	0.0129429	-0.00165714	-0.00165714	-0.00125714	0.00334286
LOX	HsaEX6099586	chr5	122070691	122070768	0	0	0	0	0	0	0	0	0	0	0.0017	0	0.0116	0	0.0004	0	0.0017	0.0016	0	0.0086	0.0004	0	0.0033	0	0.006	0	0.0093	0.0019	0	0.0018	0	0	0.0025	0	0	0	0	0	0	0.0064
HMGCR	HsaEX6098705	chr5	75358657	75358827	100	1	0	0	0	0	0	0	0	0	0	0	0	0	0	0	0	0	0	0	0	0	0	0	0	0	0	0	0	0	0	0	0	0	0	0	0	0	0	0
HMGCR	HsaEX0030207	chr5	75359398	75359511	100	1	0	0	0	0	0	0	0	0	0	0	0	0	0	0	0	0	0	0	0	0	0	0	0	0	-0.018	0	0	0	0	0	-0.0101	0	0	0	0	0	0	0
FAF2	HsaEX0023702	chr5	176500003	176500146	99.51	0.9951	0.00826055	-0.0176	-0.0019	0.0049	0.0049	0.0049	0.0049	-0.0001	-0.067	0.0049	0.0049	0.0049	0.0049	0.0049	0.0049	0.0049	0	-0.0143	0.0049	0.0049	-0.0129	-0.0028	0.0028	0.0049	0.0049	0.0049	0.0007	0.0049	0.0049	0.0049	0.0049	-0.0041	0.0034	0.0049	-0.0175	0.0049	0.0049	-0.029
THG1L	HsaEX0064825	chr5	157734671	157734745	99.0586	0.990586	0.0145275	0.00941429	0.00941429	-0.0179857	-0.0238857	0.00941429	0.00941429	0.00421429	0.00941429	0.00941429	0.00941429	0.00941429	0.00941429	0.00941429	0.00941429	0.00941429	0.00941429	0.00601429	0.00941429	1.43e-05	0.00401429	0.00941429	-0.00348571	0.00241429	0.00941429	0.00941429	0.00941429	0.00941429	0.00211429	0.00941429	0.00941429	0.00941429	0.00941429	0.00941429	0.00941429	0.00941429	0.00941429	0.00941429
CLINT1	HsaEX0015657	chr5	157809628	157809805	99.89	0.9989	0.00216102	0.0011	-0.0046	-0.0009	0.0011	0.0011	0.0011	0.0011	0.0011	0.0011	0.0011	0.0011	0.0011	0.0011	0.0011	0.0011	0.0011	0.0011	0.0011	0.0011	0.0011	0.0011	0.0011	0.0011	0.0011	0.0011	0.0011	0	0.0011	0.0011	0.0011	0.0011	0.0011	0.0011	0.0011	0.0011	0.0011	0.0011
TTC1	HsaEX0067735	chr5	160010506	160010858	99.6843	0.996843	0.00270423	-0.00464286	0.00315714	-0.00124286	-0.000842857	5.71e-05	0.00315714	0.000357143	0.00315714	0.00205714	0.000457143	0.00315714	-0.0125429	-0.000142857	0.00155714	-0.00794286	-0.00294286	-0.000842857	-0.00214286	-0.00544286	-0.00414286	-0.00744286	-0.000842857	-0.00634286	-0.0116429	0.000257143	0.00255714	-0.000442857	-0.0211429	-0.00114286	0.00315714	-0.0134429	-0.0124429	-0.0111429	0.00315714	-0.00634286	-0.00284286	0.00315714
DROSHA	HsaEX1012368	chr5	31404477	31404569	0	0	0	0	0	0	0	0	0	0	0	0	0	0	0	0	0	0	0	0	0	0	0	0	0	0	0	0	0	0	0	0	0	0	0	0	0	0	0	0
DROSHA	HsaEX1012369	chr5	31428437	31428565	0.501429	0.00501429	0.00442396	-0.000714286	-0.00501429	-0.00501429	-0.00111429	0.00158571	0.00288571	0.00738571	-0.00501429	-0.00501429	0.0248857	-0.00501429	0.0234857	0.00288571	0.00488571	-0.00501429	-0.00341429	0.0278857	-0.00331429	-0.00501429	0.00268571	0.0190857	0.00988571	0.0157857	-0.00501429	0.0103857	-0.00501429	0.00808571	0.00348571	-0.00501429	0.0118857	0.00558571	-0.00501429	-0.000414286	0.0520857	0.0221857	0.0233857	-0.00501429
DROSHA	HsaEX0053818	chr5	31431576	31431678	99.6414	0.996414	0.00527776	0.00358571	0.000185714	-0.00951429	0.00358571	0.00358571	0.00358571	-0.00501429	0.00358571	0.00358571	-0.00561429	0.00358571	-0.00641429	-0.0305143	0.00358571	0.00358571	0.00358571	-0.0316143	0.00358571	0.00358571	0.00358571	-0.0584143	-0.0117143	0.00358571	0.00358571	-0.00631429	0.00358571	-0.00471429	0.00358571	0.00358571	0.00358571	0.00358571	-0.00681429	0.00358571	0.00358571	-0.00901429	-0.00531429	0.00358571
DROSHA	HsaEX1012370	chr5	31440806	31440873	0.0342857	0.000342857	0.000907115	-0.000342857	-0.000342857	-0.000342857	-0.000342857	-0.000342857	-0.000342857	0.00205714	-0.000342857	-0.000342857	-0.000342857	-0.000342857	-0.000342857	0.0128571	-0.000342857	-0.000342857	-0.000342857	-0.000342857	-0.000342857	-0.000342857	-0.000342857	-0.000342857	-0.000342857	-0.000342857	-0.000342857	-0.000342857	-0.000342857	-0.000342857	-0.000342857	-0.000342857	-0.000342857	-0.000342857	-0.000342857	-0.000342857	-0.000342857	-0.000342857	-0.000342857	-0.000342857
DROSHA	HsaEX0053815	chr5	31458870	31458950	0.922857	0.00922857	0.0108001	0.0104714	-0.00922857	-0.00422857	0.0193714	-0.00432857	-0.00922857	-0.00282857	-0.00122857	-0.00922857	0.0260714	-0.00922857	-0.00402857	0.00577143	-0.00922857	-0.00922857	0.00827143	0.00797143	-0.00922857	0.00567143	-0.00922857	0.185771	0.0135714	-0.00112857	0.0136714	-0.00412857	-0.00702857	-0.00482857	-0.000128571	-0.00922857	0.0108714	0.00887143	-0.00612857	0.0239714	-0.00922857	-0.00752857	-0.00922857	-0.00922857
ARRDC3	HsaEX0006056	chr5	91376621	91376768	91.9714	0.919714	0.0416573	-0.0243143	-0.0261143	-0.0163143	-0.0441143	0.0178857	0.0802857	0.0126857	-0.0323143	-0.0909143	-0.0346143	-0.108914	-0.0545143	-0.0573143	-0.000714286	-0.0774143	-0.0399143	-0.0328143	-0.0271143	0.0332857	-0.122514	0.0131857	-0.0371143	0.00958571	0.0687857	-0.0123143	-0.0811143	-0.0225143	-0.0121143	0.00618571	0.0292857	-0.0405143	-0.0355143	-0.109014	0.0802857	-0.0207143	-0.0218143	0.0267857
TARS	HsaEX1040016	chr5	33455181	33455279	0.0128571	0.000128571	0.000236039	-0.000128571	-0.000128571	-0.000128571	-0.000128571	0.000471429	0.000171429	-0.000128571	-0.000128571	-0.000128571	0.00297143	-0.000128571	0.000171429	-0.000128571	0.000671429	-0.000128571	-0.000128571	-0.000128571	-0.000128571	-0.000128571	-0.000128571	-0.000128571	-0.000128571	-0.000128571	-0.000128571	0.000571429	-0.000128571	0.00157143	0.00197143	0.000371429	0.00107143	-0.000128571	-0.000128571	-0.000128571	-0.000128571	-0.000128571	0.000271429	0.000371429
GNPDA1	HsaEX0027910	chr5	142007799	142007900	99.72	0.9972	0.00359073	-0.0054	0.0028	-0.003	0.0028	0.0028	0.0028	-0.0028	0.0028	-0.003	-0.0057	-0.0213	-0.0026	-0.0268	-0.0095	0.0028	0.0012	-0.0064	-0.0011	-0.0119	-0.018	0.0028	0.0028	-0.0041	-0.0017	0.0028	-0.0083	0.0028	0.0028	-0.0024	0.0028	-0.004	-0.0058	0.0028	0.0028	-0.0001	-0.0021	-0.0114
SEC24A	HsaEX6099927	chr5	134720998	134721090	100	1	0	0	0	0	0	0	0	0	0	0	0	0	0	0	0	0	0	0	0	0	0	0	0	0	0	0	0	0	0	0	0	0	0	0	0	0	0	0
RARS	HsaEX1030663	chr5	168488153	168488228	0.735714	0.00735714	0.00551297	0.00584286	0.00604286	-0.00645714	-0.00215714	-0.00735714	0.00324286	0.000842857	-0.000757143	-0.00255714	-0.000757143	-0.00735714	-0.00285714	0.0998429	0.00174286	-0.00345714	-0.00405714	-0.00285714	-0.00695714	-0.00475714	0.000142857	0.0182429	0.00134286	-0.00465714	-0.00735714	-0.00705714	0.00114286	-0.00735714	-0.00735714	-0.00615714	-0.00355714	-0.00295714	-0.00705714	-0.00615714	-0.00735714	-0.00685714	0.00434286	-0.00275714
RARS	HsaEX0052329	chr5	168493894	168494002	100	1	0	0	0	0	0	0	0	0	0	0	0	0	0	0	0	0	-0.0034	0	0	0	0	0	0	0	0	0	0	0	0	0	0	0	0	0	0	0	0	0
RARS	HsaEX0052328	chr5	168497947	168498046	0.0828571	0.000828571	0.000914174	0.000371429	-0.000828571	0.00127143	0.00107143	-0.000828571	-0.000828571	-0.000228571	0.00137143	0.00367143	-0.000128571	-0.000828571	-0.000828571	-0.000628571	-0.000828571	0.00157143	-0.000228571	-0.000828571	0.000371429	-0.000828571	0.00137143	-0.000828571	-0.000828571	-0.000828571	0.00567143	0.00447143	-0.000828571	-0.000228571	-0.000828571	-0.000828571	0.000271429	0.00447143	0.00597143	-0.000828571	-0.000828571	0.000271429	-0.000828571	0.000671429
TCERG1	HsaEX0064134	chr5	146454518	146454564	0.03	0.0003	0.000793725	-0.0003	0.0018	-0.0003	-0.0003	-0.0003	-0.0003	-0.0003	-0.0003	-0.0003	-0.0003	-0.0003	-0.0003	0.1725	0.0031	-0.0003	0.0028	-0.0003	0.0061	-0.0003	-0.0003	-0.0003	0.0089	-0.0003	-0.0003	-0.0003	-0.0003	-0.0003	0.0022	-0.0003	-0.0003	-0.0003	0.0038	-0.0003	-0.0003	-0.0003	0.0193	-0.0003
TCERG1	HsaEX6100406	chr5	146479855	146479911	100	1	0	0	0	0	0	0	0	0	0	0	0	0	0	0	0	0	0	0	0	0	0	0	0	0	0	0	0	0	0	0	0	0	0	0	0	0	0	0
DBN1	HsaEX0018566	chr5	177459603	177459740	0.46	0.0046	0.010905	-0.0046	-0.0046	-0.0046	-0.0016	-0.0046	0.0246	-0.0046	-0.0046	-0.0046	-0.0022	-0.0046	0.0003	-0.0046	-0.0046	-0.0046	-0.0046	-0.0046	-0.0046	-0.0046	-0.0046	-0.0046	-0.0046	-0.0046	-0.0046	-0.0046	-0.0046	0.0052	-0.0046	-0.0046	-0.0046	-0.0046	0.0003	0.0016	-0.0046	-0.0046	0.0055	-0.0046
DBN1	HsaEX1011028	chr5	177460644	177460703	99.6386	0.996386	0.00687663	-0.0142857	0.00361429	0.00361429	0.00361429	0.00361429	0.00361429	-0.00378571	0.00361429	0.00361429	0.00361429	-0.0424857	0.00361429	0.00361429	-0.00458571	0.00361429	-0.00878571	0.00361429	0.00361429	0.00361429	0.00361429	0.00361429	0.00361429	0.00361429	0.00361429	-0.0335857	-0.00388571	0.000614286	-0.00588571	-0.0588857	-0.0166857	0.00361429	-0.00158571	-0.0252857	0.00361429	0.00361429	0.00361429	0.00361429
SMC4	HsaEX6059306	chr3	160431032	160431205	99.5657	0.995657	0.00765765	0.00434286	-0.00755714	0.00434286	-0.0141571	0.00434286	0.00434286	0.00434286	0.00434286	0.00434286	0.00434286	0.00434286	0.00434286	0.00434286	0.00434286	0.00434286	0.00434286	0.00434286	0.00434286	0.00434286	-0.0131571	0.00434286	0.00434286	0.00434286	-0.00565714	0.00204286	0.00434286	0.00434286	0.00434286	0.00434286	0.00434286	0.00434286	-0.0507571	-0.0395571	0.00434286	0.00434286	0.00434286	0.00434286
ACTR8	HsaEX0002193	chr3	53878357	53878467	98.4714	0.984714	0.0250152	-0.0462143	0.0152857	-0.0246143	0.0121857	0.0152857	0.0152857	0.0127857	0.0152857	0.0152857	-0.0376143	0.0152857	0.0152857	-0.0207143	0.0110857	0.0152857	0.0152857	-0.00721429	0.0152857	-0.0677143	0.0152857	-0.0785143	0.00478571	0.00728571	0.0152857	-0.00821429	0.0152857	-0.0146143	0.0152857	-0.0163143	0.0152857	-0.0134143	-0.0339143	0.0152857	-0.255214	-0.0432143	0.0152857	-0.0928143
FAM162A	HsaEX0024113	chr3	122404258	122404363	99.7486	0.997486	0.00298129	0.00251429	0.00251429	-0.000885714	-0.00258571	0.00101429	0.00251429	-0.00508571	0.00251429	0.00251429	0.000814286	-0.000685714	0.000414286	-0.00118571	-0.00578571	0.00251429	0.00201429	0.00251429	-0.000785714	-0.0134857	-0.0255857	-0.0152857	0.00251429	0.00251429	0.00251429	0.00251429	0.00251429	-0.00248571	0.00251429	0.00171429	0.00251429	0.00251429	0.00251429	0.00251429	-0.0133857	-0.00118571	0.000914286	0.00251429
KPNA1	HsaEX1019154	chr3	122449037	122449095	0.07	0.0007	0.00185203	-0.0007	-0.0007	0.0042	-0.0007	-0.0007	-0.0007	-0.0007	-0.0007	-0.0007	0.0078	-0.0007	-0.0007	-0.0007	-0.0007	-0.0007	0.0093	-0.0007	-0.0007	-0.0007	-0.0007	-0.0007	-0.0007	0.0319	0.0073	-0.0007	-0.0007	-0.0007	-0.0007	-0.0007	-0.0007	-0.0007	-0.0007	-0.0007	-0.0007	-0.0007	-0.0007	-0.0007
PDCD10	HsaEX1027377	chr3	167687615	167687693	100	1	0	0	0	0	0	0	0	0	0	0	0	0	0	-0.004	-0.0055	0	-0.0041	0	0	0	-0.0134	0	0	0	0	0	0	-0.0025	0	0	0	0	0	0	0	0	0	0
USP4	HsaEX0069860	chr3	49335020	49335107	0.468571	0.00468571	0.0088633	-0.00468571	0.0183143	-0.00468571	0.00511429	-0.00468571	-0.00468571	-0.00468571	-0.00468571	-0.00468571	0.00961429	-0.00468571	0.00361429	0.0269143	0.0176143	-0.00468571	-0.00468571	-0.00468571	-0.00468571	-0.00468571	0.000714286	-0.00468571	-0.00468571	-0.000785714	-0.00468571	0.0275143	-0.00468571	0.0142143	-0.00468571	-0.00468571	-0.00468571	-0.00468571	0.0346143	-0.00468571	-0.00468571	-0.00468571	0.00131429	-0.00468571
ECT2	HsaEX1012658	chr3	172815837	172815886	0	0	0	0	0	0	0	0	0	0	0	0	0	0	0	0	0	0	0	0	0	0	0	0	0	0	0	0	0	0	0	0	0	0	0	0	0	0	0	0
GNAI2	HsaEX6056169	chr3	50253024	50253184	99.5657	0.995657	0.0114901	0.00434286	-0.0260571	0.00434286	0.00434286	0.00434286	0.00434286	0.00434286	0.00434286	0.00434286	0.00434286	-0.0369571	0.00434286	0.00434286	0.00434286	-0.00865714	0.00434286	0.00434286	-0.00285714	0.00434286	-0.00125714	0.00434286	0.00434286	0.00434286	0.00434286	0.00434286	0.00434286	-0.0174571	0.00434286	0.00434286	-0.00885714	0.00434286	-0.0105571	0.00434286	-0.120657	0.00434286	0.00434286	0.00434286
GNAI2	HsaEX1046575	chr3	50256937	50257082	100	1	0	0	0	0	0	0	0	0	0	0	0	0	0	0	0	0	0	0	0	0	0	0	-0.0033	0	0	0	0	0	0	0	0	0	0	0	0	0	0	0
TFG	HsaEX1040602	chr3	100742156	100742200	0.0628571	0.000628571	0.000760952	0.00117143	-0.000628571	-0.000628571	-0.000628571	0.000371429	0.000771429	-0.000428571	-0.000628571	-0.000628571	-0.000628571	-0.000628571	-0.000428571	-2.86e-05	-0.000628571	-0.000628571	0.000371429	-0.000628571	0.00187143	-0.000628571	-0.000628571	-0.000628571	-0.000628571	0.000571429	-0.000628571	-0.000628571	-0.000628571	0.00127143	0.00427143	-0.000228571	0.00227143	-0.000628571	-0.000628571	-0.000328571	-0.000628571	-0.000628571	-0.000528571	-0.000628571
TUSC2	HsaEX0068402	chr3	50327038	50327219	2.57286	0.0257286	0.0147563	0.00597143	-0.0182286	-0.0203286	-0.00472857	0.0153714	0.0145714	0.00737143	-0.0235286	-0.00112857	-0.0224286	-0.00772857	0.0427714	-0.00302857	-0.00952857	0.00677143	-0.0125286	-0.0122286	-0.0138286	0.0122714	-0.0190286	-0.0240286	0.000671429	-0.0174286	-0.00262857	-0.0156286	0.000671429	0.00667143	0.0191714	-0.0164286	0.00767143	-0.0133286	-0.0118286	-0.00282857	-0.0257286	-0.0113286	-0.0257286	-0.0178286
FXR1	HsaEX6059707	chr3	180953762	180953840	100	1	0	0	0	0	0	0	0	0	0	0	0	0	0	0	0	0	0	0	0	0	0	0	0	-0.008	-0.0494	0	0	0	0	0	0	0	0	0	0	0	0	0
IFT57	HsaEX6057475	chr3	108206628	108206692	100	1	0	0	0	0	0	0	0	0	0	0	0	0	0	0	0	-0.0498	0	0	0	0	0	0	0	0	0	0	0	0	0	0	0	0	0	0	0	0	0	0
IFT57	HsaEX0031060	chr3	108215278	108215388	1.1	0.011	0.0180996	-0.0073	0.039	-0.0102	-0.0045	-0.011	-0.011	0.005	-0.0042	0.0034	-0.0045	-0.011	-0.0077	0.0507	0.0147	-0.0068	-0.011	0.0057	0.0446	0.0046	0.0054	-0.011	-0.011	0.0146	0.0032	-0.0034	0.0036	-0.0089	0.009	-0.001	0.0039	0.0027	-0.011	0.001	-0.011	-0.0035	0.0092	-0.0033
IFT57	HsaEX0031061	chr3	108219410	108219572	97.35	0.9735	0.0172278	0.0209	-0.0164	-0.0062	0.0002	-0.0158	0.0265	-0.0092	-0.0674	0.0009	-0.1303	0.0265	-0.0244	0.0265	-0.0485	-0.0332	0.0051	-0.0367	-0.0392	0.0138	0.0265	-0.0152	0.0051	0.0265	0.0265	-0.0521	0.0265	0.0045	-0.001	-0.015	0.0071	-0.0001	-0.0208	-0.0568	0.0265	0.0157	0.0038	-0.0504
GNB4	HsaEX0027866	chr3	179405190	179405406	98.9829	0.989829	0.0142082	-0.00482857	-0.0260286	0.0101714	0.0101714	0.0101714	0.0101714	-0.00982857	-0.0132286	-0.0122286	-0.0423286	-0.0826286	0.0101714	0.0101714	0.0101714	0.0101714	0.0101714	0.0101714	-0.0188286	0.0101714	-0.0270286	0.0101714	0.0101714	0.0101714	0.0101714	0.0101714	-0.0276286	0.0101714	0.0101714	0.00147143	-0.00622857	-0.00442857	0.0101714	0.0101714	0.0101714	-0.0369286	0.0101714	0.0101714
GNB4	HsaEX6059638	chr3	179414885	179415047	100	1	0	0	0	0	0	0	0	0	0	0	0	0	0	0	0	0	0	0	0	0	0	0	0	0	0	0	0	0	0	0	0	0	0	0	0	0	0	0
GNB4	HsaEX0027867	chr3	179420889	179420927	99.9357	0.999357	0.00170084	0.000642857	-0.00385714	0.000642857	0.000642857	0.000642857	0.000642857	0.000642857	-0.00395714	-0.0209571	0.000642857	0.000642857	0.000642857	0.000642857	-0.0480571	0.000642857	0.000642857	0.000642857	0.000642857	0.000642857	0.000642857	0.000642857	-0.0273571	-0.0268571	0.000642857	0.000642857	0.000642857	0.000642857	0.000642857	0.000642857	-0.0118571	0.000642857	-0.00355714	0.000642857	0.000642857	0.000642857	0.000642857	0.000642857
NCBP2	HsaEX6060351	chr3	196941487	196941602	0	0	0	0	0	0	0	0	0	0	0	0	0	0	0	0	0	0	0	0	0	0.0075	0	0	0	0	0	0	0	0	0	0	0	0	0	0	0	0	0	0
SNX4	HsaEX1038412	chr3	125468357	125468377	0	0	0	0	0	0	0	0	0	0	0	0	0	0	0	0	0	0	0	0	0	0	0	0	0	0	0	0	0	0	0	0	0	0	0	0	0	0	0	0
MAPKAPK3	HsaEX0037817	chr3	50641707	50641771	100	1	0	0	0	0	0	0	0	0	0	0	0	-0.0179	0	0	0	0	0	0	0	0	0	0	0	0	0	0	0	0	0	0	0	0	0	0	0	0	0	0
COMMD2	HsaEX0016722	chr3	149752210	149752287	100	1	0	0	0	0	0	0	0	0	-0.0042	0	-0.0079	0	0	-0.0096	0	0	-0.0026	0	0	0	-0.0042	0	-0.0177	0	0	0	0	0	0	0	0	0	-0.0113	0	0	0	-0.0419	0
RRP9	HsaEX0055780	chr3	51934472	51934551	99.8129	0.998129	0.00495134	0.00187143	-0.0112286	0.00187143	0.00187143	0.00187143	0.00187143	0.00187143	-0.00212857	0.00187143	0.00187143	0.00187143	0.00187143	0.00187143	0.00187143	0.00187143	0.00187143	0.00187143	0.00187143	-0.00322857	0.00187143	-0.126629	0.00187143	0.00187143	7.14e-05	0.00187143	0.00187143	0.00187143	0.00187143	0.00187143	0.00187143	0.00187143	0.00187143	0.00187143	0.00187143	0.00187143	0.00187143	0.00187143
EIF1B	HsaEX0021898	chr3	40310938	40311056	100	1	0	0	0	0	0	0	0	0	0	0	-0.0016	0	-0.0032	0	0	0	0	0	-0.0045	0	-0.0015	0	0	0	0	-0.0111	0	0	0	0	0	0	-0.0005	-0.0059	0	0	0	0
EIF4G1	HsaEX6059905	chr3	184323083	184323218	100	1	0	0	0	0	0	0	0	0	0	-0.0047	-0.0043	-0.019	0	0	0	-0.0058	0	0	0	0	0	0	0	0	0	0	0	0	0	0	0	0	0	0	0	0	0	0
EIF4G1	HsaEX6059899	chr3	184326881	184326983	100	1	0	0	0	0	0	0	0	0	0	0	0	0	0	0	0	0	0	0	0	0	0	0	0	0	0	0	0	0	0	0	0	0	0	0	0	0	0	0
EIF4G1	HsaEX1012908	chr3	184327830	184327929	100	1	0	0	0	0	0	0	0	0	0	0	0	0	0	0	0	0	0	0	0	0	0	0	0	0	0	0	0	0	0	0	0	0	0	0	0	0	0	0
EIF4G1	HsaEX6059895	chr3	184328909	184328990	100	1	0	0	0	0	0	0	0	0	0	0	0	0	0	0	0	0	0	0	0	0	0	0	0	0	0	0	0	0	0	0	0	0	0	0	0	0	0	0
SPCS1	HsaEX6056546	chr3	52706793	52706879	99.9271	0.999271	0.000863548	-0.00117143	0.000728571	0.000328571	0.000728571	-0.000171429	0.000728571	-0.00117143	-7.14e-05	0.000328571	-0.000571429	0.000728571	-0.000571429	-0.000371429	2.86e-05	0.000528571	-0.00167143	-7.14e-05	-0.000771429	-7.14e-05	-0.00457143	-0.000671429	0.000728571	-0.000271429	-0.00377143	0.000128571	0.000728571	-0.000271429	-0.000671429	-7.14e-05	0.000228571	0.000728571	-0.000471429	-0.000471429	-0.000871429	-0.00227143	-0.00147143	2.86e-05
MOB1A	HsaEX0039736	chr2	74178115	74178281	0.835714	0.00835714	0.00561096	-0.000857143	-0.000157143	-0.00185714	-0.00675714	-0.000157143	0.0116429	-0.00185714	-0.00835714	0.00954286	0.00644286	0.0248429	0.00154286	0.00554286	0.00254286	0.00464286	0.0190429	0.0390429	-0.00835714	0.00524286	0.0597429	0.0430429	0.0254429	0.0136429	0.0135429	0.0113429	-0.00645714	0.0117429	0.0356429	-0.00225714	-0.00515714	0.0140429	-0.00585714	0.0201429	0.0244429	0.0314429	0.00224286	0.00514286
NCL	HsaEX6019131	chr2	231456010	231456136	100	1	0	0	0	0	0	0	0	0	0	0	0	0	0	0	0	0	0	0	0	0	0	0	0	0	0	0	0	0	0	0	0	0	0	0	0	-0.0004	0	0
NCL	HsaEX0042032	chr2	231457286	231457357	0.417143	0.00417143	0.00245677	-0.00157143	-0.000171429	-0.00277143	0.00402857	0.000728571	-0.00227143	0.00202857	-0.00157143	-0.000171429	0.0197286	0.00192857	-0.00267143	0.00222857	-0.00237143	0.00142857	-0.000471429	-0.00127143	0.00632857	0.00102857	-0.00237143	-0.000171429	-0.000271429	0.00142857	-0.000271429	-0.00137143	-0.00297143	0.00142857	-0.00117143	-0.00187143	-0.000271429	0.00152857	-0.000971429	-0.00367143	-0.00417143	-0.00187143	0.00222857	0.000328571
ACTR3	HsaEX6015189	chr2	113942186	113942359	100	1	0	0	0	0	0	0	0	0	0	0	-0.0009	0	0	0	-0.0012	0	-0.0006	0	0	0	0	0	0	0	0	0	0	0	0	0	0	0	0	0	0	0	0	0
NRBP1	HsaEX6012548	chr2	27434471	27434560	100	1	0	0	0	0	0	0	0	0	0	0	0	0	0	0	0	0	0	0	0	0	0	0	0	0	0	0	0	0	0	0	0	0	0	0	0	0	0	0
PSMD14	HsaEX6016217	chr2	161367784	161367903	99.9557	0.999557	0.000782852	0.000442857	-0.000757143	-0.00145714	0.000442857	0.000442857	0.000442857	0.000442857	0.000442857	0.000442857	0.000442857	0.000442857	0.000442857	0.000442857	0.000442857	0.000442857	0.000442857	0.000442857	0.000442857	0.000442857	-0.00225714	0.000442857	-0.000857143	0.000442857	0.000442857	0.000142857	0.000442857	0.000442857	0.000442857	-0.00155714	0.000442857	0.000442857	0.000442857	0.000442857	0.000442857	0.000442857	0.000442857	0.000442857
SNX17	HsaEX6012520	chr2	27376313	27376387	98.96	0.9896	0.00714563	-0.0089	0.0104	0.0044	-0.0079	0.004	0.0021	-0.0041	0.0104	0.0081	0.0104	0.0032	0.0104	-0.0385	0.0058	0.007	-0.0001	0.0021	0.0033	0.0104	0.0087	0.0104	0.0039	0.0063	0.0104	-0.0025	0.0104	-0.002	-0.0021	0.0104	0.0093	0.0104	0.0104	-0.0068	-0.0422	0.0104	0.0008	0.0104
NDUFS7	HsaEX0042333	chr19	1386518	1386639	0.334286	0.00334286	0.00255855	0.00225714	0.00305714	-0.00334286	-0.00294286	-0.00144286	0.00115714	0.00125714	0.00325714	0.00155714	0.00155714	-0.00244286	0.00805714	0.0165571	-0.00304286	0.000457143	-0.000642857	-0.00294286	0.00525714	-0.00334286	0.00205714	-0.00304286	0.000657143	-0.00164286	0.00325714	-0.00234286	0.0114571	-0.000542857	0.000457143	-0.000442857	-0.00184286	-0.00144286	0.00275714	-0.000442857	-0.00334286	-0.00334286	-0.00174286	-0.00134286
GALNT3	HsaEX0026937	chr2	165754627	165754728	99.7586	0.997586	0.00455428	0.00241429	0.00241429	-0.00268571	0.00241429	-0.00938571	0.00241429	0.00241429	0.00241429	0.00241429	-0.0602857	0.00241429	-0.0145857	0.00241429	0.00241429	0.00241429	0.00241429	0.00241429	0.00241429	-0.00608571	-0.0429857	0.00241429	0.00241429	0.00241429	0.00241429	0.00241429	0.00241429	0.00241429	0.00241429	0.00241429	0.00241429	0.00241429	0.00241429	0.00241429	0.00241429	-0.0570857	0.00241429	0.00241429
POLE4	HsaEX6014093	chr2	74959706	74959756	0.0457143	0.000457143	0.00120949	-0.000457143	-0.000457143	-0.000457143	-0.000457143	-0.000457143	0.00274286	-0.000457143	-0.000457143	-0.000457143	-0.000457143	-0.000457143	-0.000457143	-0.000457143	-0.000457143	-0.000457143	0.000142857	0.00384286	0.00484286	-0.000457143	-0.000457143	-0.000457143	-0.000457143	0.00124286	4.29e-05	0.000342857	-0.000457143	-0.000457143	0.0106429	-0.000457143	0.0126429	-0.000457143	-0.000457143	-0.000457143	-0.000457143	-0.000457143	-0.000457143	-0.000457143
LANCL1	HsaEX6018214	chr2	210437690	210437872	98.68	0.9868	0.00712577	-0.0056	-0.0085	-0.0039	0.003	0.0016	0.0132	0.0002	-0.0021	0.007	-0.0229	0.0132	-0.0142	-0.0347	0.0021	0.0113	0.0111	-0.0018	0.0014	-0.0023	-0.011	0.0132	-0.0032	-0.039	0.0132	-0.0042	-0.0208	0.0015	0.0132	0.0029	-0.0527	-0.0088	-0.0057	-0.0249	0.0132	0.0003	-0.0112	-0.0107
WDR75	HsaEX0071358	chr2	189457311	189457381	99.9129	0.999129	0.00230558	0.000871429	-0.00522857	0.000871429	0.000871429	0.000871429	0.000871429	0.000871429	0.000871429	-0.0135286	0.000871429	0.000871429	0.000871429	0.000871429	0.000871429	0.000871429	0.000871429	0.000871429	-0.00512857	-0.00172857	-0.00202857	0.000871429	0.000871429	0.000871429	0.000871429	0.000871429	0.000871429	0.000871429	0.000871429	0.000871429	0.000871429	0.000871429	0.000871429	0.000871429	0.000871429	0.000871429	0.000871429	0.000871429
WDR75	HsaEX0071356	chr2	189465083	189465254	100	1	0	0	0	0	0	0	0	0	0	0	0	0	0	0	0	0	0	0	0	0	-0.0361	0	0	0	0	0	0	0	0	-0.0152	0	0	0	0	0	-0.0071	0	0
WDR75	HsaEX6017439	chr2	189467468	189467648	100	1	0	0	0	0	0	0	0	0	0	0	0	0	0	0	0	0	0	0	0	0	0	0	0	0	0	0	0	0	0	0	0	0	0	0	0	0	0	0
WDR75	HsaEX0071357	chr2	189471541	189471585	0	0	0	0	0	0	0	0	0	0	0	0	0.0012	0	0	0.0032	0	0	0	0	0	0	0	0	0	0	0	0	0	0	0	0	0	0	0	0	0	0	0	0
STAT1	HsaEX0062316	chr2	190975310	190975388	0.845714	0.00845714	0.0130833	-0.00585714	-0.00845714	0.0276429	-0.00845714	0.00374286	-0.00845714	-0.000157143	0.0201429	0.0396429	0.00734286	0.0896429	0.0274429	-0.00345714	-0.00745714	0.00654286	0.00184286	0.00364286	-0.00665714	0.0217429	-0.00355714	-0.00845714	-0.00175714	0.00264286	0.0613429	0.0239429	0.0618429	-0.00105714	-0.00845714	-0.00845714	0.000342857	-0.00845714	0.0130429	-0.00845714	0.0126429	-0.00845714	0.00754286	-0.00405714
STAT1	HsaEX0062318	chr2	190979772	190979866	100	1	0	0	0	0	0	0	0	0	0	0	0	0	0	0	0	0	0	0	0	0	0	0	0	0	0	0	0	0	0	0	0	0	0	0	0	0	0	0
STAT1	HsaEX0062320	chr2	190998217	190998308	100	1	0	0	0	0	0	0	0	0	0	-0.0696	0	0	-0.0138	0	-0.002	-0.0032	0	-0.012	0	-0.0202	-0.0057	0	0	-0.0471	0	-0.0052	0	-0.0063	0	0	0	0	0	-0.0136	0	0	0	0
STAT1	HsaEX0062317	chr2	191001074	191001163	100	1	0	0	0	0	0	0	0	0	0	0	0	0	0	0	0	0	0	0	0	0	0	0	0	-0.0023	-0.0458	0	0	0	0	0	0	0	0	0	0	0	0	0
COQ10B	HsaEX6017698	chr2	197462539	197462731	99.3286	0.993286	0.00658114	-0.00358571	0.00671429	-0.0113857	0.00141429	-0.00348571	0.00671429	0.00361429	-0.0227857	0.00471429	-0.00468571	0.00671429	0.00121429	-0.0128857	-0.00168571	0.00671429	-0.00328571	0.00671429	0.00241429	0.00671429	-0.0344857	-0.00448571	0.00281429	0.00671429	0.00671429	0.00671429	0.00671429	0.00671429	0.00671429	0.00301429	0.00671429	0.00671429	0.00671429	0.00671429	0.00671429	0.00671429	0.00671429	0.00671429
SF3B1	HsaEX0057570	chr2	197392972	197393188	99.9786	0.999786	0.000566947	0.000214286	0.000214286	0.000214286	0.000214286	-0.00128571	0.000214286	0.000214286	0.000214286	0.000214286	0.000214286	0.000214286	0.000214286	0.000214286	0.000214286	0.000214286	0.000214286	0.000214286	0.000214286	0.000214286	0.000214286	0.000214286	0.000214286	0.000214286	0.000214286	0.000214286	0.000214286	0.000214286	0.000214286	0.000214286	0.000214286	0.000214286	0.000214286	0.000214286	0.000214286	0.000214286	0.000214286	0.000214286
SF3B1	HsaEX0057571	chr2	197398969	197399038	2.40429	0.0240429	0.00818064	-0.0112429	-0.00644286	0.00145714	0.00415714	0.00415714	0.0130571	-0.00514286	-0.00104286	0.0128571	-0.00784286	0.0244571	0.0115571	0.0121571	-0.00354286	-0.00594286	-0.00614286	0.00975714	-0.0103429	0.00835714	-0.0128429	-0.0131429	0.0264571	-0.00994286	-0.00664286	0.0154571	-0.0103429	-0.00344286	0.00595714	0.00245714	0.0242571	0.00595714	-0.00644286	-0.00194286	-0.0149429	0.00905714	-0.0143429	-0.00594286
SF3B1	HsaEX6017681	chr2	197409770	197410007	99.8243	0.998243	0.00205334	0.00175714	-0.00104286	-0.00174286	-0.00334286	0.00175714	0.00175714	0.000857143	0.00175714	-0.00614286	-0.00344286	0.00175714	-0.000442857	-0.00264286	0.00105714	0.00175714	-0.00994286	-0.00464286	-0.00294286	0.00175714	-0.00594286	0.00175714	-0.00524286	-0.000942857	-0.00534286	0.00175714	-0.00434286	-0.00384286	0.00175714	0.00175714	-0.00404286	0.00175714	-0.00884286	0.000257143	0.00175714	-0.00514286	0.000157143	-0.00454286
SF3B1	HsaEX6017676	chr2	197423894	197423974	99.8229	0.998229	0.00430299	-0.00972857	0.00177143	0.00177143	0.000871429	0.00177143	0.00177143	0.00177143	0.00177143	0.00177143	0.00177143	0.00177143	-0.00132857	0.00177143	0.00177143	0.00177143	0.00177143	0.00177143	0.00177143	0.00177143	-0.00202857	0.00177143	0.00177143	-0.00162857	-0.00332857	0.00177143	0.00177143	-0.00492857	-0.0122286	-0.00202857	-0.0177286	0.00177143	0.00177143	0.00177143	0.00177143	0.00177143	-0.00392857	0.00177143
MOB4	HsaEX0039746	chr2	197535530	197535605	99.9243	0.999243	0.00108606	5.71e-05	0.000757143	0.000357143	0.000757143	-0.000442857	0.000757143	-0.00224286	-0.000242857	-0.00704286	-0.0137429	0.000757143	-0.00154286	0.000757143	-0.00244286	0.000757143	0.000757143	-0.00314286	-0.00174286	0.000757143	-0.000242857	-0.00174286	-0.00294286	0.000757143	-0.000242857	-0.00634286	-0.0262429	0.000757143	-0.00834286	-0.00124286	-0.00304286	-0.00884286	5.71e-05	-0.000642857	0.000757143	-0.00784286	-0.00644286	-0.0240429
UXS1	HsaEX0070171	chr2	106164736	106164784	100	1	0	0	0	0	0	0	0	0	0	0	0	0	0	0	0	0	0	0	0	0	0	0	0	0	0	0	0	0	0	0	0	0	0	0	0	0	0	0
ABCB6	HsaEX1001342	chr2	219210381	219210475	100	1	0	0	0	0	0	0	0	0	0	0	0	0	0	0	-0.0103	0	-0.0021	-0.005	-0.0024	0	-0.0258	0	-0.0078	0	-0.016	0	0	0	0	0	-0.0017	0	0	0	0	0	0	0
ABCB6	HsaEX1001343	chr2	219210934	219211108	100	1	0	0	0	0	0	0	0	0	0	0	-0.0022	0	0	0	0	0	0	0	0	0	0	0	0	0	0	0	0	0	0	0	0	0	0	0	0	0	0	0
ABCB6	HsaEX0000359	chr2	219213826	219213951	99.82	0.9982	0.00476235	0.0018	0.0018	0.0018	0.0018	-0.0108	0.0018	0.0018	0.0018	0.0018	-0.0006	0.0018	0.0018	-0.0414	0.0018	0.0018	0.0018	0.0018	0.0018	0.0018	-0.0029	-0.0891	0.0018	0.0018	0.0018	0.0018	0.0018	0.0018	0.0018	-0.0025	0.0011	-0.0129	0.0018	0.0018	0.0018	0.0018	-0.0025	0.0018
HDLBP	HsaEX6019667	chr2	241238649	241238778	99.9343	0.999343	0.00173864	0.000657143	0.000657143	0.000657143	0.000657143	-0.00394286	0.000657143	0.000657143	-0.000842857	0.000657143	-0.00244286	0.000657143	-0.00434286	0.000657143	0.000657143	-0.000242857	-0.00374286	-0.00884286	0.000657143	-0.00614286	0.000657143	0.000657143	0.000657143	0.000657143	0.000657143	0.000657143	-0.000742857	-0.00414286	0.000657143	0.000657143	5.71e-05	-0.00574286	0.000657143	-0.00744286	0.000657143	-0.000542857	0.000657143	0.000657143
HDLBP	HsaEX6019657	chr2	241266537	241266627	0	0	0	0	0	0	0	0	0	0	0	0	0	0	0	0	0	0	0.0005	0.001	0	0	0.0018	0	0	0	0	0	0	0	0	0	0	0	0	0	0	0	0	0
HDLBP	HsaEX6019655	chr2	241267578	241267708	0.525714	0.00525714	0.0070861	0.00994286	-0.00525714	-0.00525714	0.00164286	-0.00525714	-0.00525714	0.00944286	-0.00525714	-0.00525714	0.00614286	0.0282429	0.00704286	0.0158429	0.00704286	-0.00345714	4.29e-05	-0.00525714	-0.00155714	-0.000857143	-0.00525714	-0.00525714	0.00634286	-0.00525714	0.00774286	-0.00525714	0.00174286	0.000642857	0.00514286	0.0101429	0.00144286	0.00434286	-0.000357143	-0.00525714	0.0360429	-0.00525714	-0.00525714	0.00354286
STK25	HsaEX0062463	chr2	241497300	241497378	0.184286	0.00184286	0.00487574	-0.00184286	-0.00184286	-0.00184286	-0.00184286	-0.00184286	-0.00184286	0.0110571	-0.00184286	0.00415714	-0.00184286	0.0104571	-0.00184286	0.00755714	0.00295714	-0.00184286	-0.00184286	-0.000142857	-0.00184286	-0.00184286	0.00525714	-0.00184286	-0.00184286	-0.00184286	0.0113571	0.0108571	-0.00184286	-0.00124286	-0.00184286	5.71e-05	-0.00184286	0.00485714	0.00815714	-0.00184286	-0.00184286	-0.00184286	-0.00184286	0.00315714
ODC1	HsaEX6011886	chr2	10443230	10443313	100	1	0	0	0	0	0	0	0	0	0	0	0	0	0	0	0	0	0	0	0	0	0	0	0	0	0	0	0	0	0	0	0	0	0	-0.0028	0	0	0	0
CEBPZ	HsaEX6012964	chr2	37216984	37217037	100	1	0	0	0	0	0	0	0	0	0	0	0	0	0	0	0	0	0	0	0	0	0	0	0	0	0	0	0	0	0	0	0	0	-0.0119	0	0	0	0	0
CEBPZ	HsaEX0014485	chr2	37221614	37221736	0	0	0	0	0	0	0	0	0	0	0	0	0	0	0	0	0	0	0	0	0	0	0.0016	0	0	0	0	0	0	0	0	0	0	0	0	0	0	0	0	0
DARS	HsaEX0018525	chr2	135912486	135912566	99.6743	0.996743	0.00409953	0.00125714	0.00325714	0.00325714	-0.00574286	0.000557143	0.00325714	-0.00584286	0.00325714	0.00325714	0.00325714	0.00215714	0.000557143	-0.000742857	-0.0114429	0.00325714	-0.00204286	-0.00174286	0.00325714	0.00215714	0.00225714	0.00325714	0.00325714	-0.00964286	-0.0400429	-0.00144286	0.00325714	0.00235714	-0.00224286	0.00105714	-0.00134286	0.00325714	-0.0104429	0.00325714	-0.0320429	0.00325714	0.00215714	-0.00344286
DARS	HsaEX6015680	chr2	135916226	135916372	99.9771	0.999771	0.000604743	0.000228571	0.000228571	0.000228571	0.000228571	-0.00137143	0.000228571	0.000228571	-0.000271429	0.000228571	0.000228571	0.000228571	0.000228571	0.000228571	0.000228571	0.000228571	0.000228571	0.000228571	0.000228571	0.000228571	-0.00257143	0.000228571	0.000228571	0.000228571	0.000228571	0.000228571	0.000228571	0.000228571	0.000228571	0.000228571	0.000228571	-0.00597143	0.000228571	0.000228571	0.000228571	0.000228571	-0.00167143	0.000228571
DARS	HsaEX0018528	chr2	135979274	135979366	98.6829	0.986829	0.00706605	0.000371429	-0.00342857	-0.00442857	-0.00252857	-0.00802857	0.0131714	0.00487143	0.00747143	0.0131714	0.0131714	-0.00252857	0.00537143	0.00267143	0.00197143	-0.0304286	0.00387143	0.00707143	0.00977143	0.00287143	-0.0273286	-0.0206286	0.0107714	-0.0220286	0.0103714	-0.0144286	-0.0222286	0.00257143	0.0101714	-0.0207286	0.00587143	-0.00772857	-0.00852857	0.00477143	0.0112714	0.00397143	-0.0382286	0.00797143
KYNU	HsaEX0035095	chr2	142918609	142918729	99.6957	0.996957	0.00562638	0.00304286	0.00214286	-0.00135714	0.00304286	0.00234286	-0.0122571	0.00304286	0.00304286	0.00304286	0.00264286	-0.0100571	-0.000257143	-0.00125714	-0.00325714	0.00304286	-0.00315714	0.000142857	0.000642857	0.00304286	-0.000957143	-0.00585714	-0.00195714	0.00154286	0.00304286	0.000242857	0.000642857	0.00254286	0.00304286	4.29e-05	0.00284286	0.00304286	-0.00215714	-0.000657143	0.00304286	0.00124286	-0.000657143	0.00164286
ORC4	HsaEX0044833	chr2	147938298	147938384	100	1	0	0	0	0	0	0	0	0	0	0	-0.0264	0	0	0	-0.0305	0	0	-0.0129	0	0	0	0	0	0	0	0	0	0	0	0	0	0	0	0	0	0	0	0
RND3	HsaEX0053831	chr2	150486694	150486781	98.8057	0.988057	0.0189	-0.0388571	0.0119429	0.0119429	-0.00785714	0.0119429	0.0119429	-0.00105714	0.0119429	0.0119429	0.00694286	0.0119429	-0.0536571	0.0119429	0.0119429	-0.0297571	0.00104286	0.00254286	0.00404286	-0.0241571	-0.00715714	0.0119429	0.0119429	-0.0558571	-0.0467571	-0.0288571	0.0119429	-0.00385714	-0.0102571	-0.0805571	0.00804286	-0.0196571	0.00714286	0.0119429	0.0119429	-0.00995714	0.00274286	-0.0196571
TIA1	HsaEX6013792	chr2	70216898	70216994	100	1	0	0	0	0	0	0	0	0	0	0	0	0	0	0	0	0	0	0	0	0	0	0	0	0	0	0	0	0	0	0	0	0	0	0	0	0	0	0
NFE2L2	HsaEX6016836	chr2	177233250	177233339	100	1	0	0	0	0	0	0	0	0	0	0	0	0	0	0	0	0	0	0	0	0	0	0	0	0	0	0	0	0	0	0	0	0	0	0	0	0	0	0
FARSB	HsaEX6018810	chr2	222613811	222613928	100	1	0	0	0	0	0	0	0	0	0	0	0	0	0	0	0	0	0	0	0	0	0	0	0	-0.0006	0	-0.0018	0	0	0	0	0	0	-0.0092	0	0	0	0	0
FARSB	HsaEX0024915	chr2	222623390	222623460	0	0	0	0	0	0	0	0	0	0	0	0	0	0	0	0	0.0003	0.0017	0	0	0.0002	0	0	0	0	0	0	0	0	0.0004	0	0.0007	0	0	0	0	0	0	0.0005	0.0008
FARSB	HsaEX0024918	chr2	222640862	222640931	98.9186	0.989186	0.00856454	-0.000785714	0.0108143	0.00641429	-0.000885714	0.00311429	-0.0162857	-0.00238571	0.00171429	1.43e-05	0.00851429	0.0108143	0.00831429	-0.0129857	0.00881429	0.0108143	-0.00498571	-0.00178571	-0.00548571	0.00521429	0.00361429	0.0101143	0.0108143	0.0108143	0.00401429	0.00441429	0.0108143	-0.00318571	-0.00498571	0.00691429	-0.0150857	-0.00588571	0.0108143	0.00151429	-0.0185857	-0.0155857	-0.00798571	0.00281429
DHCR24	HsaEX0019480	chr1	54879749	54879805	0.09	0.0009	0.00136748	-0.0001	0.0011	0.0026	-0.0009	-0.0009	-0.0009	-0.0009	-0.0009	-0.0009	0.0008	0.0003	-0.0009	0.0011	0.0019	-0.0009	-0.0009	-0.0009	-0.0009	-0.0009	-0.0009	-0.0009	0.0051	-0.0009	-0.0009	0.0003	0.0044	-0.0009	0.0005	-0.0009	0.0094	0.0089	-0.0009	0.003	-0.0009	0.0032	0.0107	0.0017
TMEM59	HsaEX6031047	chr1	54036610	54036718	99.9714	0.999714	0.000338765	8.57e-05	0.000285714	-1.43e-05	-0.000714286	-1.43e-05	0.000285714	8.57e-05	-0.000214286	-0.000714286	-0.000214286	0.000285714	0.000285714	0.000285714	-0.000214286	0.000285714	8.57e-05	0.000285714	-0.000114286	0.000285714	-0.000214286	0.000285714	0.000285714	0.000285714	-0.00131429	0.000285714	-0.000614286	0.000185714	-1.43e-05	0.000285714	0.000185714	0.000285714	0.000285714	-0.000314286	0.000285714	-1.43e-05	-0.000214286	0.000285714
LRRC42	HsaEX6031038	chr1	53962034	53962122	100	1	0	0	0	0	0	0	0	0	0	0	0	0	-0.0014	0	0	0	0	0	0	0	0	0	0	0	0	0	0	0	0	0	0	0	0	0	0	0	0	0
MRPL37	HsaEX0040125	chr1	54207360	54207504	0.18	0.0018	0.000962635	-0.001	-0.0001	-0.0001	0.0013	-0.0004	-0.001	0.0013	-0.0009	0.003	0.0009	-0.0018	0	-0.0005	0.0024	-0.0002	0.0001	-0.0013	-0.0007	0.0017	-0.0018	0.0009	0.0041	-0.0013	0.0008	-0.0001	0.0121	0.0028	-0.0018	-0.0017	-0.0004	-0.0003	0.0011	-0.0018	-0.0018	0.0001	0.0008	-0.0012
MRPL37	HsaEX0040126	chr1	54212501	54212658	99.4414	0.994414	0.00517765	0.00288571	-0.0109143	0.00308571	0.00148571	-0.000514286	0.00458571	-0.000614286	-0.00781429	0.00408571	-0.0100143	-0.00101429	8.57e-05	-0.00191429	-0.000814286	0.00318571	0.00478571	0.000185714	0.00298571	0.00198571	0.00358571	-0.00961429	-0.00781429	0.00138571	0.000785714	0.00328571	-0.00111429	-0.000214286	-1.43e-05	0.00198571	-0.000814286	-0.0106143	-0.00171429	0.000385714	-0.00171429	0.00468571	0.000285714	-0.000314286
QSOX1	HsaEX0051493	chr1	180194213	180194392	98.9971	0.989971	0.0126663	-0.0106714	0.0100286	0.0100286	-0.0172714	0.0100286	0.0100286	-0.0121714	0.0100286	-0.00107143	-0.0243714	0.0100286	-0.0351714	-0.0208714	0.000128571	0.0100286	-0.00227143	-0.0145714	-0.0132714	-0.0220714	-0.129271	0.0100286	-0.0461714	0.0100286	0.0100286	-0.00527143	-0.0267714	-0.0160714	-0.0169714	-0.00177143	-0.217071	-0.00457143	-0.0320714	-0.0469714	0.0100286	-0.00927143	0.0100286	-0.00287143
PARK7	HsaEX6028157	chr1	7977652	7977738	99.7429	0.997429	0.00141858	-0.00172857	0.000171429	0.00107143	0.00217143	-0.000728571	-0.00152857	0.000571429	-0.000928571	-0.000128571	-0.00142857	0.00147143	0.000371429	0.000971429	0.000671429	-0.00202857	-0.00402857	0.000971429	-0.00192857	-0.00112857	-0.00272857	-2.86e-05	0.00167143	-0.00232857	-0.000628571	-0.000928571	0.00187143	0.000371429	-0.00282857	-0.00132857	-0.000728571	-0.000428571	-0.000928571	-0.00112857	0.00257143	-0.000328571	-2.86e-05	0.000471429
WDR77	HsaEX0071369	chr1	111441499	111441604	5.52714	0.0552714	0.0193032	-0.00977143	-0.0247714	-7.14e-05	-0.0144714	0.00212857	0.0337286	0.0132286	0.0174286	-0.0316714	0.00802857	0.0675286	-0.0230714	-0.0142714	-0.00137143	0.0474286	-0.00677143	-0.00757143	0.0155286	-0.0154714	0.00232857	0.0323286	-0.0273714	-0.000171429	0.0732286	0.0306286	-0.0196714	0.0253286	-0.00487143	0.00352857	0.441729	0.0688286	0.0268286	-0.0127714	-0.0240714	0.0107286	0.0792286	0.0445286
WDR77	HsaEX1043969	chr1	111443667	111443725	0.488571	0.00488571	0.00244297	0.00331429	-0.00248571	0.00311429	-8.57e-05	-0.00148571	0.000214286	-0.00258571	0.0179143	0.00641429	0.0202143	-0.00488571	0.0102143	-0.000885714	0.00601429	0.00291429	0.0108143	0.0423143	-0.00308571	0.00281429	0.0725143	-0.00298571	0.00841429	-0.00438571	0.00811429	0.00521429	0.00601429	0.00651429	0.00711429	0.00381429	0.0736143	0.00351429	0.0107143	0.00371429	0.00471429	0.0155143	0.0178143	1.43e-05
HDAC1	HsaEX6029795	chr1	32324479	32324553	100	1	0	0	0	0	0	0	0	0	0	0	0	0	0	0	0	-0.0017	0	-0.0053	0	0	-0.0043	0	0	0	0	0	0	0	0	0	0	0	0	0	0	-0.0023	0	0
HDAC1	HsaEX0029365	chr1	32327406	32327458	0.108571	0.00108571	0.00188364	-0.00108571	0.00401429	0.000614286	-0.000285714	-0.00108571	-0.00108571	-0.00108571	1.43e-05	-0.000885714	0.00571429	0.00381429	0.00431429	0.00331429	-0.000785714	1.43e-05	1.43e-05	0.00831429	-0.00108571	0.000814286	0.00141429	-0.00108571	0.00241429	0.00151429	0.00191429	0.00231429	-0.00108571	-0.000285714	0.0453143	0.00111429	-0.00108571	0.000514286	0.000114286	0.00331429	-0.00108571	-0.000385714	0.000514286	-8.57e-05
HDAC1	HsaEX0029366	chr1	32329068	32329160	99.2586	0.992586	0.00793944	-0.00328571	-0.0164857	0.00351429	0.00181429	0.00391429	0.00741429	0.00311429	0.00741429	0.00681429	-0.0125857	-0.00778571	0.00741429	-0.0108857	0.00671429	-0.00838571	0.00281429	-0.00238571	-0.0112857	0.00661429	-0.0426857	-0.00368571	0.00741429	-0.00158571	-0.0102857	-0.0195857	-0.0305857	0.00671429	0.00741429	0.00641429	-0.0142857	-0.0153857	-0.0971857	0.00741429	0.00741429	-0.00488571	0.00581429	0.00741429
HDAC1	HsaEX0029363	chr1	32332704	32332749	99.8243	0.998243	0.00304076	-0.00524286	0.00175714	-0.00354286	0.00175714	0.00175714	0.00175714	0.00175714	0.00175714	-0.00144286	0.00175714	0.00175714	0.00175714	-0.00354286	0.00175714	0.00175714	0.00175714	0.00175714	-0.00924286	0.00175714	0.00175714	0.00175714	0.00175714	0.00175714	0.00175714	0.00175714	0.00175714	0.00175714	0.00175714	0.00175714	0.00175714	0.00175714	0.00175714	0.00175714	-0.0311429	0.00175714	0.00175714	0.00175714
CAPZA1	HsaEX6032801	chr1	112646755	112646794	0.0957143	0.000957143	0.00161643	-0.000357143	-0.000957143	-0.000957143	0.00334286	-0.000957143	-0.000957143	0.000842857	0.00864286	0.00444286	0.00884286	-0.000957143	-0.000957143	-0.000957143	0.00334286	-0.000957143	-0.000157143	-0.000957143	-0.000957143	-0.000957143	-0.000957143	-0.000957143	0.00824286	0.00114286	-0.000957143	-0.000957143	-0.000957143	0.00404286	-0.000957143	0.000542857	0.00564286	-0.000957143	0.00584286	-0.000957143	-0.000957143	0.00144286	0.00134286	-0.000357143
SRM	HsaEX0061730	chr1	11055781	11055926	99.5186	0.995186	0.00668018	0.00261429	0.00211429	0.00481429	0.000414286	-0.0144857	-0.000285714	0.00481429	0.00481429	-0.0258857	0.00121429	-0.00638571	0.00171429	-0.0679857	-0.00598571	0.00481429	0.00271429	0.00111429	0.00251429	-0.00728571	0.00481429	0.00341429	-0.00548571	0.00481429	0.00401429	-0.00398571	-0.00358571	0.00341429	-0.00238571	0.00481429	-0.124486	0.000214286	-0.0291857	-0.000785714	0.00481429	-0.000485714	-0.0548857	-0.0239857
MAD2L2	HsaEX6028426	chr1	11677543	11677614	99.9871	0.999871	0.000340168	0.000128571	0.000128571	0.000128571	0.000128571	0.000128571	0.000128571	-0.000771429	0.000128571	0.000128571	0.000128571	0.000128571	0.000128571	-0.00317143	0.000128571	0.000128571	0.000128571	-0.00297143	0.000128571	0.000128571	-0.00187143	0.000128571	0.000128571	0.000128571	0.000128571	0.000128571	0.000128571	0.000128571	0.000128571	0.000128571	0.000128571	0.000128571	0.000128571	0.000128571	0.000128571	0.000128571	0.000128571	0.000128571
SLC35D1	HsaEX0059418	chr1	67049782	67049850	100	1	0	0	0	0	0	0	0	0	0	0	0	0	0	0	0	0	0	0	0	0	-0.1978	0	0	0	0	0	0	0	0	0	0	0	0	0	0	0	0	0
SLC35D1	HsaEX0059415	chr1	67052012	67052079	100	1	0	0	0	0	0	0	0	0	0	0	0	0	0	-0.0123	0	0	0	0	0	0	0	0	0	0	0	0	0	0	0	0	0	0	0	0	0	0	0	0
WLS	HsaEX1044051	chr1	68127050	68127192	1.21	0.0121	0.0303287	-0.0121	-0.0121	-0.0121	-0.0121	-0.0121	0.0687	-0.0082	-0.0018	0.0121	0.0008	-0.0121	0.017	0.0827	-0.0121	-0.0121	-0.0106	-0.0048	0.0141	-0.0121	-0.0121	-0.0121	-0.0022	-0.0006	-0.0121	-0.0109	-0.0121	-0.0094	-0.0121	-0.0121	-0.0031	0.0004	-0.0116	-0.0121	0.0645	-0.0055	-0.0071	-0.0121
WLS	HsaEX6031513	chr1	68153517	68153653	100	1	0	0	0	0	0	0	0	0	0	0	0	0	0	-0.0069	0	0	0	0	0	0	0	0	0	0	0	0	0	0	0	0	0	0	-0.0076	0	0	0	0	0
UCHL5	HsaEX0069097	chr1	193020307	193020381	11.96	0.1196	0.0203522	-0.0136	0.0085	0.0191	0.0006	-0.0319	-0.01	0.0273	0.0161	0.007	0.0424	-0.0044	-0.0299	-0.0271	0.0083	-0.003	-0.0127	0.0344	-0.0044	0.0024	-0.0147	0.0933	0.0078	0.0219	0.0992	-0.0106	0.0938	-0.0052	0.0102	-0.051	0.0815	0.04	0.0275	0.0667	0.0807	0.0156	-0.004	-0.0128
SRSF11	HsaEX0057635	chr1	70247117	70247149	2.76714	0.0276714	0.0104302	-0.0120714	-0.00317143	-0.00997143	0.0151286	0.0122286	0.00182857	-0.00397143	-0.00307143	0.00222857	0.00782857	0.0166286	0.000128571	-0.0168714	0.0167286	0.0217286	-0.0145714	0.0283286	-0.0193714	-0.0214714	-0.0244714	-0.00967143	-0.00697143	-0.0110714	-0.00927143	0.0166286	-0.0207714	-0.00907143	0.00382857	0.0115286	0.0181286	0.0107286	-0.0230714	-0.0202714	-0.00547143	0.00522857	0.0179286	-0.00367143
TMEM9	HsaEX6035938	chr1	201145109	201145335	0.00714286	7.14e-05	0.000188982	-7.14e-05	-7.14e-05	-7.14e-05	0.000428571	-7.14e-05	-7.14e-05	-7.14e-05	-7.14e-05	-7.14e-05	-7.14e-05	-7.14e-05	-7.14e-05	-7.14e-05	-7.14e-05	0.000628571	-7.14e-05	0.000228571	-7.14e-05	-7.14e-05	-7.14e-05	-7.14e-05	-7.14e-05	-7.14e-05	-7.14e-05	-7.14e-05	-7.14e-05	0.000228571	-7.14e-05	2.86e-05	-7.14e-05	-7.14e-05	-7.14e-05	-7.14e-05	-7.14e-05	-7.14e-05	0.000128571	-7.14e-05
ADPRHL2	HsaEX0002859	chr1	36091244	36091340	98.7157	0.987157	0.0117636	-0.0158571	0.0128429	-0.0140571	-0.00395714	0.00304286	0.0128429	0.00514286	0.0128429	-0.0189571	0.00124286	0.00294286	0.000742857	-0.0290571	-0.00415714	0.0128429	-0.00555714	-0.00275714	0.0128429	-0.00155714	0.00294286	0.0128429	0.00534286	0.0105429	-0.0226571	0.0128429	0.00154286	-0.00425714	-0.0138571	-0.0110571	0.0128429	-0.0103571	-0.0361571	0.0128429	-0.0344571	-0.0175571	0.0128429	0.0128429
WARS2	HsaEX0070836	chr1	119042264	119042349	94.7643	0.947643	0.0452375	0.0450571	0.0265571	0.0113571	0.00915714	0.00235714	-0.0965429	0.00205714	-0.00544286	0.0479571	0.0155571	0.0147571	-0.0601429	0.0170571	-0.0473429	0.0371571	0.0523571	0.0193571	0.0485571	0.0523571	-0.0120429	0.0523571	-0.0206429	0.0143571	0.0523571	0.0354571	0.0108571	0.0137571	0.0523571	0.0523571	0.0523571	-0.119643	-0.0312429	0.0523571	-0.0153429	0.0381571	-0.0143429	0.0190571
GNPAT	HsaEX0027905	chr1	231262723	231262852	99.9243	0.999243	0.00200321	0.000757143	0.000757143	-0.00454286	0.000757143	0.000757143	0.000757143	0.000757143	0.000757143	0.000757143	0.000757143	0.000757143	0.000757143	0.000757143	0.000757143	0.000757143	0.000757143	0.000757143	0.000757143	0.000757143	-0.0359429	0.000757143	0.000757143	0.000757143	0.000757143	0.000757143	0.000757143	0.000757143	0.000757143	0.000757143	0.000757143	-0.0142429	0.000757143	0.000757143	0.000757143	0.000757143	-0.00914286	0.000757143
GNPAT	HsaEX0027906	chr1	231265746	231265787	99.9071	0.999071	0.00245677	0.000928571	0.000928571	0.000928571	-0.00557143	0.000928571	0.000928571	0.000928571	0.000928571	0.000928571	0.000928571	0.000928571	-0.0170714	0.000928571	0.000928571	0.000928571	-0.0105714	0.000928571	0.000928571	0.000928571	-0.0435714	-0.0201714	0.000928571	0.000928571	0.000928571	0.000928571	0.000928571	-0.00107143	0.000928571	-0.0102714	-0.0177714	0.000928571	0.000928571	0.000928571	0.000928571	0.000928571	0.000928571	0.000928571
GNPAT	HsaEX1015786	chr1	231266508	231266619	0	0	0	0	0	0	0	0	0	0	0	0	0	0	0	0	0	0	0.0023	0	0	0	0	0	0	0	0	0	0	0	0	0	0	0	0	0	0	0	0	0
GNPAT	HsaEX1015787	chr1	231269863	231270087	0.635714	0.00635714	0.00673693	-0.00275714	0.00344286	-0.00505714	0.00804286	-0.00635714	-0.00635714	0.00904286	-0.00635714	-0.00635714	-0.00635714	-0.00635714	-0.000257143	-0.00295714	-0.00505714	0.0105429	0.0136429	-0.00215714	-0.00475714	-0.00635714	0.0921429	0.0383429	-0.000757143	-0.00635714	0.00884286	-0.00575714	-0.00635714	-0.00635714	-0.00635714	-0.00505714	-0.000557143	-0.00635714	-0.00635714	-0.00525714	-0.00635714	-0.00495714	-0.00385714	-0.00635714
C1orf109	HsaEX6030094	chr1	37686273	37686452	100	1	0	0	0	0	0	0	0	0	0	0	0	0	0	0	0	0	0	0	0	0	0	0	0	0	0	0	0	-0.0297	0	0	0	0	0	0	0	-0.0119	0	0
TBCE	HsaEX0063985	chr1	235401503	235401583	91.9614	0.919614	0.0457676	-0.00951429	0.0271857	0.0175857	-0.0703143	0.0278857	-0.0497143	0.0568857	0.000585714	0.0240857	0.0645857	0.0594857	-0.0768143	-0.152414	-0.0727143	-0.0101143	-0.0213143	-0.0167143	0.0261857	-0.142614	-0.0474143	-0.128314	0.0661857	-0.0124143	-0.0380143	0.0489857	-0.129114	0.0121857	-0.0192143	-0.00441429	0.0566857	-0.0364143	-0.0378143	-0.0534143	0.0803857	-0.112114	-0.0511143	-0.0258143
LGALS8	HsaEX6037465	chr1	236544750	236544915	100	1	0	0	0	0	0	0	0	0	0	0	0	0	0	0	0	-0.0143	0	0	0	0	0	0	0	0	0	0	0	0	0	0	0	0	0	0	0	0	0	0
SDHB	HsaEX6028745	chr1	17033060	17033145	99.8429	0.998429	0.00173178	0.000671429	-0.000628571	0.00157143	-0.00312857	0.00107143	0.00157143	-0.00112857	0.00107143	0.000571429	-0.000228571	-0.00482857	0.000271429	-0.000328571	0.00127143	-0.000628571	-0.00112857	-0.00102857	-0.00312857	0.00157143	-0.00142857	-0.000528571	-0.00192857	-0.000928571	0.00157143	0.000571429	0.00157143	0.000371429	0.00157143	0.00157143	0.000171429	0.00137143	0.000371429	-0.00372857	0.00157143	-0.000428571	-0.00172857	0.00157143
MFAP2	HsaEX0038946	chr1	16976708	16976794	99.19	0.9919	0.005383	-0.0006	-0.0018	0.0007	-0.0102	0.0005	0.0062	0.0052	-0.0034	-0.0185	0.0049	0.0028	0.001	-0.0181	-0.0019	-0.0048	0.0069	-0.012	0.0049	-0.0143	0.0068	-0.0466	0.0071	-0.0078	-0.002	0.0028	0.0005	-0.0004	-0.0119	0.006	-0.01	-0.002	-0.0034	-0.0125	0.002	0.0081	0.0026	-0.0089
MFAP2	HsaEX0038947	chr1	16977109	16977195	98.8729	0.988729	0.00747924	0.00227143	-0.000528571	0.00477143	-0.00732857	0.0112714	-0.0112286	0.000771429	0.00797143	-0.00692857	-0.000228571	-0.00452857	-0.00532857	-0.0401286	-0.0116286	-0.00232857	0.00577143	-0.0163286	0.00247143	0.00247143	0.00687143	-0.0149286	-0.00802857	0.00807143	-0.00912857	-0.0120286	0.00657143	-0.00112857	0.0112714	0.00787143	0.0112714	-0.00742857	-0.00672857	-0.00662857	0.00917143	0.00967143	-0.0774286	0.0112714
GBP1	HsaEX1015323	chr1	89060197	89060324	100	1	0	0	0	0	0	0	0	0	0	0	0	0	0	0	0	0	0	0	0	0	0	0	0	0	0	0	0	0	0	0	0	0	0	0	0	0	0	0
GBP1	HsaEX1015324	chr1	89064701	89064767	0.0257143	0.000257143	0.000680336	-0.000257143	-0.000257143	-0.000257143	-0.000257143	-0.000257143	-0.000257143	0.00154286	-0.000257143	-0.000257143	0.0121429	0.0133429	-0.000257143	-0.000257143	0.00254286	-0.000257143	-0.000257143	-0.000257143	-0.000257143	-0.000257143	-0.000257143	0.00344286	-0.000257143	-0.000257143	-0.000257143	0.00634286	-0.000257143	0.00584286	-0.000257143	-0.000257143	-0.000257143	0.000642857	-0.000257143	-0.000257143	-0.000257143	-0.000257143	-0.000257143	-0.000257143
ECE1	HsaEX0021486	chr1	21233558	21233661	100	1	0	0	0	0	0	0	0	0	0	0	0	0	0	0	0	0	0	0	0	0	0	0	-0.0024	0	0	0	0	0	0	0	0	0	-0.0023	0	0	0	-0.0033	0
P3H1	HsaEX6030373	chr1	42751641	42751740	0.0771429	0.000771429	0.00204101	-0.000771429	-0.000771429	0.00462857	-0.000771429	-0.000771429	-0.000771429	-0.000771429	-0.000771429	0.00232857	-0.000771429	-0.000771429	-0.000571429	-0.000771429	0.000728571	-0.000771429	-0.000471429	-0.000771429	-0.000771429	-0.000771429	-0.000771429	-0.000771429	-0.000771429	-0.000771429	-0.000771429	-0.000771429	-0.000771429	-0.000771429	-0.000771429	-0.000771429	-0.000771429	-0.000771429	-0.000771429	-0.000471429	-0.000771429	-0.000771429	-0.000771429	-0.000771429
P3H1	HsaEX0035631	chr1	42762323	42762346	99.7386	0.997386	0.00378833	-0.00708571	-0.000485714	-0.00288571	0.00261429	0.00261429	0.00261429	0.00261429	-0.0278857	-0.00668571	0.000614286	0.00261429	0.00121429	-0.0149857	0.00261429	0.00261429	0.00171429	0.00261429	-0.00498571	0.00261429	0.00261429	0.00261429	0.00261429	-0.00108571	-0.0110857	-0.00148571	-0.00508571	0.00261429	-0.00138571	0.00261429	-0.000185714	0.00181429	1.43e-05	0.00261429	0.00261429	-0.00738571	-0.00168571	0.00261429
AKR1A1	HsaEX6030673	chr1	45569143	45569229	99.9329	0.999329	0.00118984	0.000671429	0.000671429	0.000671429	-0.00222857	0.000671429	0.000671429	-0.00112857	0.000671429	-0.00892857	0.000671429	0.000671429	0.000671429	-0.118129	0.000671429	0.000671429	-0.000328571	-0.00652857	0.000671429	0.000671429	0.000671429	-0.0109286	-0.00862857	-0.00282857	0.000671429	-0.000728571	-2.86e-05	0.000671429	-0.00352857	0.000671429	-0.000328571	0.000671429	-0.00112857	-0.00202857	0.000671429	-0.00112857	7.14e-05	-0.00392857
PRDX1	HsaEX1029352	chr1	45514507	45514637	99.9886	0.999886	0.000106904	1.43e-05	-0.000185714	1.43e-05	1.43e-05	-8.57e-05	0.000114286	0.000114286	0.000114286	0.000114286	0.000114286	0.000114286	-0.000185714	-8.57e-05	1.43e-05	-8.57e-05	1.43e-05	0.000114286	0.000114286	1.43e-05	0.000114286	0.000114286	-8.57e-05	1.43e-05	1.43e-05	1.43e-05	-0.000385714	1.43e-05	1.43e-05	0.000114286	0.000114286	-8.57e-05	1.43e-05	1.43e-05	0.000114286	0.000114286	1.43e-05	1.43e-05
PRDX1	HsaEX6030671	chr1	45515654	45515807	99.9971	0.999971	4.88e-05	2.86e-05	2.86e-05	2.86e-05	2.86e-05	-7.14e-05	2.86e-05	-7.14e-05	2.86e-05	2.86e-05	2.86e-05	2.86e-05	-7.14e-05	2.86e-05	2.86e-05	2.86e-05	2.86e-05	2.86e-05	-7.14e-05	-7.14e-05	2.86e-05	2.86e-05	2.86e-05	2.86e-05	2.86e-05	2.86e-05	2.86e-05	2.86e-05	2.86e-05	2.86e-05	2.86e-05	2.86e-05	2.86e-05	2.86e-05	2.86e-05	2.86e-05	2.86e-05	-7.14e-05
DR1	HsaEX0020961	chr1	93349919	93350001	0.0785714	0.000785714	0.0020788	-0.000785714	-0.000785714	-0.000785714	-0.000785714	0.00471429	-0.000785714	-0.000785714	0.00291429	0.0116143	-0.000785714	0.0424143	-0.000785714	-0.000785714	0.00301429	-0.000785714	-0.000785714	-0.000785714	-0.000385714	0.00411429	-0.000785714	-0.000785714	0.000314286	0.00951429	-0.000785714	-0.000785714	-0.000785714	0.0114143	0.00281429	-0.000785714	0.00461429	0.00101429	-0.000785714	0.00461429	-0.000785714	-0.000785714	-0.000385714	0.000714286
DR1	HsaEX1012333	chr1	93355732	93355775	0	0	0	0	0	0	0	0	0	0	0	0	0	0	0	0	0	0	0	0	0	0	0	0	0	0	0	0	0	0	0	0	0.0025	0	0	0	0	0	0	0
CNN3	HsaEX6032267	chr1	94902121	94902258	100	1	0	0	0	0	0	0	0	0	0	0	0	-0.0054	0	0	0	0	0	0	0	0	-0.0031	0	0	0	0	-0.0012	0	0	0	-0.001	0	0	-0.0025	0	0	0	0	0
CNN3	HsaEX1009144	chr1	94925184	94925347	0.0357143	0.000357143	0.000944911	-0.000357143	-0.000357143	-0.000357143	-0.000357143	-0.000357143	-0.000357143	0.00214286	-0.000357143	-0.000357143	0.00474286	0.000742857	-0.000157143	0.00334286	-0.000357143	0.000642857	0.00304286	-0.000357143	-0.000357143	0.00994286	-0.000357143	-0.000357143	0.000142857	0.00274286	-0.000357143	-0.000357143	-0.000357143	-0.000357143	-0.000357143	4.29e-05	-0.000357143	-0.000357143	-0.000357143	-0.000357143	-0.000357143	0.000342857	-0.000357143	-0.000357143
PRRC2C	HsaEX0007651	chr1	171523443	171523522	99.8914	0.998914	0.00287253	0.00108571	0.00108571	0.00108571	-0.00651429	0.00108571	0.00108571	0.00108571	0.00108571	0.00108571	0.00108571	0.00108571	-1.43e-05	-0.00871429	0.00108571	0.00108571	0.00108571	0.00108571	0.00108571	0.00108571	0.00108571	0.00108571	0.00108571	0.00108571	0.00108571	0.00108571	0.00108571	-0.00311429	0.00108571	0.00108571	0.00108571	0.00108571	0.00108571	0.00108571	0.00108571	-0.00531429	0.00108571	0.00108571
SYF2	HsaEX0063116	chr1	25228998	25229123	97.0486	0.970486	0.0416002	0.0295143	0.0295143	0.00321429	0.0191143	-0.00748571	-0.0892857	0.0154143	-0.0372857	-0.0266857	0.0134143	0.00611429	0.00841429	-0.00268571	0.0211143	-0.0283857	-0.00508571	0.0234143	-0.00818571	0.0216143	-0.0288857	0.0127143	-0.000785714	0.00831429	0.00781429	-0.00408571	0.0295143	0.0171143	-0.0253857	0.0295143	0.000714286	0.0185143	-0.0456857	0.0295143	0.0295143	-0.0372857	0.00961429	0.00631429
STMN1	HsaEX6029359	chr1	25904664	25904738	100	1	0	0	0	0	0	0	0	0	-0.0013	0	0	0	-0.0008	0	-0.0004	0	0	0	0	0	-0.0001	-0.0011	0	-0.0003	-0.0005	0	0	0	0	0	-0.0009	0	0	0	0	0	-0.0001	-0.0005
NENF	HsaEX6036610	chr1	212444339	212444442	99.5943	0.995943	0.00613483	-0.00174286	0.00405714	0.00405714	-0.0123429	0.00405714	-0.00214286	0.00405714	-0.00844286	0.00405714	0.000657143	0.00405714	-0.000642857	0.000557143	-0.000342857	-0.00664286	-0.00684286	-0.00374286	0.00185714	0.00325714	0.00245714	0.00185714	0.000857143	0.00405714	-0.00104286	-0.00354286	0.00185714	-0.00184286	0.00405714	-0.00204286	-0.0171429	0.00405714	-0.00914286	-0.00254286	0.00405714	0.000457143	-0.00214286	0.00405714
CENPF	HsaEX1008216	chr1	214613272	214613579	0	0	0	0	0	0	0	0	0	0	0	0	0	0	0	0	0	0	0	0	0	0	0	0	0	0.0023	0	0	0	0	0	0	0	0	0	0	0	0	0	0
CENPF	HsaEX0014581	chr1	214624935	214625036	0	0	0	0	0	0	0	0	0	0	0	0	0	0	0.0169	0	0	0	0	0	0.0372	0.0074	0.0277	0	0.0139	0	0.0066	0	0.0798	0.0072	0	0	0.0423	0	0	0	0	0	0	0
CENPF	HsaEX0014582	chr1	214651710	214651886	99.94	0.9994	0.00158745	0.0006	0.0006	0.0006	0.0006	0.0006	0.0006	-0.0036	0.0006	0.0006	0.0006	0.0006	0.0006	-0.0024	0.0006	0.0006	0.0006	0.0006	-0.0294	-0.0495	-0.0242	0.0006	0.0006	0.0006	-0.0218	-0.0164	0.0006	0.0006	0.0006	0.0006	0.0006	-0.0048	0.0006	-0.0293	0.0006	0.0006	0.0006	0.0006
CENPF	HsaEX1008217	chr1	214653485	214653561	1.41143	0.0141143	0.0308533	-0.0141143	-0.0141143	-0.0141143	-0.0112143	-0.0141143	0.0691857	-0.00151429	-0.0141143	-0.0141143	-0.0141143	-0.0141143	-0.0141143	-0.00361429	-0.0141143	-0.0141143	-0.0141143	-0.0141143	-0.0141143	-0.0141143	-0.0105143	-0.0141143	-0.0141143	-0.0141143	-0.0141143	-0.0141143	-0.0141143	-0.0141143	-0.0141143	-0.0141143	-0.0141143	-0.0141143	-0.0141143	-0.00541429	-0.0141143	-0.0141143	-0.0141143	-0.0141143
CENPF	HsaEX6036649	chr1	214656933	214657409	100	1	0	0	0	0	0	0	0	0	0	0	0	0	0	0	0	0	0	0	0	0	0	0	0	0	0	0	0	0	0	0	0	0	0	0	0	0	0	0
RPA2	HsaEX0055407	chr1	27914063	27914169	98.6929	0.986929	0.0160006	-0.00912857	0.0114714	0.0123714	0.00127143	0.00557143	-0.0320286	0.0104714	0.00497143	0.0122714	0.000571429	0.0130714	0.0130714	0.0102714	0.0122714	-0.000528571	0.0102714	0.0105714	0.0130714	0.0130714	-0.00742857	0.00207143	0.0115714	0.0130714	-0.00812857	0.00547143	0.00487143	0.0104714	0.0130714	0.00757143	-0.00282857	0.00827143	0.0130714	0.00867143	0.0130714	-0.0220286	-0.00242857	-0.00302857
TXNDC12	HsaEX1042609	chr1	52041686	52041782	0.00428571	4.29e-05	0.000113389	-4.29e-05	-4.29e-05	-4.29e-05	-4.29e-05	0.000257143	-4.29e-05	-4.29e-05	-4.29e-05	-4.29e-05	0.00265714	-4.29e-05	-4.29e-05	-4.29e-05	-4.29e-05	-4.29e-05	-4.29e-05	-4.29e-05	-4.29e-05	-4.29e-05	-4.29e-05	-4.29e-05	-4.29e-05	-4.29e-05	-4.29e-05	0.000157143	-4.29e-05	-4.29e-05	-4.29e-05	-4.29e-05	0.00335714	-4.29e-05	-4.29e-05	-4.29e-05	-4.29e-05	-4.29e-05	0.00115714	-4.29e-05
CD3EAP	HsaEX0013848	chr19	45407094	45407235	99.7343	0.997343	0.00703014	0.00265714	0.00265714	-0.0159429	0.00265714	0.00265714	0.00265714	0.00265714	0.00265714	0.00265714	0.00265714	0.00265714	0.00265714	-0.0172429	0.00265714	-0.00624286	0.00265714	0.00265714	0.00265714	0.00265714	0.00265714	0.00265714	0.00265714	0.00265714	-0.00464286	0.00265714	0.00265714	0.00265714	0.00265714	0.00265714	0.00265714	-0.0169429	0.00265714	0.00265714	0.00265714	0.00265714	-0.0289429	0.00265714
ATF6	HsaEX0006510	chr1	161802052	161802272	99.3914	0.993914	0.00827676	0.00608571	0.00608571	0.00128571	-0.000114286	-0.0171143	-0.00231429	0.00608571	0.00608571	-0.0238143	-0.00161429	0.00608571	0.00608571	-0.000114286	0.00608571	0.00288571	0.00608571	0.00608571	-0.00701429	-0.0533143	0.00608571	0.00608571	0.00608571	-0.0316143	-0.0653143	0.00288571	0.00608571	0.00608571	0.00368571	0.00608571	0.00608571	0.00608571	0.00608571	0.000485714	0.00608571	0.00608571	-0.00131429	-0.000514286
ATF6	HsaEX6034542	chr1	161821070	161821161	100	1	0	0	0	0	0	0	0	0	0	0	-0.0025	0	0	0	0	0	0	0	0	0	0	0	0	0	0	0	0	0	0	0	0	0	0	0	0	0	0	0
ATF6	HsaEX0006511	chr1	161860207	161860277	99.6529	0.996529	0.00685194	-0.0146286	0.00347143	0.00347143	-0.00272857	0.00347143	0.00347143	0.00347143	0.00347143	0.00347143	0.00347143	0.00347143	0.00247143	0.00347143	-0.00962857	0.00347143	0.00347143	0.00347143	0.00347143	0.00347143	0.00117143	0.00347143	-0.00392857	-0.0326286	0.00347143	0.00347143	0.00347143	0.00347143	0.000571429	-0.0163286	0.00347143	-0.00992857	-0.0232286	0.00347143	0.00347143	-0.00382857	-0.0176286	0.00347143
ATF6	HsaEX1004961	chr1	161870972	161871061	0	0	0	0	0	0	0	0	0	0	0	0	0	0	0	0	0	0	0.0069	0	0	0	0.0024	0	0	0	0	0	0	0	0	0.0094	0	0	0	0	0	0	0	0
FASTKD2	HsaEX0024952	chr2	206769850	206769916	0.0271429	0.000271429	0.000718132	-0.000271429	-0.000271429	-0.000271429	-0.000271429	-0.000271429	-0.000271429	0.00162857	-0.000271429	0.00722857	0.00572857	-0.000271429	-0.000271429	0.0100286	0.00202857	-0.000271429	-0.000271429	-0.000271429	-0.000271429	-0.000271429	-0.000271429	0.0162286	0.00272857	-0.000271429	-0.000271429	0.00342857	-0.000271429	0.00352857	-0.000271429	-0.000271429	-0.000271429	0.0219286	-0.000271429	-0.000271429	-0.000271429	0.00482857	-0.000271429	-0.000271429
RAB32	HsaEX0051636	chr6	146549469	146549741	99.6829	0.996829	0.00730883	0.000571429	0.00317143	0.00317143	0.00317143	0.00317143	0.00317143	-0.0164286	0.00317143	0.00317143	0.00317143	0.00317143	0.00317143	0.00317143	0.00317143	-0.00612857	0.00317143	0.00317143	0.00317143	0.00317143	0.00317143	0.00317143	0.00317143	0.00317143	0.00317143	0.00317143	0.00177143	0.00317143	0.00317143	0.00317143	0.00317143	0.00177143	0.00317143	-0.00242857	0.00317143	-0.00182857	0.00317143	0.00317143
SGK1	HsaEX6049502	chr6	134170826	134170915	100	1	0	0	0	0	0	0	0	0	0	0	0	0	0	-0.0013	0	0	0	0	0	-0.0006	0	0	0	0	0	0	0	0	0	0	0	0	0	0	0	0	-0.0004	0
MED28	HsaEX1023307	chr4	17614986	17615131	0	0	0	0	0	0	0	0	0	0	0	0	0	0	0	0	0	0	0	0	0	0	0	0	0	0	0	0	0	0	0	0	0	0	0	0	0	0	0	0
RPN2	HsaEX6078033	chr20	37225688	37225802	100	1	0	0	0	0	0	0	0	0	0	0	0	0	0	0	0	0	0	-0.0002	0	0	-0.0005	0	0	0	0	0	0	0	-0.001	0	-0.0001	-0.0004	0	-0.0007	0	0	-0.0016	0
RPN2	HsaEX1035597	chr20	37229835	37229892	0	0	0	0	0	0	0	0	0	0	0	0	0	0	0	0	0	0.0004	0	0	0.0006	0.0002	0	0	0	0	0	0	0	0	0	0	0	0	0	0	0	0	0	0
MFSD1	HsaEX0039006	chr3	158805362	158805474	98.09	0.9809	0.0203552	-0.0213	0.0012	0.0137	0.0064	-0.0346	0.0191	0.0155	0.0023	0.0191	0.0159	-0.0163	0.0063	0.0191	0.0181	-0.013	0.017	-0.0013	0.0006	0.0079	-0.014	-0.0434	0.0004	-0.0097	0.0191	0.0014	-0.0209	-0.0046	0.0156	0.0053	0.0073	-0.0356	-0.0013	0.0124	0.0191	0.0052	0.012	0.0083
EEF2KMT	HsaEX0024686	chr16	5097280	5097353	6.80857	0.0680857	0.0453891	0.0699143	0.0294143	-0.0310857	0.0249143	-0.0680857	-0.0184857	-0.00658571	-0.0384857	0.0709143	-0.00158571	0.0619143	0.00671429	0.0427143	0.0913143	0.0123143	-0.0218857	0.0372143	0.0840143	0.0640143	0.00211429	0.149214	0.0290143	-0.00328571	0.0669143	-0.00738571	0.129614	0.00731429	0.0198143	0.0224143	-0.0357857	0.00421429	0.0713143	0.0270143	-0.0237857	-0.00558571	-0.000485714	-0.0282857
CPSF3	HsaEX6011834	chr2	9430752	9430875	99.9357	0.999357	0.00170084	0.000642857	0.000642857	-0.00385714	0.000642857	0.000642857	0.000642857	0.000642857	0.000642857	0.000642857	0.000642857	0.000642857	0.000642857	0.000642857	0.000642857	0.000642857	0.000642857	-0.0170571	0.000642857	0.000642857	0.000642857	0.000642857	0.000642857	0.000642857	0.000642857	0.000642857	0.000642857	0.000642857	0.000642857	0.000642857	0.000642857	0.000642857	0.000642857	0.000642857	0.000642857	0.000642857	0.000642857	0.000642857
CTNNAL1	HsaEX0017847	chr9	108983417	108983459	0	0	0	0	0	0	0	0	0	0	0	0	0	0	0	0	0	0	0	0	0	0	0	0	0	0	0	0	0	0	0	0	0	0.0035	0	0	0	0	0	0
CTNNAL1	HsaEX0017846	chr9	108990726	108990845	100	1	0	0	0	0	0	0	0	0	0	0	0	0	0	0	0	0	0	0	0	0	0	0	0	0	0	0	0	0	0	-0.0111	-0.0224	0	0	0	0	0	-0.0011	0
WDR34	HsaEX6063315	chr9	128634226	128634325	100	1	0	0	0	0	0	0	0	0	0	0	0	0	0	-0.0048	0	0	0	0	0	0	0	0	0	0	0	0	0	0	0	0	0	0	0	0	0	0	0	0
PTPA	HsaEX1029972	chr9	129142681	129142807	1.46571	0.0146571	0.0126584	-0.0146571	0.00104286	-0.0122571	0.0156429	0.0146429	0.00574286	-0.0101571	-0.0146571	4.29e-05	-0.0134571	0.00854286	0.0132429	-0.00155714	-0.0113571	-0.0146571	-0.00955714	-0.0138571	-0.0146571	-0.0134571	-0.00275714	-0.0134571	0.00104286	-0.00425714	-0.00295714	-0.00215714	-0.0146571	-0.00605714	-0.0146571	-0.0121571	-0.00335714	-0.00745714	-0.00875714	-0.000857143	-5.71e-05	-0.00925714	0.00234286	-0.0131571
RAB14	HsaEX0051571	chr9	121190554	121190731	99.7657	0.997657	0.00593825	0.00234286	0.00234286	0.00234286	-0.0134571	0.00234286	0.00234286	0.00174286	0.00234286	0.00124286	0.00234286	0.00234286	-0.00435714	0.000542857	0.00234286	0.00234286	0.00234286	-0.000257143	0.00234286	-0.00595714	-0.0118571	-0.0109571	-0.00655714	0.00234286	-0.0147571	0.00234286	0.00234286	0.000642857	-0.00225714	-0.0152571	-0.000857143	0.000342857	0.000642857	0.00234286	0.00134286	0.00234286	-0.00275714	-0.00685714
NEK6	HsaEX0042546	chr9	124327338	124327445	99.62	0.9962	0.0076149	0.0038	0.0038	0.0038	0.0038	-0.0026	-0.0164	0.0038	0.0038	-0.0266	0.0038	0.0038	0.0038	0.0038	0.0038	0.0038	0	0.0038	0.0038	-0.0002	-0.0394	0.0038	0.0038	0.0038	0.0038	-0.0041	0.0038	0.0038	0.0038	0.0038	-0.0166	0.0038	0.0038	0.0038	0.0038	0.0038	0.0038	-0.0044
PPP6C	HsaEX0049800	chr9	125153533	125153735	99.94	0.9994	0.00106458	-0.001	0.0006	0.0006	0.0006	0.0006	0.0006	-0.002	0.0006	0.0006	-0.0047	0.0006	0.0006	0.0006	0.0006	0.0006	0.0006	-0.0122	0.0006	0.0006	0.0006	0.0006	0.0006	0.0006	0.0006	0.0006	-0.0029	0.0006	0.0006	0.0006	0.0006	0.0006	-0.0045	0.0006	0.0006	-0.0077	0.0006	0.0006
RBM18	HsaEX0052636	chr9	122243744	122243868	0.824286	0.00824286	0.00661132	-0.00214286	-0.000642857	-0.00354286	0.00185714	0.0131571	-0.00824286	-0.000442857	0.000557143	-0.00684286	-0.00104286	-0.00824286	0.0102571	0.0193571	-0.00214286	-0.00284286	0.00275714	0.0108571	0.00435714	0.00595714	0.00305714	0.0259571	0.00795714	0.00125714	0.0327571	-0.000242857	-0.00824286	-0.00714286	0.0197571	-0.000842857	0.00115714	-0.00824286	0.00275714	-0.00824286	-0.00824286	0.00395714	0.000257143	0.00385714
KDSR	HsaEX0033373	chr18	63366405	63366674	0.705714	0.00705714	0.00770343	0.00984286	-0.00705714	0.000842857	4.29e-05	-0.00705714	0.0104429	-0.00705714	-0.00705714	-0.00705714	-0.00215714	-0.00705714	-0.00625714	-0.00705714	-0.00235714	-0.00705714	-0.00335714	-0.000457143	-0.00595714	0.00544286	-0.00705714	0.00374286	-0.00335714	0.00464286	-0.00705714	-0.00705714	-0.00455714	-0.00575714	-0.00705714	0.0181429	-0.000157143	-0.00635714	-0.00705714	-0.00565714	-0.00705714	0.00884286	-0.00705714	-0.00705714
VPS4B	HsaEX1043599	chr18	63421817	63421972	0.0242857	0.000242857	0.00064254	-0.000242857	0.00145714	-0.000242857	-0.000242857	-0.000242857	-0.000242857	-0.000242857	-0.000242857	-0.000242857	-0.000242857	-0.000242857	-0.000242857	-0.000242857	-0.000242857	-0.000242857	-0.000242857	0.00195714	0.0257571	-0.000242857	-0.000242857	-0.000242857	-0.000242857	0.0255571	-0.000242857	-0.000242857	-0.000242857	0.00645714	-0.000242857	-0.000242857	-0.000242857	-0.000242857	-0.000242857	-0.000242857	-0.000242857	-0.000242857	-0.000242857	-0.000242857
RBM25	HsaEX0052662	chr14	73111309	73111382	0.545714	0.00545714	0.00821216	-0.00545714	-0.00545714	-0.00545714	0.0154429	0.00684286	-0.00545714	-0.000457143	-0.00545714	-0.00545714	0.0689429	-0.00545714	0.00524286	0.0478429	0.00484286	-0.00545714	0.00444286	-0.00545714	-0.00545714	0.0451429	-0.00545714	-0.00545714	-0.00545714	-0.00545714	-0.00545714	0.00774286	-0.00545714	0.0121429	-0.00545714	0.107943	-0.00545714	-0.00545714	-0.00545714	-0.00545714	-0.00545714	0.00614286	-0.00545714	-0.00545714
RBM25	HsaEX6072060	chr14	73114286	73114333	100	1	0	0	0	0	0	0	0	0	0	0	0	0	0	0	0	0	0	0	0	0	0	0	0	0	0	-0.0112	0	0	0	0	0	0	0	0	0	0	0	0
ATL2	HsaEX0006690	chr2	38300272	38300328	99.3929	0.993929	0.00850582	0.00607143	-0.000928571	0.00607143	-0.00912857	0.00607143	0.00607143	-0.0142286	-0.0641286	-0.0752286	-0.0301286	0.00607143	0.00607143	0.00607143	-0.0729286	0.00607143	-0.0388286	-0.0436286	0.00607143	0.00607143	0.00247143	0.00607143	0.00607143	-0.0191286	0.00607143	0.00607143	0.00607143	-0.0120286	-0.111529	0.00607143	0.00607143	0.00607143	0.00607143	0.00607143	0.00607143	0.00607143	0.00607143	-0.00722857
FAM98A	HsaEX0024695	chr2	33595220	33595332	0	0	0	0	0	0	0	0	0	0	0	0	0	0	0	0	0	0	0.0046	0	0	0	0	0	0.0348	0	0	0	0	0.003	0	0	0.0111	0.0027	0	0	0	0	0	0
CRIPT	HsaEX1009814	chr2	46617720	46617778	0	0	0	0	0	0	0	0	0	0	0	0	0.0026	0	0	0	0	0	0	0	0.0089	0	0	0	0	0	0.0053	0	0	0	0	0	0	0	0	0	0	0	0	0
HELLS	HsaEX0029649	chr10	94547167	94547231	0.138571	0.00138571	0.00366626	-0.00138571	0.00831429	-0.00138571	-0.00138571	-0.00138571	-0.00138571	-0.00138571	-0.00138571	0.000814286	0.00171429	-0.00138571	-0.00138571	-0.00138571	-0.00138571	-0.00138571	0.00511429	-0.00138571	-0.00138571	0.0174143	-0.00138571	-0.00138571	-0.00138571	-0.00138571	-0.00138571	-0.00138571	-0.00138571	0.00741429	-0.00138571	-0.00138571	0.0653143	-0.00138571	0.00121429	-0.00138571	-0.00138571	-0.00138571	0.00631429	-0.00138571
TCTN3	HsaEX0064292	chr10	95693353	95693476	100	1	0	0	0	0	0	0	0	0	0	0	0	0	0	-0.009	0	0	0	0	0	0	0	0	0	0	0	0	0	0	0	0	0	0	0	0	0	0	0	0
GOT1	HsaEX0028069	chr10	99403724	99403843	99.3657	0.993657	0.00891363	0.00454286	-0.0125571	0.00214286	-0.0131571	0.00634286	0.00634286	0.00634286	0.00634286	-0.0114571	-0.00395714	-0.0135571	-0.000357143	-0.0197571	-0.000557143	0.00634286	-0.000357143	-0.0111571	0.00634286	-0.0160571	0.00634286	-0.0334571	0.00154286	0.00454286	-0.00655714	0.00634286	0.00634286	0.000442857	0.00634286	-0.0143571	0.00634286	-0.000757143	0.000342857	0.00154286	0.00634286	0.00214286	0.00634286	0.00634286
CENPL	HsaEX0014617	chr1	173823926	173824009	100	1	0	0	0	0	0	0	0	0	0	0	0	0	0	0	0	0	0	0	0	0	0	0	0	0	0	0	0	0	0	0	0	0	0	0	0	0	0	0
GORAB	HsaEX1015858	chr1	170546696	170547089	0.1	0.001	0.00264575	-0.001	-0.001	-0.001	-0.001	-0.001	-0.001	0.006	-0.001	-0.001	-0.001	-0.001	-0.001	-0.001	-0.001	-0.001	-0.001	-0.001	-0.001	-0.001	-0.001	-0.001	-0.001	-0.001	-0.001	-0.001	-0.001	-0.001	0.0009	-0.001	-0.001	-0.001	-0.001	0.0123	-0.001	-0.001	0.0089	-0.001
PLXDC2	HsaEX1028634	chr10	20159172	20159238	0.0442857	0.000442857	0.000769972	-0.000442857	-0.000442857	-0.000442857	0.000857143	-0.000442857	-0.000442857	0.00135714	-0.000442857	-0.000442857	-0.000442857	-0.000442857	-0.000442857	-0.000442857	-0.000442857	-0.000442857	-0.000442857	-0.000442857	-0.000442857	-0.000442857	-0.000442857	-0.000442857	-0.000442857	-0.000442857	-0.000442857	-0.000442857	-0.000442857	-0.000442857	-0.000442857	-0.000442857	-0.000442857	-0.000442857	-0.000442857	-0.000442857	-0.000442857	-0.000442857	-0.000442857	-0.000442857
PLXDC2	HsaEX6087787	chr10	20211669	20211729	100	1	0	0	0	0	0	0	0	0	0	0	-0.0017	0	0	0	0	0	0	0	0	0	0	-0.0964	-0.0026	0	0	0	0	0	0	0	0	0	0	0	0	0	0	0
MTRF1	HsaEX0040714	chr13	41257673	41257794	4.26143	0.0426143	0.0432197	-0.0426143	0.0143857	-0.0130143	0.0438857	0.0672857	-0.0426143	-0.0273143	0.120886	-0.00881429	-0.0188143	0.0181857	-0.0377143	-0.0189143	-1.43e-05	-0.0426143	-0.0209143	-0.0225143	-0.0391143	0.0646857	0.0695857	0.165986	-0.0201143	-0.0162143	0.00498571	0.0185857	-0.00531429	-0.0165143	-0.0392143	-0.0182143	-0.0270143	-0.0147143	-0.0341143	0.0277857	0.0952857	0.0381857	-0.00151429	0.0384857
HSPH1	HsaEX0030670	chr13	31143792	31143923	92.8029	0.928029	0.0390602	0.0168714	-0.0696286	0.00957143	-0.0118286	-0.0230286	0.0493714	0.0286714	0.0203714	-0.0838286	-0.0551286	0.0425714	0.0276714	-0.0794286	-0.0125286	-0.00192857	0.0102714	0.00157143	0.00767143	0.0154714	0.0555714	-0.0280286	0.0128714	0.0180714	0.0156714	-0.0116286	0.0326714	-0.0135286	0.0299714	-0.0349286	-0.151529	0.0385714	0.00127143	-0.0103286	0.0328714	0.0126714	0.0294714	0.0267714
EXOSC8	HsaEX0023542	chr13	37003495	37003517	0.49	0.0049	0.00616333	-0.0036	0.0112	0.0003	-0.0049	-0.0049	0.0054	-0.0035	0.0059	0.0187	0.0135	-0.0049	0.0006	-0.0026	-0.0007	-0.004	0.0057	0.0047	-0.0001	-0.0049	0.0019	0.0099	-0.0049	-0.0036	0.0111	-0.0014	-0.0049	-0.0049	-0.0049	0.0017	-0.0039	-0.0018	0.0043	-0.0049	-0.0049	0.0086	0.0023	-0.0049
EXOSC8	HsaEX6039982	chr13	37006115	37006160	99.9014	0.999014	0.00145422	0.000985714	0.000985714	0.000985714	-0.000214286	-0.00281429	0.000985714	-0.000914286	0.000985714	0.000985714	-0.00651429	-0.00841429	-0.00281429	0.000985714	-0.00201429	-0.00841429	0.000985714	-0.0113143	-0.00291429	0.000985714	-0.0336143	0.000985714	0.000985714	-0.00311429	-0.00591429	0.000285714	0.000985714	0.000985714	0.000985714	0.000985714	0.000985714	-0.00971429	-0.00451429	0.000985714	0.000985714	-0.00321429	0.000985714	0.000985714
ETF1	HsaEX0023262	chr5	138529555	138529678	1.91857	0.0191857	0.0178302	-0.000785714	0.0358143	-0.0102857	0.00901429	-0.0103857	-0.0169857	-0.00638571	0.0127143	-0.0184857	0.00421429	-0.0191857	0.00711429	-0.0113857	0.00851429	0.00881429	-0.0127857	-0.0148857	-0.0105857	-0.00728571	0.0460143	-0.0153857	0.0237143	-0.00668571	-0.00778571	0.00291429	0.00641429	-0.0100857	-0.00508571	-0.0117857	0.0104143	-0.00598571	-0.00828571	0.0188143	0.0295143	-0.00498571	0.00201429	-0.00688571
SIL1	HsaEX1036965	chr5	139123640	139123812	0.108571	0.00108571	0.00287253	-0.00108571	-0.00108571	0.00651429	-0.00108571	-0.00108571	-0.00108571	-0.00108571	-0.00108571	-0.00108571	-0.00108571	-0.00108571	-0.00108571	-0.00108571	0.00171429	-8.57e-05	-0.00108571	-0.00108571	0.00641429	0.0118143	-0.00108571	-0.00108571	0.00261429	-0.00108571	-0.00108571	-0.00108571	-0.00108571	-0.00108571	-0.00108571	-0.00108571	-0.00108571	-0.00108571	-0.00108571	-0.00108571	-0.00108571	-0.00108571	-0.00108571	0.00221429
WASHC3	HsaEX6068656	chr12	102039868	102039975	99.2671	0.992671	0.00754337	-0.0122714	-0.00327143	0.00192857	-0.00637143	0.00732857	0.00732857	0.00532857	0.00732857	0.00732857	0.00732857	-0.00497143	0.00732857	0.00102857	0.00732857	-0.00597143	0.00732857	0.00732857	0.00732857	0.00732857	0.00432857	-0.0159714	0.00732857	0.00662857	-0.0127714	0.00732857	0.00732857	-0.00197143	0.00732857	0.00732857	0.00732857	0.00732857	0.00732857	0.00732857	0.00732857	0.00732857	0.00732857	0.00152857
SCPEP1	HsaEX6023699	chr17	56995507	56995635	99.9743	0.999743	0.000680336	0.000257143	0.000257143	0.000257143	0.000257143	-0.00154286	0.000257143	0.000257143	0.000257143	0.000257143	0.000257143	0.000257143	0.000257143	0.000257143	0.000257143	0.000257143	0.000257143	0.000257143	0.000257143	0.000257143	0.000257143	0.000257143	0.000257143	0.000257143	0.000257143	-0.000142857	0.000257143	0.000257143	0.000257143	0.000257143	0.000257143	0.000257143	0.000257143	0.000257143	0.000257143	0.000257143	-0.000842857	0.000257143
SCPEP1	HsaEX1036248	chr17	57001483	57001657	0.00285714	2.86e-05	7.56e-05	-2.86e-05	-2.86e-05	0.000171429	-2.86e-05	-2.86e-05	-2.86e-05	-2.86e-05	-2.86e-05	-2.86e-05	-2.86e-05	-2.86e-05	-2.86e-05	-2.86e-05	-2.86e-05	-2.86e-05	-2.86e-05	-2.86e-05	-2.86e-05	-2.86e-05	-2.86e-05	-2.86e-05	-2.86e-05	-2.86e-05	-2.86e-05	-2.86e-05	-2.86e-05	0.00177143	-2.86e-05	0.000671429	0.00567143	-2.86e-05	-2.86e-05	-2.86e-05	-2.86e-05	-2.86e-05	-2.86e-05	-2.86e-05
SPOP	HsaEX1046363	chr17	49601681	49601720	0.254286	0.00254286	0.00364319	-0.000242857	-0.00254286	0.00335714	-0.00214286	-0.00254286	0.00665714	-0.00254286	0.00345714	0.00175714	0.0180571	-0.00254286	-0.000142857	-0.00254286	-0.00254286	0.000957143	-0.000542857	-0.00254286	-0.00194286	-0.00254286	-0.00254286	-0.00254286	0.00495714	0.000157143	-0.00254286	-0.00254286	-0.00254286	-0.00254286	-0.00254286	-0.00254286	0.000757143	-0.00254286	-0.00254286	0.000257143	0.0157571	-0.00254286	0.00385714	-0.000742857
NCAPH	HsaEX6014504	chr2	96353306	96353397	100	1	0	0	0	0	0	0	0	0	0	0	0	0	0	-0.0062	0	0	0	0	0	0	0	0	0	0	-0.0164	-0.0111	0	0	0	0	0	0	0	0	0	0	-0.0779	0
PLBD1	HsaEX1028382	chr12	14504852	14504992	0	0	0	0	0	0	0	0	0	0	0	0	0	0	0	0	0	0	0	0	0	0	0.0037	0	0	0	0	0	0	0	0	0	0	0	0	0	0	0	0	0
PLBD1	HsaEX1028383	chr12	14507962	14508040	0	0	0	0	0	0	0	0	0	0	0	0	0	0	0	0	0	0	0	0	0	0	0	0	0	0	0	0	0	0	0	0	0	0	0	0	0	0	0	0
PLBD1	HsaEX0048038	chr12	14553193	14553412	99.5343	0.995343	0.0123216	0.00465714	-0.0279429	0.00465714	0.00465714	0.00465714	0.00465714	0.00465714	0.00465714	0.00465714	0.00465714	0.00465714	0.00465714	-0.000642857	0.00465714	-0.0322429	0.00465714	0.00465714	0.000357143	0.00465714	-0.0177429	0.00465714	0.00465714	0.00465714	-0.00214286	0.00465714	0.00465714	0.00195714	0.00465714	-0.0240429	0.00465714	-0.0229429	0.00465714	0.00465714	0.00465714	-0.0124429	-0.0228429	-0.00284286
TBC1D15	HsaEX0063779	chr12	71894325	71894375	0.207143	0.00207143	0.00548049	-0.00207143	-0.00207143	-0.00207143	-0.00207143	0.0124286	-0.00207143	-0.00207143	-0.00207143	0.00862857	-0.00207143	-0.00207143	-0.00207143	-0.00207143	0.00302857	-0.00207143	-0.00207143	0.00162857	-0.00207143	-0.00207143	-0.00207143	-0.00207143	-0.00207143	-0.00207143	-0.00207143	-0.00207143	-0.00207143	-0.00207143	-0.00207143	-0.00207143	-0.00207143	-0.00207143	-0.00207143	-0.00207143	-0.00207143	-0.00207143	0.0182286	0.00852857
KHDRBS1	HsaEX0033392	chr1	32031524	32031640	98.9729	0.989729	0.0162826	-0.0302286	0.0102714	0.0102714	0.00447143	0.0102714	-0.0153286	0.0102714	0.0102714	-0.0284286	0.00287143	0.0102714	-0.00122857	0.0102714	0.00127143	-0.0185286	-0.00482857	-0.0164286	-0.00532857	-0.00422857	-0.0796286	-0.0414286	-0.00432857	0.000171429	-0.0777286	-0.0152286	-0.00542857	-0.0135286	0.0102714	-0.0203286	0.0102714	-0.00852857	-0.00402857	-0.190129	0.0102714	-0.0226286	0.0102714	0.0102714
GTF3A	HsaEX6039679	chr13	27435138	27435192	99.9971	0.999971	7.56e-05	2.86e-05	2.86e-05	2.86e-05	2.86e-05	2.86e-05	2.86e-05	-0.000171429	2.86e-05	2.86e-05	2.86e-05	2.86e-05	2.86e-05	2.86e-05	-0.00297143	2.86e-05	2.86e-05	2.86e-05	-0.000171429	2.86e-05	2.86e-05	2.86e-05	2.86e-05	-0.00127143	2.86e-05	2.86e-05	2.86e-05	2.86e-05	2.86e-05	-0.00137143	2.86e-05	-0.00487143	2.86e-05	-0.00207143	2.86e-05	2.86e-05	-0.000171429	-0.00357143
MRPS2	HsaEX0040179	chr9	135500998	135501123	100	1	0	0	0	0	0	0	0	0	0	0	0	0	0	0	0	0	0	-0.0022	0	0	0	0	0	0	0	0	0	0	0	0	0	0	0	0	0	0	0	0
COPA	HsaEX0016756	chr1	160294484	160294593	100	1	0	0	0	0	0	0	0	0	0	0	0	0	0	-0.0043	0	0	0	0	0	0	0	0	0	0	0	0	0	0	0	0	0	0	0	0	0	0	0	0
COPA	HsaEX0016753	chr1	160307163	160307245	99.9571	0.999571	0.00113389	0.000428571	0.000428571	0.000428571	0.000428571	0.000428571	0.000428571	-0.00257143	0.000428571	0.000428571	-0.00387143	0.000428571	-0.00517143	0.000428571	-0.00527143	0.000428571	0.000428571	-0.0143714	0.000428571	0.000428571	-0.0107714	0.000428571	-0.00197143	0.000428571	0.000428571	-0.00957143	0.000428571	-0.00207143	-0.00987143	-0.00467143	0.000428571	-0.00327143	0.000428571	-0.00327143	0.000428571	0.000428571	-0.0169714	-0.00217143
COPA	HsaEX6034399	chr1	160313990	160314125	99.5843	0.995843	0.00710958	0.00415714	-0.0110429	0.00415714	-0.00974286	0.00415714	0.00415714	0.00415714	0.00415714	0.00235714	0.00415714	0.00415714	0.00415714	0.00415714	0.00415714	0.00415714	0.00335714	0.00415714	0.00415714	0.00415714	0.00415714	0.00415714	0.00415714	0.00415714	0.00415714	0.00415714	0.00415714	0.00415714	0.00415714	0.00415714	-0.00424286	0.00175714	0.00415714	-0.00804286	0.00415714	0.00415714	0.00415714	0.00415714
COPA	HsaEX0016755	chr1	160333603	160333679	100	1	0	0	0	0	0	0	0	0	0	0	0	0	0	0	0	0	0	0	0	0	0	0	0	0	0	0	0	0	0	0	-0.001	0	0	0	0	0	-0.0024	0
COPA	HsaEX6034395	chr1	160339909	160339982	99.8114	0.998114	0.00421127	0.00188571	0.00188571	0.00188571	-0.00941429	0.00188571	0.00188571	-1.43e-05	0.00188571	0.00188571	0.00188571	0.00188571	0.00188571	0.00188571	-0.0163143	0.00188571	-0.00821429	-0.0253143	0.00188571	0.00188571	0.00188571	0.00188571	0.00188571	0.00188571	0.00188571	0.00188571	0.00188571	-0.00711429	0.00188571	0.00188571	0.000685714	-0.00351429	0.00188571	0.00188571	0.00188571	-0.00671429	-0.00911429	0.00188571
ANXA11	HsaEX6089159	chr10	80163534	80163613	99.9814	0.999814	0.000491354	0.000185714	-0.00111429	0.000185714	0.000185714	0.000185714	0.000185714	0.000185714	0.000185714	0.000185714	0.000185714	0.000185714	0.000185714	0.000185714	0.000185714	0.000185714	-0.00141429	-0.00551429	0.000185714	-0.00731429	0.000185714	0.000185714	0.000185714	-0.0113143	0.000185714	0.000185714	0.000185714	0.000185714	0.000185714	0.000185714	0.000185714	0.000185714	0.000185714	0.000185714	0.000185714	0.000185714	0.000185714	0.000185714
FAM213A	HsaEX1014012	chr10	80421003	80421479	0.0742857	0.000742857	0.00196541	-0.000742857	-0.000742857	0.00445714	-0.000742857	-0.000742857	-0.000742857	-0.000742857	-0.000742857	-0.000742857	-0.000742857	-0.000742857	-0.000742857	-0.000742857	0.00305714	-0.000742857	-0.000742857	-0.000742857	-0.000742857	-0.000742857	0.00185714	-0.000742857	-0.000742857	-0.000742857	-0.000742857	-0.000742857	-0.000742857	-0.000742857	-0.000742857	-0.000742857	-0.000742857	-0.000742857	0.0137571	-0.000742857	-0.000742857	-0.000742857	0.000557143	-0.000742857
PMS2	HsaEX0048681	chr7	6003743	6003792	75.1786	0.751786	0.0280588	-0.0404857	-0.0329857	0.0305143	0.0253143	0.0189143	0.00511429	-0.00638571	0.100714	-0.0200857	-0.0557857	-0.135886	-0.0166857	-0.0647857	0.0346143	-0.124686	0.0528143	-0.00428571	0.0736143	-0.0297857	-0.133186	-0.0196857	-0.00508571	-0.0261857	-0.0243857	0.0556143	0.166714	0.0147143	-0.0528857	-0.0360857	0.117514	-0.0546857	-0.0133857	-0.00238571	-0.0123857	0.0157143	0.0355143	-0.00788571
PMS2	HsaEX1028682	chr7	6005892	6006026	99.3957	0.993957	0.00604562	0.00604286	0.00604286	0.00464286	-0.00495714	-0.00845714	-0.00505714	0.00174286	0.00604286	0.00604286	-0.00955714	-0.00435714	0.00104286	-0.000757143	-0.00115714	0.00604286	-0.0122571	0.000642857	-0.000557143	0.000542857	-0.00515714	-0.00885714	-0.0145571	-0.0120571	-0.00505714	0.00284286	-0.000157143	0.00474286	-0.0116571	-0.00145714	0.00314286	0.00604286	-0.00995714	0.00604286	0.00604286	0.000842857	0.00604286	0.00604286
GLIPR2	HsaEX0027627	chr9	36148547	36148650	99.5029	0.995029	0.010235	-0.0223286	0.00497143	0.00497143	-0.00252857	0.00497143	0.00497143	0.00497143	0.00497143	0.00497143	0.00497143	0.00497143	0.00497143	0.00497143	0.00497143	0.00497143	0.00497143	0.00177143	0.000971429	-0.00942857	0.00497143	0.00497143	0.00497143	0.00497143	0.00497143	0.00497143	0.00497143	0.00497143	0.00497143	0.00497143	0.00497143	0.00497143	-0.0189286	0.00497143	0.00497143	0.00497143	0.00497143	0.00497143
CALD1	HsaEX6010619	chr7	134928049	134928090	0	0	0	0	0	0	0	0	0	0	0	0	0.002	0.0048	0.0114	0.0032	0.0029	0	0.0027	0.0035	0.0015	0.0029	0.0015	0	0.0061	0	0	0	0	0.0012	0.0053	0	0	0.0017	0.001	0.0132	0.0117	0	0	0.004
CALD1	HsaEX0012173	chr7	134962820	134962934	0	0	0	0	0	0	0	0	0	0	0	0	0	0	0	0	0	0	0.0051	0	0	0	0	0	0	0	0	0	0	0.0013	0	0	0.034	0	0	0	0	0	0	0
SRGN	HsaEX0061727	chr10	69097084	69097231	99.6057	0.996057	0.00572709	0.00394286	0.00394286	0.00234286	0.000542857	-0.00225714	-0.0119571	0.00344286	0.00394286	0.00104286	0.00394286	0.00394286	0.00394286	-0.00325714	-0.00625714	-0.00625714	0.00394286	0.00394286	0.00394286	0.00104286	0.00394286	0.00394286	0.00164286	0.00394286	0.000442857	0.00294286	0.00394286	0.00394286	0.00394286	0.00394286	0.00394286	0.00394286	0.00274286	0.00394286	0.00394286	0.00394286	0.000942857	0.00394286
ECD	HsaEX0021480	chr10	73138003	73138070	99.8971	0.998971	0.00272134	-0.00617143	0.00102857	0.00102857	0.00102857	0.00102857	0.00102857	0.00102857	0.00102857	0.00102857	0.00102857	0.00102857	0.00102857	0.00102857	0.00102857	0.00102857	-0.00787143	0.00102857	0.00102857	0.00102857	0.00102857	0.00102857	0.00102857	0.00102857	-0.0226714	-0.0197714	0.00102857	-0.00477143	0.00102857	0.00102857	0.00102857	0.00102857	0.00102857	-0.0911714	0.00102857	-0.0125714	0.00102857	0.00102857
ECD	HsaEX6088914	chr10	73160434	73160551	100	1	0	0	0	0	0	0	0	0	0	0	0	0	0	0	0	0	0	0	0	0	0	0	0	0	0	0	0	0	0	0	0	0	0	0	0	0	0	0
P4HA1	HsaEX6088909	chr10	73016846	73016895	99.6914	0.996914	0.0058365	-0.00211429	0.00308571	0.00228571	0.00308571	-0.0125143	0.00308571	0.00308571	-0.00221429	-0.0134143	-0.00141429	0.00308571	-0.00271429	0.00308571	0.00308571	0.00308571	0.00308571	0.00308571	0.00308571	0.00308571	0.00308571	0.00308571	-0.0109143	0.00308571	-0.00401429	0.00148571	0.00308571	-0.00221429	0.00308571	0.00308571	-0.00121429	-0.0104143	0.00308571	0.00308571	0.00308571	-0.000214286	0.00308571	0.00188571
P4HA1	HsaEX0045114	chr10	73051090	73051249	99.4786	0.994786	0.00863798	-0.00338571	0.00521429	-0.0180857	0.00521429	0.00521429	0.00521429	0.000614286	0.00521429	0.00521429	-0.0231857	0.00521429	-0.000785714	0.000114286	-0.000485714	0.00521429	0.00521429	0.00521429	0.00381429	-0.00408571	-0.0243857	0.00521429	-0.00658571	-0.0163857	-0.0200857	-0.0110857	-0.00758571	0.00521429	-0.0154857	0.00521429	0.00521429	-0.00228571	-0.0518857	-0.0296857	-0.101986	0.00521429	-0.0476857	-0.00488571
P4HA1	HsaEX0045115	chr10	73068846	73068957	99.2929	0.992929	0.00935249	0.00707143	-0.00132857	0.00707143	-0.00272857	0.00707143	-0.0190286	0.00187143	0.00707143	0.00707143	0.00397143	0.00707143	-0.0128286	0.00707143	-0.0138286	-0.0254286	0.00707143	0.00707143	0.00707143	-0.00132857	0.000271429	0.00707143	-0.00192857	0.00567143	-0.00602857	0.00707143	-0.00372857	-0.00382857	-0.00492857	0.00197143	-0.00252857	0.00707143	0.00247143	0.00707143	0.00707143	0.00707143	0.00707143	0.00337143
P4HA1	HsaEX0045116	chr10	73073731	73073822	99.6271	0.996271	0.00697632	0.000128571	0.00372857	0.000328571	0.00372857	0.00372857	0.00372857	-0.0153714	-0.00277143	0.00372857	-0.00597143	0.00372857	-0.00507143	-0.000871429	-0.00407143	-0.00497143	0.00372857	0.00372857	-0.00427143	0.00372857	-0.0174714	0.00372857	-0.00537143	-0.00617143	0.00372857	0.000828571	0.00372857	-0.0501714	-0.0247714	0.00372857	-0.0176714	-0.0356714	-0.0155714	-0.00117143	0.00372857	-0.00607143	0.00372857	-0.00567143
ZWINT	HsaEX0074638	chr10	56359476	56359532	99.7457	0.997457	0.00297761	0.000742857	0.00124286	-0.00185714	0.000642857	0.00254286	0.00254286	-0.00585714	0.00134286	0.00114286	0.000142857	-0.000357143	-0.0102571	-0.00255714	0.000342857	0.00254286	-0.00425714	-0.00345714	-0.00395714	0.00174286	0.00254286	0.00254286	-0.0156571	0.000742857	0.00254286	-0.00535714	-0.00765714	-0.00775714	-0.00415714	-0.00195714	-0.0128571	0.00254286	-0.00205714	-0.00585714	0.00254286	0.00154286	-0.00145714	0.000142857
ZWINT	HsaEX6088462	chr10	56360018	56360141	99.9757	0.999757	0.00064254	0.000242857	0.000242857	0.000242857	0.000242857	-0.00145714	0.000242857	0.000242857	0.000242857	-0.00595714	-0.00195714	0.000242857	-0.00515714	0.000242857	0.000242857	-0.000257143	-0.00285714	-5.71e-05	-0.000557143	-0.00325714	0.000242857	-0.00735714	0.000242857	0.000242857	0.000242857	0.000242857	0.000242857	-0.000457143	-0.00225714	-0.00115714	0.000242857	-0.00205714	-0.00115714	0.000242857	0.000242857	-0.00405714	-0.000157143	-0.00295714
IFT81	HsaEX0031085	chr12	110192617	110192706	99.66	0.9966	0.00899555	0.0034	-0.0204	0.0034	0.0034	0.0034	0.0034	0.0034	-0.0131	0.0034	0.0034	-0.1373	-0.011	0.0034	0.0034	0.0034	0.0034	0.0034	0.0034	0.0034	0.0034	0.0034	-0.0066	0.0034	0.0034	0.0034	0.0034	0.0034	-0.034	0.0034	0.0034	0.0034	-0.0273	0.0034	0.0034	-0.0149	-0.044	0.0034
DDX54	HsaEX0018987	chr12	113165802	113166032	100	1	0	0	0	0	0	0	0	0	0	0	-0.0026	0	0	-0.0246	-0.0086	0	0	0	0	0	0	0	0	0	0	-0.0123	-0.0318	-0.0068	0	0	0	0	0	0	0	0	-0.0159	0
DDX54	HsaEX6069283	chr12	113178977	113179022	100	1	0	0	0	0	0	0	0	0	0	0	0	0	0	0	0	0	0	0	0	0	0	0	0	0	0	0	0	0	0	0	0	0	0	0	0	0	0	0
DDX54	HsaEX0018988	chr12	113179935	113180005	100	1	0	0	0	0	0	0	0	0	0	0	0	0	0	0	0	0	0	0	0	0	0	0	0	0	0	0	0	0	0	0	0	0	0	0	0	0	0	0
ACOT9	HsaEX0001974	chrX	23713135	23713208	92.8943	0.928943	0.040792	-0.0278429	0.0276571	0.00815714	-0.0122429	0.0472571	-0.0718429	0.0288571	0.0319571	0.0135571	-0.0542429	0.0378571	0.0308571	-0.0211429	0.0226571	0.0362571	0.0248571	0.0295571	0.0393571	0.00385714	-0.0287429	-0.0913429	-0.0137429	0.0497571	-0.0590429	0.0444571	-0.0285429	0.00585714	0.0388571	0.0419571	0.0651571	0.00945714	0.0175571	-0.0294429	-0.0569429	0.0344571	0.0282571	-0.0480429
ACOT9	HsaEX0001968	chrX	23722670	23722753	99.3214	0.993214	0.0133295	0.00218571	-0.0296143	0.00678571	0.00678571	0.000285714	0.00678571	0.00678571	0.00678571	0.00678571	-0.0154143	0.00578571	0.00678571	0.00568571	0.00598571	0.00678571	0.00678571	-0.000714286	0.00678571	0.00408571	0.00678571	0.00678571	0.00678571	0.00438571	0.00678571	0.00678571	0.00678571	0.00678571	-0.00421429	0.00678571	0.00678571	0.00678571	0.00348571	0.00678571	0.00678571	0.00678571	0.00678571	0.00678571
ACOT9	HsaEX1002460	chrX	23731688	23731735	0	0	0	0	0	0	0	0	0	0	0	0	0.001	0	0	0	0	0	0	0	0	0	0	0	0	0	0	0	0	0	0	0	0	0	0	0	0	0	0.0021	0
PRDX4	HsaEX1029357	chrX	23679165	23679287	99.7857	0.997857	0.00115738	-0.000457143	0.00154286	-0.000257143	-0.000957143	0.000642857	0.00114286	-0.00165714	-0.000557143	-0.00215714	0.000842857	-0.00155714	4.29e-05	-0.00795714	-0.000957143	-0.00135714	-0.000957143	-0.00405714	0.000542857	-0.000157143	-0.000757143	0.00134286	0.00114286	-0.00175714	-0.00415714	-0.000557143	-0.00165714	-0.000957143	-0.000257143	-0.00345714	0.00194286	-0.00215714	-0.000557143	0.000642857	-0.000557143	-0.0103571	0.00134286	0.00144286
DDX39A	HsaEX6093461	chr19	14409536	14409645	100	1	0	0	0	0	0	0	0	0	0	0	0	0	-0.0008	-0.0005	0	0	0	-0.001	0	-0.0007	-0.0006	0	0	0	0	0	0	0	0	-0.0007	0	0	0	0	0	0	-0.001	0
DDX39A	HsaEX0018925	chr19	14410548	14410605	2.29143	0.0229143	0.00769901	-0.00861429	0.00618571	0.00148571	0.0128857	-0.000314286	-0.00391429	-0.00771429	0.00458571	0.00248571	0.0195857	0.00868571	0.0181857	-0.00681429	0.0107857	0.00398571	0.0147857	0.0261857	0.0118857	0.0208857	0.0130857	0.0102857	0.0222857	0.0123857	-0.0130143	0.0258857	0.0154857	0.0145857	0.00688571	0.00628571	-0.0129143	0.0216857	0.0112857	0.0151857	0.0205857	0.0233857	0.0262857	0.00248571
ADGRE5	HsaEX1002862	chr19	14397889	14397935	100	1	0	0	0	0	0	0	0	0	0	0	0	0	0	0	0	0	0	0	0	0	0	0	0	0	0	0	0	0	0	0	0	0	0	0	0	0	0	0
CENPK	HsaEX0014611	chr5	65528942	65529017	96.7114	0.967114	0.0121213	0.0118857	-0.00641429	0.0177857	-0.00431429	-0.0115143	-0.0138143	0.00638571	0.0169857	0.0127857	0.00198571	0.00598571	0.0145857	-0.0534143	-0.0116143	0.0138857	-0.0652143	0.00808571	0.00228571	0.00968571	-0.107614	-0.0389143	-0.0100143	-0.00521429	0.00898571	0.00348571	0.0144857	0.0234857	-0.0195143	-0.0937143	0.0328857	-0.0146143	-0.0128143	-0.0438143	-0.00941429	-0.0760143	0.0328857	0.0204857
OPTN	HsaEX0044789	chr10	13110274	13110476	99.5143	0.995143	0.00933075	0.00485714	-0.0195429	0.00485714	0.00485714	0.00485714	0.00485714	-0.00474286	0.00485714	0.00485714	0.00485714	0.00485714	-0.00874286	0.00485714	0.00485714	0.00485714	0.00485714	0.00105714	0.00485714	0.00195714	0.00485714	0.00485714	-0.00954286	0.00485714	-0.0231429	0.00485714	-0.0413429	0.00485714	0.00485714	-0.00514286	0.00485714	0.00485714	0.00485714	0.00485714	0.00485714	-0.0318429	0.00485714	0.00485714
OPTN	HsaEX6087550	chr10	13133502	13133581	99.9329	0.999329	0.00177643	0.000671429	0.000671429	0.000671429	-0.00402857	0.000671429	0.000671429	0.000671429	0.000671429	0.000671429	0.000671429	0.000671429	0.000671429	0.000671429	0.000671429	0.000671429	-0.0115286	-0.0248286	0.000671429	0.000671429	0.000671429	0.000671429	0.000671429	0.000671429	0.000671429	0.000671429	0.000671429	-0.0224286	-0.0158286	-0.0297286	0.000671429	0.000671429	-0.0162286	0.000671429	0.000671429	-0.0174286	-0.0172286	0.000671429
SPATS2	HsaEX0061301	chr12	49519073	49519182	100	1	0	0	0	0	0	0	0	0	0	0	-0.0044	0	0	0	-0.0051	-0.0185	0	0	0	0	-0.087	0	0	0	0	0	0	-0.0059	0	0	0	0	0	0	0	0	-0.0728	0
SPATS2	HsaEX0061296	chr12	49523180	49523339	0.185714	0.00185714	0.00491354	-0.00185714	-0.00185714	-0.00185714	0.0111429	-0.00185714	-0.00185714	-0.00185714	-0.00185714	4.29e-05	0.00344286	-0.00185714	-0.00185714	-0.00185714	-0.00185714	-0.00185714	-0.00185714	-0.00185714	-0.00185714	-0.00185714	-0.00185714	-0.00185714	-0.00185714	-0.00185714	0.0454429	-0.00185714	-0.00185714	-0.00185714	0.0481429	-0.00185714	0.0185429	0.00534286	-0.00185714	-0.00185714	-0.00185714	-0.00185714	-0.00185714	-0.00185714
ORMDL2	HsaEX0044851	chr12	55819091	55819173	99.4357	0.994357	0.00352082	-0.00205714	-0.00615714	0.00514286	-0.000757143	0.000842857	0.00164286	0.00134286	0.00194286	-0.00415714	-0.00945714	0.00374286	0.00104286	-0.00225714	0.00374286	0.00204286	-0.000557143	0.00324286	0.00114286	0.000242857	0.00494286	-0.0123571	0.00244286	-0.00735714	0.00484286	-0.000657143	0.00214286	0.00364286	0.00194286	0.00334286	-0.0976571	-0.00385714	-0.00435714	-0.000857143	0.00284286	0.00434286	0.00474286	0.000942857
CDK2	HsaEX0014296	chr12	55967857	55967934	98.2586	0.982586	0.0086905	0.00421429	0.000814286	0.0157143	-0.00168571	-0.00218571	-0.00408571	-0.0127857	0.0174143	0.0174143	0.00611429	0.0174143	-0.0137857	-0.0215857	0.0134143	0.0174143	0.00771429	0.0142143	0.00381429	0.0111143	0.0174143	0.0174143	-0.00548571	0.0110143	0.0174143	0.0145143	0.0174143	0.0156143	-0.0208857	-0.00958571	0.0174143	-0.0114857	-0.0142857	0.00301429	0.0174143	0.00591429	-0.0115857	0.00741429
KBTBD4	HsaEX0032928	chr11	47575593	47575699	98.6314	0.986314	0.0203057	-0.0151143	0.0136857	0.00798571	-0.0398143	0.0136857	0.0136857	0.00588571	0.0110857	0.0136857	0.0106857	0.0136857	0.0126857	0.000885714	0.00648571	0.00298571	0.00798571	0.00368571	0.0136857	0.0123857	0.00278571	0.0136857	0.0136857	0.00128571	0.0136857	-0.00721429	-0.0151143	0.0100857	0.00798571	0.0136857	0.0121857	-0.0101143	0.0136857	-0.0202143	0.0136857	-0.0106143	-0.00131429	0.00158571
ATPAF1	HsaEX0007150	chr1	46653817	46653867	98.1329	0.981329	0.0333385	0.0186714	0.0186714	-0.0635286	0.0186714	0.0186714	0.0186714	-0.0298286	-0.320629	0.0186714	-0.0242286	-0.0180286	-0.0331286	0.00637143	-0.122429	-0.0311286	-0.0179286	-0.0485286	-0.0401286	-0.0823286	0.0186714	0.0186714	0.0186714	-0.0819286	-0.0183286	-0.00942857	-0.216429	-0.0234286	-0.0527286	-0.0512286	0.0186714	-0.0238286	0.0186714	-0.000328571	0.0186714	0.0101714	-0.177029	-0.00762857
NMI	HsaEX0043179	chr2	151281948	151282043	97.83	0.9783	0.0306963	0.0217	0.0012	-0.0651	0	0.0217	0.0217	-0.0012	0.0217	0.0217	0.0217	0.0217	0.0136	0.0055	-0.0013	0.0103	-0.0052	0.0013	0.0092	0.0217	0.0078	0.0217	-0.0251	0.002	0.0217	0.0026	0.0217	0.0217	-0.0088	-0.0083	0.0217	0.0217	0.0217	0.0217	0.0217	0.0217	0.0217	0.0104
NMI	HsaEX0043180	chr2	151288891	151289077	5.45714	0.0545714	0.0399485	0.0666286	0.0359286	-0.0135714	-0.000471429	-0.0545714	-0.0242714	-0.00967143	0.0256286	-0.0259714	0.00832857	-0.0362714	-0.0423714	0.128229	0.0116286	-0.0408714	-0.0520714	-0.0378714	0.0105286	0.00142857	-0.00437143	0.00382857	-0.00457143	0.0345286	-0.0545714	-0.0487714	-0.0517714	-0.0414714	-0.0490714	-0.0367714	-0.0237714	0.00102857	-0.0425714	-0.00197143	-0.0545714	-0.0545714	-0.0481714	0.00372857
EXOSC9	HsaEX0023546	chr4	121813234	121813380	96.9343	0.969343	0.0209978	0.0156571	-0.0153429	-0.0249429	-0.00224286	0.0241571	0.0231571	-0.0204429	-0.0342429	0.0157571	-0.0245429	-0.0116429	-0.0102429	-0.00424286	0.000457143	-0.0666429	0.00305714	0.00535714	0.000957143	-0.0146429	0.0264571	-0.0313429	0.0127571	-0.000242857	0.0181571	-0.0248429	-0.0112429	-0.0166429	-0.0106429	0.00485714	0.0125571	-0.00754286	0.0119571	-0.0122429	-0.0171429	-0.0108429	-0.0313429	-0.0260429
CKS2	HsaEX1008854	chr9	89312490	89312533	0.0214286	0.000214286	0.000247848	-1.43e-05	-0.000214286	0.000385714	-0.000214286	0.000285714	-0.000214286	-1.43e-05	0.000685714	-0.000214286	8.57e-05	-0.000214286	0.000385714	-0.000114286	-0.000214286	-0.000214286	-0.000114286	0.00108571	0.000285714	-0.000214286	0.000185714	8.57e-05	8.57e-05	-0.000114286	0.000185714	-0.000214286	0.000385714	-1.43e-05	0.000385714	-1.43e-05	-1.43e-05	0.000485714	0.000585714	0.000585714	-0.000214286	0.000385714	0.000285714	-0.000214286
ACSL3	HsaEX1045707	chr2	222918070	222918155	100	1	0	0	0	0	0	0	0	0	0	0	0	0	0	0	0	0	0	0	0	0	-0.007	0	0	0	0	0	0	0	0	0	-0.0062	0	0	0	0	0	0	0
DNPEP	HsaEX6018708	chr2	219381979	219382139	100	1	0	0	0	0	0	0	0	0	0	0	0	0	-0.0111	0	0	0	0	0	0	0	0	0	0	0	0	0	-0.0432	0	0	0	0	0	-0.0176	0	0	0	-0.0444	0
PIGT	HsaEX0047469	chr20	45421383	45421533	98.5657	0.985657	0.00585601	0.000342857	0.00134286	-0.00225714	-0.00265714	0.00964286	-0.00945714	0.00304286	0.0123429	-0.0218571	-0.0826571	-0.000157143	0.00384286	-0.0328571	0.00514286	0.00964286	0.00444286	-0.00735714	0.000142857	0.000842857	-0.00555714	0.00324286	0.00634286	0.0132429	0.00774286	-0.00115714	-0.00595714	0.0121429	0.00834286	0.00424286	-0.182357	-0.00895714	-0.0183571	0.00394286	-0.00255714	0.00184286	-0.132557	0.00414286
SRSF6	HsaEX0057686	chr20	43459305	43459317	9.14714	0.0914714	0.0232507	-0.0359714	-0.0118714	0.0349286	0.0111286	0.0163286	-0.0140714	-0.000471429	-0.0272714	-0.0914714	0.0298286	-0.0225714	-0.0151714	-0.0372714	0.0205286	-0.0519714	-0.00107143	0.131229	-0.0425714	-0.0282714	0.00662857	-0.0278714	0.00522857	0.0725286	-0.00527143	-0.0155714	0.0331286	0.0330286	-0.0336714	0.0208286	0.121929	0.0935286	0.0876286	0.0996286	-0.0627714	0.00182857	-0.0629714	-0.0465714
CSE1L	HsaEX0017432	chr20	49072328	49072453	99.6043	0.996043	0.00696009	0.00155714	-0.0149429	0.00395714	-0.00214286	0.00395714	0.00395714	0.00365714	-0.00604286	0.00395714	0.00335714	0.00395714	-0.00114286	0.00395714	0.00315714	0.00165714	0.00295714	0.00175714	5.71e-05	0.00395714	-0.00974286	-0.00784286	0.00295714	0.000457143	-0.00474286	0.00325714	0.00395714	0.00395714	-0.0119429	0.00395714	0.00395714	0.000857143	0.00395714	-0.0148429	-0.0379429	-0.00414286	0.00105714	0.00245714
CSE1L	HsaEX6078611	chr20	49076980	49077064	99.99	0.9999	0.000173205	0.0001	0.0001	-0.0003	0.0001	0.0001	0.0001	-0.0002	0.0001	0.0001	-0.0003	0.0001	0.0001	0.0001	-0.0002	0.0001	0.0001	0.0001	-0.0009	0.0001	-0.0026	0.0001	0.0001	0.0001	0.0001	0.0001	-0.0019	0.0001	0.0001	0.0001	0.0001	0.0001	-0.0013	0.0001	0.0001	0.0001	0.0001	0.0001
CSE1L	HsaEX6078605	chr20	49092046	49092127	99.9886	0.999886	0.000302372	0.000114286	0.000114286	0.000114286	0.000114286	0.000114286	0.000114286	-0.000685714	0.000114286	0.000114286	-0.000985714	0.000114286	-0.00328571	0.000114286	0.000114286	-0.00158571	0.000114286	0.000114286	0.000114286	0.000114286	0.000114286	0.000114286	0.000114286	0.000114286	0.000114286	0.000114286	0.000114286	0.000114286	0.000114286	0.000114286	0.000114286	0.000114286	0.000114286	0.000114286	0.000114286	-0.00118571	0.000114286	0.000114286
CSE1L	HsaEX0017433	chr20	49096176	49096200	3.51286	0.0351286	0.00998194	-0.00972857	0.00227143	-0.00582857	0.00737143	-0.0141286	0.00787143	0.0121714	-0.0101286	0.00207143	0.0340714	0.00667143	0.0265714	0.0762714	-0.00612857	-0.0108286	0.0103714	-0.0120286	-0.00442857	0.0159714	-0.0237286	0.0179714	0.0233714	0.00907143	-0.00672857	0.0121714	0.00737143	-0.00292857	0.0132714	0.0305714	-0.00622857	-0.0197286	-0.0106286	0.0178714	-0.00582857	0.000471429	-0.0275286	-0.00902857
DDX27	HsaEX6078628	chr20	49243629	49243703	100	1	0	0	0	0	0	0	0	0	0	0	0	0	0	0	0	0	0	0	0	0	0	0	0	0	0	0	0	0	0	0	0	0	0	0	0	0	0	0
MTRR	HsaEX0040723	chr5	7883724	7883863	0.214286	0.00214286	0.00442224	0.00965714	-0.00214286	-0.00214286	0.00105714	-0.00214286	-0.00214286	-0.00214286	0.00865714	0.0175571	0.0231571	0.0235571	0.00525714	0.0127571	0.00285714	-0.00214286	-0.00214286	-0.00214286	0.00575714	-0.00214286	-0.00214286	0.0231571	0.0187571	0.00485714	0.00345714	-0.00214286	-0.00214286	-0.00214286	-0.00214286	0.0119571	-0.00214286	-0.00214286	-0.00214286	-0.00214286	0.0216571	-0.00214286	-0.00214286	-0.00214286
MTRR	HsaEX6097276	chr5	7895734	7895852	100	1	0	0	0	0	0	0	0	0	0	0	0	0	0	0	0	0	0	0	0	0	0	0	0	-0.0013	0	0	0	0	0	0	-0.01	0	0	0	0	0	0	0
PEPD	HsaEX6094371	chr19	33489996	33490057	99.9243	0.999243	0.00200321	0.000757143	0.000757143	0.000757143	0.000757143	0.000757143	0.000757143	-0.00454286	-0.00244286	0.000757143	0.000757143	0.000757143	0.000757143	0.000757143	0.000757143	0.000757143	-0.000842857	0.000757143	0.000757143	0.000757143	-0.0129429	0.000757143	0.000757143	0.000757143	0.000757143	0.000757143	0.000757143	0.000757143	0.000757143	0.000757143	0.000757143	0.000757143	0.000757143	0.000757143	0.000757143	0.000757143	-0.0187429	0.000757143
SNRNP27	HsaEX1038289	chr2	69903181	69903245	100	1	0	0	0	0	0	0	0	0	0	0	0	0	0	0	0	0	0	0	0	0	0	0	0	0	0	0	0	0	0	0	0	0	0	0	0	0	0	0
KLHDC3	HsaEX6047285	chr6	43019288	43019366	99.3757	0.993757	0.00608738	0.00274286	-0.0103571	0.000442857	0.00104286	-0.00585714	0.00624286	0.00574286	-0.00125714	0.00374286	0.00564286	0.00624286	-0.00455714	-0.0293571	4.29e-05	0.00124286	0.00174286	-0.00435714	0.00624286	0.00624286	0.00624286	-0.0143571	-0.00355714	0.00514286	-0.00765714	-0.00115714	0.00134286	0.00624286	-0.00835714	4.29e-05	0.00624286	0.00134286	0.00134286	0.000742857	-0.00285714	0.00494286	-0.0865571	0.00354286
RIOK1	HsaEX1031335	chr6	7392880	7392969	0	0	0	0	0	0	0	0	0	0	0	0	0	0	0	0	0	0	0	0	0	0	0	0	0	0	0	0	0	0	0	0	0	0	0	0	0	0	0	0
RIOK1	HsaEX0053729	chr6	7403941	7404027	99.9443	0.999443	0.00147406	0.000557143	0.000557143	-0.00334286	0.000557143	0.000557143	0.000557143	0.000557143	0.000557143	0.000557143	0.000557143	0.000557143	0.000557143	0.000557143	0.000557143	0.000557143	0.000557143	0.000557143	0.000557143	0.000557143	0.000557143	0.000557143	0.000557143	0.000557143	0.000557143	0.000557143	0.000557143	0.000557143	0.000557143	0.000557143	0.000557143	0.000557143	0.000557143	0.000557143	0.000557143	0.000557143	0.000557143	0.000557143
RIOK1	HsaEX6045675	chr6	7412889	7412942	100	1	0	0	0	0	0	0	0	0	0	0	0	0	0	0	0	0	0	0	0	0	0	0	0	0	0	0	0	0	-0.0285	0	0	0	0	0	0	0	0	0
EEF1E1	HsaEX0021630	chr6	8095378	8095495	0.175714	0.00175714	0.000981253	-0.00125714	0.00154286	-0.000957143	0.000342857	0.000642857	-0.000557143	0.000242857	-0.00175714	-0.000357143	-0.00175714	-0.00175714	0.00294286	0.00454286	-0.00165714	-0.00125714	0.00124286	-0.00175714	0.000842857	-0.00175714	-5.71e-05	-0.00175714	0.00554286	-0.00125714	-0.00175714	-0.00145714	-0.00175714	-0.000457143	-0.00125714	0.00224286	-0.00175714	-0.00175714	0.00394286	-0.00175714	-0.00175714	-0.00175714	-0.000157143	0.000742857
EEF1E1	HsaEX1012697	chr6	8101765	8101940	1.47	0.0147	0.0105306	-0.0035	0.0174	-0.001	0.0101	-0.0073	-0.0138	-0.0019	-0.0004	-0.0076	-0.0066	-0.0139	-0.0037	0.0199	0.0069	-0.0011	-0.0022	-0.0003	-0.0064	0.0204	-0.0071	-0.0027	0.0204	0.0018	-0.008	0.0084	-0.0147	-0.0021	0.0188	-0.0012	0.0003	0.0004	0.012	-0.0069	-0.0147	-0.0086	0.0011	-0.0007
TM9SF2	HsaEX0065211	chr13	99546985	99547104	99.9843	0.999843	0.000282	0.000157143	0.000157143	0.000157143	0.000157143	-0.000542857	0.000157143	-0.000242857	0.000157143	-0.00264286	-0.00314286	0.000157143	0.000157143	0.000157143	0.000157143	0.000157143	0.000157143	0.000157143	0.000157143	0.000157143	-0.00384286	0.000157143	0.000157143	0.000157143	0.000157143	0.000157143	0.000157143	0.000157143	0.000157143	-0.000142857	0.000157143	0.000157143	0.000157143	-0.00114286	0.000157143	0.000157143	-0.000142857	0.000157143
TM9SF2	HsaEX6040901	chr13	99552167	99552326	99.9729	0.999729	0.000718132	0.000271429	0.000271429	0.000271429	0.000271429	0.000271429	0.000271429	-0.00162857	0.000271429	0.000271429	0.000271429	0.000271429	0.000271429	-0.00132857	0.000271429	0.000271429	0.000271429	0.000271429	0.000271429	0.000271429	-0.00522857	0.000271429	0.000271429	0.000271429	0.000271429	-0.00182857	0.000271429	0.000271429	0.000271429	-0.00112857	-0.00102857	-0.00422857	0.000271429	0.000271429	0.000271429	0.000271429	0.000271429	0.000271429
NUP85	HsaEX6024698	chr17	75235121	75235201	99.8729	0.998729	0.00219447	-0.00262857	0.00127143	0.00127143	0.00127143	0.00127143	0.00127143	-0.00372857	0.00127143	0.00127143	0.00127143	0.00127143	0.00127143	-0.0133286	-0.00632857	0.00127143	-0.00392857	-0.00312857	-0.000728571	0.00127143	0.000471429	-0.000828571	0.000471429	0.00127143	0.00127143	0.00127143	0.00127143	0.000271429	0.00127143	0.00127143	0.00127143	0.00127143	0.000771429	0.00127143	0.00127143	0.000271429	0.00127143	0.00127143
MBOAT7	HsaEX0038138	chr19	54187161	54187287	98.31	0.9831	0.0168133	-0.0245	-0.0209	0.0169	-0.0004	0.0032	0.0169	0.0088	0.0169	-0.0159	-0.169	-0.0282	-0.0261	-0.0273	-0.044	0.012	0.0169	-0.0422	-0.0347	0.0169	-0.0574	-0.0751	0.0169	-0.0609	0.0169	-0.0034	0.0046	-0.0207	-0.0841	-0.0206	0.0169	-0.0007	-0.0211	-0.0278	-0.0938	-0.028	-0.1166	-0.0051
GTF2F1	HsaEX6092240	chr19	6381554	6381612	100	1	0	0	0	0	0	0	0	0	0	0	0	0	0	0	0	0	0	0	0	0	0	0	0	0	0	0	-0.01	0	0	0	0	0	0	0	0	0	0	0
GTF2F1	HsaEX6092238	chr19	6387458	6387559	99.8757	0.998757	0.00212749	0.00124286	0.00124286	0.00124286	-0.00285714	0.00124286	0.00124286	-0.00335714	0.00124286	0.00124286	-0.00275714	0.00124286	-0.00495714	0.00124286	0.00124286	0.00124286	0.00124286	0.00124286	0.00124286	0.00124286	0.00124286	0.00124286	0.00124286	0.00124286	0.00124286	0.00124286	0.00124286	0.00124286	0.00124286	0.00124286	0.00124286	0.00124286	0.00124286	-0.0206571	0.00124286	-0.00645714	0.00124286	0.00124286
CLPP	HsaEX6092233	chr19	6361869	6361924	100	1	0	0	0	0	0	0	0	0	0	0	0	0	0	0	0	0	0	0	0	0	0	0	0	0	0	0	0	0	0	0	0	0	0	0	0	0	0	0
THOC2	HsaEX6053172	chrX	123625912	123626069	100	1	0	0	0	0	0	0	0	0	0	0	0	0	0	0	0	0	0	0	0	0	0	0	0	0	0	0	0	0	0	0	0	0	0	0	0	0	0	0
THOC2	HsaEX0064854	chrX	123632861	123633040	98.8814	0.988814	0.0114361	-0.0111143	-0.000514286	-0.00621429	0.0111857	0.0111857	0.0111857	-0.0157143	-0.0521143	-0.00741429	-0.00681429	-0.00831429	-0.0159143	-0.0472143	-0.00141429	-0.0105143	-0.0343143	-0.0111143	0.00638571	-0.0309143	0.0111857	-0.0399143	-0.0357143	-0.0166143	-0.0125143	-0.0384143	-0.0434143	-0.000814286	0.00578571	0.00168571	0.00238571	-0.0136143	-0.0390143	-0.0652143	0.0111857	-0.0195143	0.00788571	-0.0170143
THOC2	HsaEX1040711	chrX	123641641	123641697	1.38286	0.0138286	0.034601	-0.0138286	-0.0138286	-0.0138286	-0.00922857	-0.0138286	0.0783714	-0.0138286	-0.0138286	-0.00892857	-0.00782857	-0.0138286	-0.00662857	-0.00992857	-0.0114286	-0.0138286	-0.0138286	-0.00972857	-0.0138286	-0.00882857	-0.0138286	-0.0138286	-0.0138286	-0.0138286	-0.0138286	-0.0138286	-0.0138286	-0.0138286	-0.0138286	-0.0138286	-0.0138286	-0.0138286	-0.0138286	-0.0138286	-0.0138286	-0.0138286	-0.0138286	-0.0138286
TRIP10	HsaEX0067243	chr19	6741225	6741281	98.8214	0.988214	0.0202986	-0.0249143	0.0117857	0.0117857	-0.0340143	0.0117857	0.0117857	0.0117857	0.0117857	0.0117857	0.0117857	0.0117857	0.0117857	-0.0309143	0.0117857	0.0117857	0.0117857	-0.0742143	0.0117857	-0.0722143	0.0117857	0.0117857	-0.00571429	-0.0256143	-0.000314286	0.0117857	0.0117857	0.0117857	-0.0552143	0.0117857	0.0117857	0.0117857	0.00108571	0.0117857	0.0117857	0.0117857	-0.0889143	0.0117857
TRIP10	HsaEX0067244	chr19	6746178	6746196	0.512857	0.00512857	0.00978344	-0.00512857	0.0203714	-0.00512857	0.00527143	-0.00512857	-0.00512857	-0.00512857	-0.00512857	0.00127143	0.0558714	0.00947143	0.0166714	0.00727143	0.0431714	0.00517143	0.00797143	-0.00152857	-0.00512857	-0.00512857	-0.00512857	0.0255714	0.00687143	-0.00152857	0.0171714	0.00927143	-0.00512857	0.00367143	-0.00512857	-0.00512857	-0.00512857	0.000871429	0.0107714	-0.00512857	-0.000328571	0.0268714	0.0455714	-0.00512857
[truncated: 82,906 more rows]

## Sheet: HepG2
File accession	File dataset	File type	File format	File output type	Assay term name	Biosample term id	Biosample term name	Biosample type	File target	Dataset accession	Dataset date released	Project	Lab	md5sum	dbxrefs	File download URL	Assembly	File status	Derived from	S3 URL	Size
[truncated: 19 more rows]

[truncated: 1 more sheets: K562]
