# Supplementary material for: Interdependent Regulation of Alternative Splicing by Serine/Arginine-Rich and Heterogeneous Nuclear Ribonucleoprotein Splicing Factors
Source: Genes (Basel). 2026 Jan 9;17(1):78. doi: 10.3390/genes17010078 (PMC12840759; doi:10.3390/genes17010078)
Supplement: Supplementary file 1 [file genes-17-00078-s001.zip › Supplemental_Table S2.xlsx]

## Sheet: HNRNPA0
geneSymbol	chr	exonStart	exonEnd	HNRNPA0 Percent Inclusion Level Difference
MRC2	chr17	62671998	62672152	-25.85
ATPAF1	chr1	46653817	46653867	-32.06
TRIT1	chr1	39850123	39850261	-19.67
TRIT1	chr1	39847986	39848091	-26.88
POLB	chr8	42354417	42354521	27.72
ARSA	chr22	50626834	50626989	-19.04
RNMT	chr18	13731476	13731934	-22.15
TSPAN12	chr7	120815729	120815803	-16.9
DHX40	chr17	59566627	59566709	-17.58
LUC7L3	chr17	50749224	50749344	17.91
FAM172A	chr5	93958777	93958968	-30.07
ZNF346	chr5	177041778	177041870	-23.92
MIIP	chr1	12030028	12030124	-22.25
NSUN4	chr1	46341323	46341497	18.54
NR2C1	chr12	95059906	95059974	-24.91
CHN1	chr2	174821729	174821779	15.37
FOPNL	chr16	15873491	15873627	-16.02
TMEM254	chr10	80079594	80079692	17.81
TMEM254	chr10	80081640	80081734	15.99
RBM17	chr10	6112901	6113068	16.2
RINT1	chr7	105547184	105547333	-20.42
RINT1	chr7	105548636	105548710	-21.02
AHI1	chr6	135495814	135495898	22.87
VPS36	chr13	52417992	52418056	-25.94
NARS2	chr11	78493063	78493195	-17.39
NDUFAF1	chr15	41394265	41394358	15.32
DCAF6	chr1	168066383	168066465	-15.52
CAMK2G	chr10	73824040	73824084	-32.89
CAMK2G	chr10	73819532	73819617	17.04
DOLPP1	chr9	129085023	129085107	-17.11
UPF3A	chr13	114284094	114284358	28.95
CKAP5	chr11	46754888	46754983	-18.41
CKAP5	chr11	46753310	46753497	-22.89
RNF212	chr4	1099716	1099927	18
TMEM120A	chr7	75987538	75987591	-24.64
SPATS2L	chr2	200439122	200439328	21.76
ALKBH6	chr19	36011404	36011464	-20.86
PSMA3-AS1	chr14	58285591	58285756	-19.41
SCAMP1	chr5	78449933	78450034	-30.02
RECK	chr9	36085266	36085348	15.25
CCDC91	chr12	28391304	28391411	-20.72
UPF3B	chrX	119840646	119840684	30.32
HERC2	chr15	28299402	28299516	-15.46
PNPLA8	chr7	108497483	108497577	-15.06
PNPLA8	chr7	108496584	108496755	-20.04
FLOT1	chr6	30741614	30741704	-30.47
ITGB3BP	chr1	63490083	63490218	17.6
ITGB3BP	chr1	63478764	63478833	19.24
NME7	chr1	169324393	169324500	-17.04
YIF1B	chr19	38306914	38306990	18.98
CMC1	chr3	28263291	28263380	-18.17
NBR1	chr17	43203681	43203786	-15.34
LRRC42	chr1	53947862	53947981	20.77
NUMA1	chr11	72008092	72008145	19.93

## Sheet: HNRNPA1
geneSymbol	chr	exonStart	exonEnd	HNRNPA1 Percent Inclusion Level Difference
ARGLU1	chr13	106557559	106557616	16.41
COG1	chr17	73205557	73205680	-17.69
C8orf59	chr8	85219323	85219360	16.02
PHTF2	chr7	77929153	77929327	-16.66
DHX29	chr5	55259848	55259944	-23.85
DNAJC4	chr11	64231871	64231964	-23.66
DNAJC4	chr11	64232510	64232553	-20.63
DNAJC4	chr11	64232741	64232865	-17.72
HDDC2	chr6	125298714	125298816	16.47
BRD8	chr5	138157642	138157818	21.55
TBCE	chr1	235432946	235433098	16.55
RBM39	chr20	35739393	35739547	15.58
SLTM	chr15	58899469	58899709	-15.91
PIGF	chr2	46588075	46588126	24.86
NSMCE2	chr8	125102051	125102146	-21.17
UBXN11	chr1	26303043	26303167	22.55
CARD19	chr9	93110568	93110721	-23.35
NCKIPSD	chr3	48679377	48679457	-20.67
LAS1L	chrX	65524585	65524614	20.27
ATXN3	chr14	92082300	92082466	-24.26
GOLGA5	chr14	92837386	92837449	-19.69
METTL26	chr16	635612	635774	-19.34
PRMT7	chr16	68321426	68321462	-18.19
PUM1	chr1	30964674	30964910	-15.11
CWC27	chr5	64885443	64885546	-16.79
SLC35E3	chr12	68747930	68748040	-21.02

## Sheet: HNRNPA2B1
geneSymbol	chr	exonStart	exonEnd	HNRNPA2B1 Percent Inclusion Level Difference
MYL9	chr20	36548127	36548193	-16.03
MBOAT7	chr19	54187161	54187287	-16.9
VPS36	chr13	52429236	52429432	16.66
KIF2C	chr1	44753132	44753254	-18.3
TEX30	chr13	102767273	102767478	-25.13
C8orf59	chr8	85219323	85219360	15.21
PRSS21	chr16	2820981	2821067	-16.53
PRSS21	chr16	2821366	2822118	-27.94
VRK2	chr2	58058352	58058488	17.22
TRMT11	chr6	126008657	126008745	17.79
SP100	chr2	230450172	230450255	-20.65
EDEM2	chr20	35131642	35131783	-16.29
KIF9	chr3	47282140	47282359	15.96
ECHDC1	chr6	127316450	127316502	-24.88
GRK3	chr22	25453316	25453434	-24.02
GRK3	chr22	25455712	25455840	-18.88
BCAT2	chr19	48807000	48807074	-22.25
BCAT2	chr19	48806517	48806717	-21.11
TSPAN12	chr7	120815729	120815803	-16.41
GLRB	chr4	157145210	157145273	48.17
AKR1A1	chr1	45552436	45552563	18.54
RBCK1	chr20	409884	410025	-23.4
RRP8	chr11	6601883	6602215	-20.37
RRP8	chr11	6600926	6601055	-20.71
SLF1	chr5	94697769	94697917	25.78
PPHLN1	chr12	42351899	42352049	20.26
RBM17	chr10	6112901	6113068	16.85
AHI1	chr6	135495814	135495898	15.11
VPS36	chr13	52449931	52450253	17.51
KIF23	chr15	69440768	69441079	42.19
SLC38A6	chr14	61051787	61051931	-15.72
SEC11A	chr15	84714731	84714866	18.55
QDPR	chr4	17492232	17492340	-15.53
RMND1	chr6	151445308	151445825	-16.09
BDH2	chr4	103098644	103098802	31.27
UPF3A	chr13	114284094	114284358	-15.75
SRP72	chr4	56493949	56494062	19.54
PXMP2	chr12	132695884	132696046	-21.83
PXMP2	chr12	132701250	132701369	-20.8
PUF60	chr8	143824313	143824396	-20.23
TRABD2A	chr2	84841861	84842007	-18.33
COL4A5	chrX	108695267	108695439	-16.72
UROS	chr10	125798065	125798140	-18.92
SNHG17	chr20	38422291	38422368	-21.33
PRC1	chr15	90967068	90967202	-18.24
C2orf74	chr2	61157862	61158012	18.72
	chr7	67308577	67308652	18.82
LAS1L	chrX	65524585	65524614	30.17
LAMP2	chrX	120439076	120439293	20.53
CD46	chr1	207790253	207790345	19.24
UPF3B	chrX	119840646	119840684	22.05
METTL26	chr16	635612	635774	-16.41
ACP1	chr2	272037	272065	16.59
MPPE1	chr18	11885676	11885816	-16.14
FLAD1	chr1	154989560	154989707	-23.45
MEAF6	chr1	37496547	37496604	27.9
CD320	chr19	8305031	8305156	-16.01
CD320	chr19	8303855	8304088	-18.28
USMG5	chr10	103395746	103396032	15.92
TMEM9B	chr11	8962092	8962183	-15.65
SLC35E3	chr12	68747930	68748040	-23.4
GLMP	chr1	156294759	156295016	-19.32
RP11-418J17.1	chr1	119141747	119141813	25.7
TMEM185A	chrX	149611287	149611463	-22.63
DHODH	chr16	72023165	72023318	-16.36
ZNF410	chr14	73922066	73922206	-36.92
PPIL3	chr2	200882342	200882435	-15.19
MTFP1	chr22	30427171	30427403	-17.48

## Sheet: HNRNPA3
geneSymbol	chr	exonStart	exonEnd	HNRNPA3 Percent Inclusion Level Difference
HYAL3	chr3	50293632	50293721	-16.85
VEZT	chr12	95282313	95282359	-15.77
PTCD2	chr5	72326612	72326741	-19.45
SP100	chr2	230450172	230450255	-17.27
PIGB	chr15	55333867	55334007	-17.22
ABLIM1	chr10	114447880	114448020	-17.88
SEC23IP	chr10	119929607	119929762	-18.05
DNAJC4	chr11	64232510	64232553	-18.89
UAP1	chr1	162592735	162592782	17.01
TBC1D15	chr12	71884860	71885017	-22.28
BECN1	chr17	42811655	42811797	-16.13
MTO1	chr6	73481001	73481116	17.86
USP15	chr12	62374390	62374535	20.07
NARS2	chr11	78493063	78493195	-23.17
KIF23	chr15	69440768	69441079	15.38
FANCI	chr15	89273377	89273469	-23.23
MINDY3	chr10	15833630	15833709	-25.02
MINDY3	chr10	15837204	15837318	-27.28
MINDY3	chr10	15834543	15834616	-26.9
HERC4	chr10	67939588	67939651	-15.1
BPNT1	chr1	220062757	220062954	-15.27
TYW5	chr2	199936405	199936492	-22.74
BDH2	chr4	103098644	103098802	15.17
GFM2	chr5	74730260	74730398	-20.53
COG5	chr7	107258273	107258383	-22.92
COG5	chr7	107256732	107256794	-15.14
WASHC5	chr8	125032435	125032581	17.92
SAAL1	chr11	18103257	18103346	-21.99
SAAL1	chr11	18096771	18096854	-17.51
NELL2	chr12	44703726	44703854	-35
STK19	chr6	31979414	31979553	-19.46
NAXD	chr13	110625190	110625278	-23.75
PSMA3-AS1	chr14	58285591	58285756	-16.43
UBXN8	chr8	30754665	30754787	-21.65
BLZF1	chr1	169378330	169378529	-17.33
PNPT1	chr2	55687645	55687705	-15.04
GPR107	chr9	130075636	130075749	-15.94
PGAP2	chr11	3823883	3824135	-18.37
OXNAD1	chr3	16270945	16271071	-20.95
TLN2	chr15	62647275	62647446	28.45
SMPDL3A	chr6	122806233	122806357	-19.19
FGFR1OP	chr6	167003723	167003811	-15.92
PRPF18	chr10	13613741	13613881	-30.22
TMEM107	chr17	8175757	8175857	-19.7

## Sheet: HNRNPAB
geneSymbol	chr	exonStart	exonEnd	HNRNPAB Percent Inclusion Level Difference
TOR1AIP2	chr1	179877239	179877373	-30.27
LAMP2	chrX	120439076	120439293	15.45
DOCK4	chr7	112004048	112004131	30.73
PRKRIP1	chr7	102404598	102404683	-16.09
TLN2	chr15	62647275	62647446	17.58
JPX	chrX	73998768	73998844	-33.78
ZRANB2	chr1	71065678	71065752	-18.41

## Sheet: HNRNPC
geneSymbol	chr	exonStart	exonEnd	HNRNPC Percent Inclusion Level Difference
THRAP3	chr1	36287477	36287871	21.6
RFXANK	chr19	19200819	19200893	29.57
IFI35	chr17	43013776	43013882	-17.72
TMEM14A	chr6	52674922	52675044	39.93
PCIF1	chr20	45940475	45940612	-27.17
NME4	chr16	399379	399480	-23.64
CDIPT	chr16	29859442	29859523	-15.9
CCNC	chr6	99544206	99544273	20.7
TCERG1	chr5	146454518	146454564	17.25
TBCE	chr1	235401503	235401583	-15.24
ITFG1	chr16	47376844	47376954	18.06
FBXW9	chr19	12694799	12694914	-17.98
DCAF8	chr1	160225062	160225119	-21.26
OSTF1	chr9	75140834	75140932	-16.08
OS9	chr12	57720099	57720263	-22.62
ALDH1B1	chr9	38394477	38394565	30.33
RTCA	chr1	100274824	100274965	-16.46
PREB	chr2	27131672	27131831	-28.42
PREB	chr2	27132230	27132403	-24.9
ULK3	chr15	74838643	74838685	-17.68
NCOR1	chr17	16151590	16151616	25.98
KIF2C	chr1	44753132	44753254	-18.59
CHEK1	chr11	125637449	125637544	-20.23
TEX30	chr13	102767273	102767478	-19.86
GEMIN6	chr2	38779258	38779325	19.66
PRMT2	chr21	46636444	46636547	15.29
FUBP1	chr1	77969022	77969084	16.82
ILK	chr11	6608694	6608790	-15.6
COG1	chr17	73205557	73205680	-18.94
SGF29	chr16	28588610	28588691	22.52
C8orf59	chr8	85219323	85219360	20.37
PRMT3	chr11	20388019	20388120	-17.14
HYAL3	chr3	50293632	50293721	-23.1
L1CAM	chrX	153863883	153864017	-15.15
C6orf48	chr6	31836424	31836517	44.98
HAUS5	chr19	35619424	35619504	-15.28
KMT2E	chr7	105089226	105089361	17.45
ZNF195	chr11	3363308	3363391	42.73
ZNF195	chr11	3361976	3362032	32.96
C19orf60	chr19	18589479	18589683	-27.96
SPATA20	chr17	50549286	50549487	-16.25
RNF216	chr7	5652413	5652510	-15.7
FAS	chr10	89012199	89012335	31.38
RFC1	chr4	39323340	39323417	-32.68
MED17	chr11	93794250	93794439	38.81
MED17	chr11	93794908	93795060	-19.99
SNRNP40	chr1	31260955	31261176	50.16
ACAA1	chr3	38126162	38126341	-25.16
TNPO3	chr7	129019871	129019995	26.39
DPP8	chr15	65500606	65500779	-16.43
DPP8	chr15	65481515	65481560	-16.1
APLP2	chr11	130137256	130137291	23.01
AAMDC	chr11	77855345	77855482	24.58
PPP2R3C	chr14	35095048	35095184	-21.37
DHPS	chr19	12677108	12677211	-15.97
RBM23	chr14	22913724	22913821	19.42
LGMN	chr14	92733682	92733810	27.78
CCNB1IP1	chr14	20315568	20315618	29.68
SEC23A	chr14	39047367	39047438	42.16
CMC2	chr16	80981806	80981877	-15.01
DTWD1	chr15	49633520	49633612	31.47
UBXN8	chr8	30744328	30744460	15.18
UBXN8	chr8	30756046	30756283	27.87
BCAT2	chr19	48807000	48807074	-21.26
BCAT2	chr19	48806517	48806717	-22.41
BLVRA	chr7	43760017	43760110	47.21
SEC23IP	chr10	119898427	119898732	-15.68
NSMCE4A	chr10	121961843	121962107	16.16
UTP6	chr17	31866655	31866715	26.99
DNAJC4	chr11	64232510	64232553	-19.38
DNAJC4	chr11	64232741	64232865	-18.36
EIF4G2	chr11	10801661	10801774	-16.06
MCM3	chr6	52265235	52265385	66.18
MRPL2	chr6	43056085	43056196	-15.71
MRPL2	chr6	43055897	43056007	-17.33
BRD8	chr5	138172720	138172826	41.79
DROSHA	chr5	31467459	31467612	17.73
SNX4	chr3	125470566	125470661	40.15
EFEMP1	chr2	55876623	55876742	-19.59
ABCB6	chr2	219216703	219216832	-26.36
ABCB6	chr2	219215997	219216180	-30.18
UCHL5	chr1	193027875	193027955	42.85
TBCE	chr1	235432946	235433098	16.91
DIEXF	chr1	209842583	209842695	-20.43
RPN2	chr20	37200447	37200494	17.67
MFSD1	chr3	158825178	158825259	17.92
WASHC3	chr12	102050189	102050291	21.62
NLN	chr5	65740895	65741000	16.06
CENPK	chr5	65551106	65551242	17.15
MORF4L2	chrX	103686638	103686747	-15.82
C4BPB	chr1	207096567	207096615	-16.67
NQO2	chr6	3015530	3015643	-21.21
NUP85	chr17	75225124	75225237	-16.29
RBCK1	chr20	409884	410025	-16.39
BECN1	chr17	42812231	42812356	32.07
METTL16	chr17	2467761	2467876	-15.48
SGCE	chr7	94597930	94598004	17.46
ELOF1	chr19	11554820	11554946	18.72
QRSL1	chr6	106643896	106644033	33.71
RRP8	chr11	6601883	6602215	-22.08
RRP8	chr11	6600926	6601055	-15.89
WBP2	chr17	75847796	75847930	-15.31
DAP3	chr1	155709033	155709125	25.7
FOPNL	chr16	15882949	15883020	28.83
PPHLN1	chr12	42351899	42352049	16.39
FBXO18	chr10	5927435	5927541	-16.39
ELP2	chr18	36139419	36139613	36.1
MTO1	chr6	73481001	73481116	23.83
CD164	chr6	109370411	109370467	15.65
AHI1	chr6	135495814	135495898	-22.24
DRAM1	chr12	101890100	101890221	23.91
VPS36	chr13	52423574	52423639	-15.91
FPGS	chr9	127807209	127807286	-20.49
KIF23	chr15	69440768	69441079	-16.2
ASCC1	chr10	72102850	72102967	16.49
USP8	chr15	50452566	50452628	20.23
INTS12	chr4	105686692	105686838	-19.34
USP3	chr15	63558106	63558188	-21.81
TCF25	chr16	89878461	89878627	43.36
PRPSAP2	chr17	18917432	18917536	16.96
SETDB1	chr1	150942852	150943053	-17.45
SELENBP1	chr1	151367016	151367175	26.41
MRPL9	chr1	151761451	151761552	-16.69
C1orf43	chr1	154219836	154219937	32.35
NVL	chr1	224301691	224301771	39.28
NVL	chr1	224304736	224304812	-15.18
GUK1	chr1	228148371	228148456	-28.13
GULP1	chr2	188466475	188466568	22.18
COPS7B	chr2	231791096	231791173	26.84
RARS2	chr6	87564548	87564641	20.94
AIG1	chr6	143095929	143096069	17.51
HDAC8	chrX	72490929	72491000	-17.39
MTDH	chr8	97689038	97689103	-26.89
INIP	chr9	112699198	112699309	24.74
GSN	chr9	121283319	121283392	20.79
MRRF	chr9	122265462	122265545	16.84
PTS	chr11	112229442	112229486	15.67
FBXO4	chr5	41927013	41927248	-17.98
FBXO4	chr5	41928518	41928691	16.9
CAST	chr5	96729153	96729209	-16.6
NMRAL1	chr16	4471357	4471449	19.37
ELOC	chr8	73964487	73964625	69.95
BTG3	chr21	17604145	17604276	29.41
NDUFAF6	chr8	95044477	95044595	30.37
NSMCE2	chr8	125094468	125094528	27.09
PHKG2	chr16	30756182	30756272	-20.33
GALK2	chr15	49318972	49319116	16.2
EYA3	chr1	28017154	28017239	-20.24
PCYT1A	chr3	196240997	196241126	20.31
WDR26	chr1	224398097	224398226	-15.56
GNPDA2	chr4	44718313	44718410	-19.77
COG5	chr7	107256732	107256794	-30.66
UBAP1	chr9	34196336	34196458	20.56
UBAP1	chr9	34199826	34199923	28.45
UBAP1	chr9	34216674	34216789	25
CARD19	chr9	93110568	93110721	-25.62
MELK	chr9	36594670	36594771	-16.72
MELK	chr9	36604015	36604112	15.01
LRR1	chr14	49603576	49603618	49.78
AKIP1	chr11	8912453	8912533	-28.08
SLC3A2	chr11	62876787	62876879	17.69
NDUFA3	chr19	54106356	54106446	25.34
NUDT6	chr4	122897624	122897678	-17.42
SLFN12	chr17	35431882	35432074	17.91
ZNF131	chr5	43136937	43137205	25.39
ALG14	chr1	95041493	95041612	18.35
TMEM39A	chr3	119435755	119435935	15.29
SHMT1	chr17	18360414	18360552	28.32
DPP7	chr9	137113361	137113478	-16.86
FAM210A	chr18	13670871	13670968	19.81
ARIH2	chr3	48968061	48968177	27.82
DALRD3	chr3	49016612	49016673	-20.21
PUF60	chr8	143824313	143824396	-17.31
TRNAU1AP	chr1	28574589	28574718	17.05
RCC1	chr1	28506220	28506327	15.17
NQO1	chr16	69714964	69715077	-18.64
RBM10	chrX	47179103	47179163	-17.3
RBM10	chrX	47179319	47179495	-15.54
NOC4L	chr12	132147281	132147388	-23.51
NOC4L	chr12	132147738	132147782	-23.92
NOC4L	chr12	132148072	132148106	-30.13
NOC4L	chr12	132148844	132148895	-25.6
TMEM179B	chr11	62789601	62789679	-27.72
PLSCR1	chr3	146528614	146528831	-25.44
CD55	chr1	207340391	207340508	53.09
SNHG17	chr20	38425935	38426048	50.52
CD47	chr3	108051939	108051970	-18.42
SLC22A5	chr5	132386253	132386546	44.77
TXNRD1	chr12	104290993	104291104	20.82
GLMP	chr1	156293324	156293429	-26.1
LINC00963	chr9	129502397	129502519	19.53
QTRT1	chr19	10706710	10706825	45.37
CCNL2	chr1	1388626	1388743	20.4
CCNL2	chr1	1388492	1388510	22.54
RP11-295G20.2	chr1	231524426	231524541	45.12
PSMA3-AS1	chr14	58285591	58285756	34.78
IL32	chr16	3067554	3067613	-29.12
IL32	chr16	3067984	3068010	-18.15
METTL1	chr12	57769772	57769956	-15.96
CTNNA1	chr5	138781923	138782029	-28.87
SZRD1	chr1	16391375	16391424	16.68
HPF1	chr4	169748744	169748842	-15.14
MTHFD2	chr2	74201382	74201479	37.13
MRPS33	chr7	141010419	141010660	-17.26
SLC25A1	chr22	19177942	19178041	-19.55
SLC25A1	chr22	19177727	19177865	-15.16
ACD	chr16	67658555	67658641	-15.55
ACD	chr16	67657986	67658362	-17.72
UBXN8	chr8	30760083	30760392	18.52
GCDH	chr19	12896910	12897013	-15.64
PMPCB	chr7	103307596	103307708	-17.21
MRPL2	chr6	43055545	43055618	-18.03
NPRL2	chr3	50348317	50348410	-17.77
NPRL2	chr3	50348124	50348241	-23.4
HTRA2	chr2	74532619	74532714	-24.23
EFEMP1	chr2	55877746	55877865	-19.78
MECR	chr1	29203131	29203233	-16.99
SCAMP3	chr1	155261657	155261734	-18.43
SCAMP3	chr1	155260537	155260659	-21.92
GALE	chr1	23796509	23796586	-21.64
SPOP	chr17	49675895	49676016	24.81
ACOT9	chrX	23708405	23708523	16.8
UPF3B	chrX	119840646	119840684	20.27
IRF3	chr19	49661948	49662328	-17.38
RPAIN	chr17	5425971	5426082	-16.34
ADRM1	chr20	62308368	62308470	-21.38
METTL26	chr16	635612	635774	-20.28
THUMPD3	chr3	9377819	9377888	-25.26
THUMPD3	chr3	9380503	9380618	-32.27
PPHLN1	chr12	42333675	42333801	16.87
PMM2	chr16	8811079	8811178	-17.41
TCF25	chr16	89893728	89893858	-23.02
SELENBP1	chr1	151366275	151366453	-16.17
POLR2D	chr2	127852925	127853105	-20.33
FAIM	chr3	138610604	138611037	15.65
CHAF1B	chr21	36415780	36415915	24.19
FLAD1	chr1	154988105	154988849	-25.86
FLAD1	chr1	154989560	154989707	-17.71
BOLA3	chr2	74142272	74142360	-16.35
MRPS18C	chr4	83458346	83458429	-20.27
FASTK	chr7	151078842	151079021	-30.47
ILK	chr11	6609071	6609156	-16.3
ZNF692	chr1	248855558	248855635	-17.64
SMPDL3A	chr6	122806233	122806357	-17.15
CORO1B	chr11	67438671	67438949	-15.29
MRPL48	chr11	73808313	73808350	-22.25
WASHC1	chr9	17344	17479	-21.25
ZNF721	chr4	470856	470991	17.66
GLMP	chr1	156294759	156295016	-19.94
SPINK13	chr5	148274347	148274384	-27.49
IKBKG	chrX	154560407	154560559	-23.66
SEC63	chr6	107955965	107956106	16.34
NSUN2	chr5	6621603	6621744	23.33
SEC22C	chr3	42579477	42579593	18.4
ZNF410	chr14	73922066	73922206	-18.14
COQ3	chr6	99383008	99383130	53.74
ZRANB2	chr1	71065678	71065752	-16.46
ANAPC11	chr17	81893552	81893614	26.94
AP3S2	chr15	89878265	89878300	15.16
NCK1	chr3	136867431	136867525	26.18
PRPF18	chr10	13613741	13613881	-20.93
SPNS1	chr16	28981901	28982056	-21.1
TCEAL9	chrX	103357083	103357161	-19.12
CLN3	chr16	28487662	28487741	-18.64
C17orf49	chr17	7016910	7017014	-18.37

## Sheet: HNRNPCL1
geneSymbol	chr	exonStart	exonEnd	HNRNPCL1 Percent Inclusion Level Difference
EFCAB7	chr1	63531923	63532031	-16.67
VRK2	chr2	58135141	58135199	-20.13
VRK2	chr2	58131808	58131928	-17.47
PPP2R3C	chr14	35107304	35107374	-15.88
PTGR1	chr9	111564999	111565096	15.37
ATF2	chr2	175117990	175118118	-19.04
UAP1	chr1	162592735	162592782	-26.27
TCF7L2	chr10	113141184	113141316	-23.49
TCF7L2	chr10	113143923	113144013	-20.7
GALK2	chr15	49161769	49161861	17.08
STX8	chr17	9557434	9557528	-17.83
STX8	chr17	9545172	9545275	-21.48
ST7	chr7	117099762	117099844	-15.38
SHMT1	chr17	18335559	18335675	-16.26

## Sheet: HNRNPD
geneSymbol	chr	exonStart	exonEnd	HNRNPD Percent Inclusion Level Difference
EFCAB7	chr1	63531923	63532031	-20.09
AHI1	chr6	135495814	135495898	-19.68
BARD1	chr2	214797061	214797117	-15.02
PRC1	chr15	90967068	90967202	21.09
POLG2	chr17	64482919	64482974	-15.36
RNF216	chr7	5739276	5739352	16.4
RFT1	chr3	53125909	53125994	-16.55
UBXN2B	chr8	58433160	58433243	-20.03

## Sheet: HNRNPF
geneSymbol	chr	exonStart	exonEnd	HNRNPF Percent Inclusion Level Difference
METTL22	chr16	8639091	8639162	-15.11
ETHE1	chr19	43526515	43526659	-15.56
ETHE1	chr19	43526201	43526316	-15.16
KIF23	chr15	69440768	69441079	18.19
GMPPA	chr2	219501912	219502037	-17.31
GMPPA	chr2	219502382	219502441	-16.17
CAMK2G	chr10	73853192	73853246	-15.72
UPF3A	chr13	114284094	114284358	16.1
SNHG17	chr20	38422291	38422368	-20.14
APOPT1	chr14	103574107	103574170	-16.2
SCAMP1	chr5	78449933	78450034	-25.46
TMEM50B	chr21	33455727	33455784	-15.02
PGAP2	chr11	3823883	3824135	-26.17
SMG1	chr16	18899987	18900044	15.93
BOLA3	chr2	74142272	74142360	-15.42
TMEM107	chr17	8175757	8175857	-18.01

## Sheet: HNRNPH1
geneSymbol	chr	exonStart	exonEnd	HNRNPH1 Percent Inclusion Level Difference
OSBPL5	chr11	3101603	3101699	-15.18
PTPMT1	chr11	47569700	47569891	-20.85
OS9	chr12	57720099	57720263	36.46
DPH7	chr9	137564893	137564958	-18.45
C1orf174	chr1	3891626	3891779	21.02
RFC1	chr4	39323340	39323417	-15.37
POLB	chr8	42354417	42354521	-17.22
ABLIM1	chr10	114447880	114448020	-15.41
RBM3	chrX	48575922	48576083	16.75
BCAT2	chr19	48807000	48807074	-16.35
ETHE1	chr19	43526515	43526659	-18.61
ETHE1	chr19	43526201	43526316	-22.15
MED31	chr17	6649982	6650078	-15.12
ST3GAL4	chr11	126413587	126413648	-17.5
MASTL	chr10	27181480	27181581	-21
PEX16	chr11	45910898	45910962	-18.03
RRP8	chr11	6601883	6602215	-16.15
RRP8	chr11	6600926	6601055	-15.14
AHI1	chr6	135495814	135495898	-15.05
RNF121	chr11	71982807	71982915	-19.81
CAMK2G	chr10	73853192	73853246	-16.27
ARFGAP2	chr11	47175015	47175098	-16.52
ARFGAP2	chr11	47173759	47173840	-24.74
CARD19	chr9	93110568	93110721	-16.99
ADAL	chr15	43334945	43335170	-15.2
TOR1AIP2	chr1	179877239	179877373	-16.01
ZNF584	chr19	58415882	58415940	15.31
TRAIP	chr3	49841826	49841896	-17.08
TRAIP	chr3	49840985	49841072	-18.18
ZNF271P	chr18	35291074	35291232	-17.2
MTG2	chr20	62188790	62188805	16.36
PCGF1	chr2	74506181	74506252	-21.97
SCAMP3	chr1	155261657	155261734	-18.05
MTERF4	chr2	241099396	241099894	-23.21
HERC2	chr15	28292888	28293022	-16.37
PARP6	chr15	72265270	72265286	15.77
FLAD1	chr1	154989560	154989707	-42.97
MRPL55	chr1	228108437	228108474	26.32
CTNNB1	chr3	41239660	41239736	31.61
SLC50A1	chr1	155137561	155137722	-15.56
PYM1	chr12	55914276	55914366	22.16
ASPHD1	chr16	29904852	29904965	-16.54
TMEM173	chr5	139481159	139481342	-17.54
TSPAN4	chr11	847201	847300	-21.71
RPL41	chr12	56117189	56117211	-16.62
VPS29	chr12	110499535	110499546	-16.49
KLF6	chr10	3783216	3783281	19.17
PCGF1	chr2	74505952	74506057	-17.73
SPNS1	chr16	28981901	28982056	-15.94

[truncated: 20 more sheets: HNRNPH2, HNRNPH3, HNRNPK, HNRNPL, HNRNPM, HNRNPR, HNRNPU, HNRNPUL1, HNRNPUL2, HNRPDL, HNRPLL, SRSF1, SRSF2, SRSF3, SRSF4, SRSF5, SRSF6, SRSF7, SRSF9, SRSF11]
