# Supplementary material for: Interdependent Regulation of Alternative Splicing by Serine/Arginine-Rich and Heterogeneous Nuclear Ribonucleoprotein Splicing Factors
Source: Genes (Basel). 2026 Jan 9;17(1):78. doi: 10.3390/genes17010078 (PMC12840759; doi:10.3390/genes17010078)
Supplement: Supplementary file 1 [file genes-17-00078-s001.zip › Supplemental_Table S3.xlsx]

## Sheet: HNRNPA0
Gene Symbol	Chr	Strand	exonStart	exonEnd	HNRNPA0 Percent Inclusion Level Difference
NEDD9	chr6	-	11201320	11201502	77.6
SRSF2	chr17	-	74731853	74731885	24.9
EIF4A2	chr3	+	186506098	186506209	11.8
NT5DC2	chr3	-	52566178	52566418	23.3
RBM39	chr20	-	34328405	34328519	20.2
C17orf76-AS1	chr17	+	16342841	16343017	15.5
ZNHIT3	chr17	+	34842778	34842810	-20.5
DHRS2	chr14	+	24108387	24108565	-35.7
ENAH	chr1	-	225692692	225692755	-26.3
MYL6	chr12	+	56553378	56553406	-34.7
SNRNP70	chr19	+	49605370	49605455	13.2
PCID2	chr13	-	113838116	113838342	38.2
MSMO1	chr4	+	166254491	166254777	-11.9
EPB41L1	chr20	+	34807682	34807766	-13
PFKFB4	chr3	-	48563019	48563102	-79.6
ZDHHC7	chr16	-	85022368	85022479	14
RNASE4	chr14	+	21161705	21161809	-10.2
SNHG8	chr4	+	119200120	119200292	25.3
MAGI1	chr3	-	65361419	65361587	23.4
SEC31A	chr4	-	83752089	83752128	-23.3
GDPD5	chr11	-	75190288	75190533	36.3
EPB41L1	chr20	+	34802281	34802362	23.5
UTRN	chr6	+	145148483	145148522	-21.5
ECHDC2	chr1	-	53370705	53372283	-31.6

## Sheet: HNRNPA1
Gene Symbol	Chr	Strand	exonStart	exonEnd	HNRNPA1 Percent Inclusion Level Difference
DHRS2	chr14	+	24107999	24108213	-23
CENPV	chr17	-	16252532	16252647	-35.9
MARCH7	chr2	+	160621136	160621185	13.6
SNX14	chr6	-	86248555	86248582	20.1
SRSF3	chr6	+	36567888	36568053	10.7
CD164	chr6	-	109691613	109691690	22.7
RBM39	chr20	-	34328405	34328519	22.6
SNRNP70	chr19	+	49605370	49606844	14.2
CRYZ	chr1	-	75172786	75172888	16.3
RNASE4	chr14	+	21161705	21161809	-10.6
BRD8	chr5	-	137493330	137493507	47.7
PPIL3	chr2	-	201747064	201747158	19.9
ZFAS1	chr20	+	47897439	47897501	17.3
RPS24	chr10	+	79799958	79799983	11.8
ZFAND1	chr8	-	82629483	82629523	29.1
FGL1	chr8	-	17749189	17749316	-10.5
GMPR2	chr14	+	24702158	24702183	-29.4
PSMG1	chr21	-	40551849	40551912	13.3
CSDE1	chr1	-	115292441	115292525	-23.3
DIAPH1	chr5	-	140967790	140967817	-41.4

## Sheet: HNRNPA2B1
Gene Symbol	Chr	Strand	exonStart	exonEnd	HNRNPA2B1 Percent Inclusion Level Difference
FN1	chr2	-	216245533	216245803	-21.8
BPIFB2	chr20	+	31596005	31596179	25
HDLBP	chr2	-	242208368	242208481	80.3
F2	chr11	+	46751019	46751111	-28.7
MBNL2	chr13	+	98018754	98018807	-59.2
CPNE1	chr20	-	34243123	34243266	20.4
GPR126	chr6	+	142762044	142762090	15.2
CPNE1	chr20	-	34246851	34246936	22.3
NONO	chrX	+	70504833	70504947	50.7
SERPINH1	chr11	+	75274771	75274815	31.6
F2	chr11	+	46750929	46751003	-10.1
TSPAN14	chr10	+	82228302	82228443	34.8
DEDD2	chr19	-	42720831	42721197	-38.4
AMBP	chr9	-	116832133	116832186	73.7

## Sheet: HNRNPAB
Gene Symbol	Chr	Strand	exonStart	exonEnd	HNRNPAB Percent Inclusion Level Difference
CIRBP	chr19	+	1272425	1272522	-88.4
RBM39	chr20	-	34328354	34328519	37.5
GK	chrX	+	30745582	30745669	20.7
ATP2A1	chr16	+	28915020	28915062	50.6
NT5DC2	chr3	-	52566178	52566418	24.6
WSB1	chr17	+	25634769	25634933	26
IDI1	chr10	-	1089938	1090111	-27.7
OS9	chr12	+	58113881	58114087	-20.1
UTRN	chr6	+	145148483	145148522	-14.4
ENAH	chr1	-	225692692	225692755	-22
HNRNPDL	chr4	-	83346715	83346820	12.4
ZKSCAN1	chr7	+	99628578	99628723	51.3
MCM3	chr6	-	52130090	52130183	26
FDPS	chr1	+	155279579	155279756	21.4
AKAP8	chr19	-	15479877	15480035	18.8
C17orf76-AS1	chr17	+	16342841	16343017	12.1
GPR126	chr6	+	142704896	142704980	-20.1
KYNU	chr2	+	143638913	143638999	73.1
PPP2R5C	chr14	+	102350111	102350183	73.3
LPIN1	chr2	+	11916211	11916319	58.5

## Sheet: HNRNPC
Gene Symbol	Chr	Strand	exonStart	exonEnd	HNRNPC Percent Inclusion Level Difference
HINT1	chr5	-	130498054	130498170	11.7
HNMT	chr2	+	138724666	138724956	-20.1
NPM1	chr5	+	170817009	170817134	-99.4
CSDE1	chr1	-	115292441	115292525	-97.4
FN1	chr2	-	216236835	216237023	-42
FN1	chr2	-	216236992	216237098	-12.3
DHRS2	chr14	+	24107999	24108213	-17
NASP	chr1	+	46072992	46074009	-23.6
AHSA2	chr2	+	61413114	61413216	-17
NDUFV3	chr21	+	44323291	44324386	-10.6
NPM1	chr5	+	170817054	170817092	-14.4
CHKB-CPT1B	chr22	-	51012236	51012350	-55.5
SEC24B	chr4	+	110402832	110402937	-37.6
BAG6	chr6	-	31612083	31612191	-25.9
FGL1	chr8	-	17749189	17749309	-13.9
ITIH3	chr3	+	52839823	52839856	-13.8
MPI	chr15	+	75189445	75189560	-79.3
AHSG	chr3	+	186336079	186336280	-33.7
COX20	chr1	+	245005225	245005360	-61.4
P4HA2	chr5	-	131562778	131562951	-32.5
MLLT4	chr6	+	168333248	168333440	19.8
DPH5	chr1	-	101458192	101458310	-50.7
IGF2BP2	chr3	-	185390328	185390457	-25.5
KAT5	chr11	+	65480818	65480974	-21.9
MYL6	chr12	+	56553378	56553406	-27.7
EIF4A2	chr3	+	186506098	186506205	10.9
GSAP	chr7	-	76946872	76947061	-20.2
PRMT2	chr21	+	48056355	48056459	26.5
ZFAS1	chr20	+	47897021	47897107	12.3
ASPH	chr8	-	62559308	62559437	-15.2
KIAA1191	chr5	-	175777615	175777740	-23.8
TATDN2	chr3	+	10320347	10320444	-20
SRPK2	chr7	-	104766694	104766787	38.9
MRPL22	chr5	+	154330380	154330498	-29.8
CD164	chr6	-	109691613	109691690	18.6
IMPDH2	chr3	-	49065631	49065755	-11
RP13-279N23.2	chr1	-	19202808	19202961	-18.4
ITGA6	chr2	+	173366499	173366629	-18.3
AFMID	chr17	+	76200736	76200822	-27.8
ASPH	chr8	-	62556503	62556560	-28.2
LPIN3	chr20	+	39986276	39986412	-33.1
DAK	chr11	+	61103311	61103409	11.6
SNRNP70	chr19	+	49605370	49606844	11.2
MICAL1	chr6	-	109773223	109773322	-42.5
OS9	chr12	+	58113881	58114046	-29.2
TFDP2	chr3	-	141772956	141772991	-18.8
DMTN	chr8	+	21924595	21924670	-20.6
SRPK2	chr7	-	104766228	104766321	-31.5
CPNE1	chr20	-	34246851	34246936	17.6
SCML1	chrX	+	17762190	17762339	-22.4
SETD5	chr3	+	9476273	9476314	-16.7
GRB7	chr17	+	37902165	37902253	-21.6
ANAPC11	chr17	+	79851427	79851490	20.5
SLC7A6	chr16	+	68307697	68307807	33.1
TAB3	chrX	-	30861082	30861166	-18.3
CARM1	chr19	+	11032050	11032119	-24.9
MED15	chr22	+	20873164	20873282	20.4
REPS1	chr6	-	139247537	139247618	-42.4
AGFG2	chr7	+	100154216	100154249	24.2
FANCA	chr16	-	89806113	89806208	-12.5
KMT2D	chr12	-	49417835	49417883	11.2
PRMT1	chr19	+	50183128	50183263	67.6
AP1G2	chr14	-	24035024	24035101	-12.6
ETFA	chr15	-	76602272	76602405	37.1
CLK1	chr2	-	201724847	201724938	33.5
CHEK2	chr22	-	29099492	29099554	-24.8
FAM193B	chr5	-	176974168	176974229	-50
CHDH	chr3	-	53853215	53853358	-69.5
UFD1L	chr22	-	19462590	19462623	10.1
HNRNPC	chr14	-	21731469	21731495	21.4
RAB11FIP3	chr16	+	541133	541268	46.5
RP11-216L13.19	chr9	+	139699213	139699268	-10.2
CEP290	chr12	-	88465557	88465703	-76.6
EFNA1	chr1	+	155105978	155106022	-13.4
RBCK1	chr20	+	390524	390669	-12.8
VARS	chr6	-	31751990	31752085	-11.5
C16orf13	chr16	-	685280	685340	47.8
SZRD1	chr1	+	16717869	16717919	20.3
BLOC1S6	chr15	+	45884332	45884474	-36
MLXIP	chr12	+	122616838	122616930	22.3
SPATA20	chr17	+	48626646	48626848	-16.1
COPS7B	chr2	+	232655805	232655883	47.4
UPF3A	chr13	+	115064323	115064475	-17.6
CPNE1	chr20	-	34220084	34220170	-21.1
TCERG1	chr5	+	145841580	145841659	11.5
PPIL3	chr2	-	201749984	201750090	57.6
MELK	chr9	+	36657237	36657360	-30.5
ENTPD1-AS1	chr10	-	97657314	97657436	73.4
KIAA1217	chr10	+	24783428	24783533	39.4
SLC25A10	chr17	+	79680291	79680536	35
BCLAF1	chr6	-	136588166	136588300	-48.2
FLNB	chr3	+	58116467	58116635	-11.7
DAP3	chr1	+	155678823	155678916	10.5
TEP1	chr14	-	20849711	20849845	-62.9
PLEKHA6	chr1	-	204225929	204226016	69.1
NABP1	chr2	+	192547217	192547321	-24.6
CHD1L	chr1	+	146756047	146756172	-13
WDR19	chr4	+	39278298	39278499	-16.7
FYN	chr6	-	112062183	112062296	13.7
AGPAT1	chr6	-	32143590	32143722	-47.8
FAM20A	chr17	-	66536687	66536864	-14.5
SDR39U1	chr14	-	24911314	24911466	-25.2
PRMT7	chr16	+	68382244	68382334	31.4
UFD1L	chr22	-	19462992	19463125	13.2
LAMB1	chr7	-	107599693	107599925	-59.1
ZDHHC3	chr3	-	44974398	44974482	-10.8
RFC5	chr12	+	118455494	118455858	18.2
RBM4	chr11	+	66410920	66411611	-14.9
DPM1	chr20	-	49557665	49557746	10.8
PQLC1	chr18	-	77690227	77690311	13.2
CHURC1	chr14	+	65392727	65392798	-17
NPHP3	chr3	-	132418196	132418294	46.2
LSS	chr21	-	47616115	47616211	-21.2
GKAP1	chr9	-	86407865	86407969	-11.7
PINX1	chr8	-	10677702	10677779	-39.7
MAT1A	chr10	-	82043671	82043794	-27.3

## Sheet: HNRNPD
Gene Symbol	Chr	Strand	exonStart	exonEnd	HNRNPD Percent Inclusion Level Difference
NT5DC2	chr3	-	52566178	52566418	27.6
SRRM1	chr1	+	24973569	24973640	72.6
RP11-155D18.12	chr3	-	52005827	52005908	38.7

## Sheet: HNRNPF
Gene Symbol	Chr	Strand	exonStart	exonEnd	HNRNPF Percent Inclusion Level Difference
AHSG	chr3	+	186336351	186336426	-74.8
DHRS2	chr14	+	24107967	24108213	-19.4
NABP1	chr2	+	192548015	192548119	83.5
FN1	chr2	-	216245533	216245803	-10.1

## Sheet: HNRNPK
Gene Symbol	Chr	Strand	exonStart	exonEnd	HNRNPK Percent Inclusion Level Difference
PLXNB1	chr3	-	48447974	48448123	42.7
ATG4B	chr2	+	242607242	242607422	32.5
NSFL1C	chr20	-	1426685	1426794	18.5
CP	chr3	-	148891278	148891517	-22.4
MRPL4	chr19	+	10369847	10370083	16.8
RP11-106M3.2	chr15	-	72638017	72638113	16.9
AP1G2	chr14	-	24032408	24032484	34.6
NINL	chr20	-	25460097	25460308	25.8
IL32	chr16	+	3117554	3117614	10.4
UCKL1	chr20	-	62576435	62576588	17.9
RBM39	chr20	-	34328446	34328519	16.9
ZFAS1	chr20	+	47897400	47897501	-20.8
BPIFB2	chr20	+	31596083	31596184	64.9
ERBB3	chr12	+	56489731	56489931	65.6
APOC1	chr19	+	45417928	45417990	10.4
MARCH7	chr2	+	160621136	160621185	11.6
PC	chr11	-	66620709	66620854	-42.7
SORBS1	chr10	-	97174586	97174619	70.4
PHB	chr17	-	47491603	47491773	38.1
SRSF2	chr17	-	74731853	74731933	12.5
CCDC101	chr16	+	28602361	28602574	41.8
NEDD4L	chr18	+	55712303	55712434	18.6
GTF2IRD1	chr7	+	73952116	73952308	52.8
DCAF8	chr1	-	160231074	160231190	-52.9
UBE3B	chr12	+	109961782	109961920	-57.7
NINL	chr20	-	25479583	25479762	26.8
MDH1	chr2	+	63821621	63821720	-13
PMM2	chr16	+	8896070	8896246	30.4
COL18A1	chr21	+	46906990	46907210	61.5
YIF1A	chr11	-	66052851	66053068	-49.1
GEMIN7	chr19	+	45583193	45583287	-32.7
CPNE1	chr20	-	34246851	34246936	16.4
RABGGTA	chr14	-	24738475	24738607	12
CTNND1	chr11	+	57558856	57559145	16.9
FKBP10	chr17	+	39976092	39976275	11.8
FAM177A1	chr14	+	35515992	35516160	16.6
SHISA5	chr3	-	48514418	48514511	-21.4
FURIN	chr15	+	91420756	91420845	-34.5
CKLF	chr16	+	66597005	66597120	-56
TMEM259	chr19	-	1020393	1020470	40.6
MBD1	chr18	-	47800555	47800720	-24.9
GPR126	chr6	+	142704896	142704980	-22.7
PHKB	chr16	+	47497809	47497904	-23
B4GALNT4	chr11	+	381083	381285	28.9
AHSG	chr3	+	186336115	186336280	31
HM13	chr20	+	30155880	30156083	72.2
PEG3	chr19	-	57344657	57344788	-23.1
MDM2	chr12	+	69202795	69202866	-34.9
COL9A2	chr1	-	40771955	40772073	17
CNPY3	chr6	+	42903149	42903224	13.4
SERPINB6	chr6	-	2969012	2969147	22.6
KAT5	chr11	+	65480866	65480974	37.8
TMEM59	chr1	-	54512939	54513045	-16
EEF1D	chr8	-	144668388	144668446	-25.8
MSI2	chr17	+	55754347	55754420	-18.3
RP11-155D18.12	chr3	-	52005827	52005908	30.2

## Sheet: HNRNPL
Gene Symbol	Chr	Strand	exonStart	exonEnd	HNRNPL Percent Inclusion Level Difference
FARP1	chr13	+	99056125	99056365	37.4
FN1	chr2	-	216257653	216257818	30.4
GNAS	chr20	+	57473995	57474217	33.3
RABL6	chr9	+	139703706	139703881	81.9
KAT2A	chr17	-	40271071	40271191	36.5
ENAH	chr1	-	225692692	225692755	35.8
AP1G2	chr14	-	24032408	24032511	28.8
F2	chr11	+	46751019	46751111	-17.8
SLC23A2	chr20	-	4841048	4841236	41.7
DDR1	chr6	+	30863180	30863291	-34.5
TTC38	chr22	+	46688099	46688225	33.1
KIF21A	chr12	-	39711874	39712003	-38.4
EIF4H	chr7	+	73604576	73604636	10.9
SREBF2	chr22	+	42274662	42274762	30.9
ARHGEF10L	chr1	+	17965732	17965808	22.3
L3HYPDH	chr14	-	59941445	59941505	60.5
PKP4	chr2	+	159518073	159518180	10.9
PEG3	chr19	-	57344657	57344788	-27.8
C16orf52	chr16	+	22097145	22097333	28.1
DHX9	chr1	+	182824711	182824863	11.5
NASP	chr1	+	46072992	46074009	-13.8
FGL1	chr8	-	17749189	17749338	11.3
AKR1C2	chr10	-	5041391	5041469	-10.8
CCT4	chr2	-	62115158	62115392	16.2
ZNF384	chr12	-	6787828	6787967	37.7
BAG6	chr6	-	31612083	31612191	-16.9
MBNL3	chrX	-	131515386	131515460	19.1
IGF2BP2	chr3	-	185371676	185371839	11.1
PTPMT1	chr11	+	47591251	47591443	18.1
TMC6	chr17	-	76113882	76114084	-71
CHRD	chr3	+	184104279	184104543	-31.2
PSIP1	chr9	-	15470992	15471229	64.4
GUCD1	chr22	-	24950916	24951104	-32.5
CHD2	chr15	+	93538982	93539156	16.6
FAM114A1	chr4	+	38870018	38870167	-21.3
RBM39	chr20	-	34328446	34328519	15.8
MVD	chr16	-	88727155	88727249	50.1
SULT1C4	chr2	+	108999548	108999675	36.7
TIMM8B	chr11	-	111956701	111957034	15.6
LIN7C	chr11	-	27527863	27528039	67.9
SCMH1	chr1	-	41499654	41499774	41.2
MST1P2	chr1	+	16974278	16974447	-22.2
GOLGA2	chr9	-	131029472	131029538	21
ABI1	chr10	-	27044583	27044670	-22.8
FLNA	chrX	-	153594391	153594592	-24.3
SREBF2	chr22	+	42296023	42296126	11.9
SH3BGRL	chrX	+	80492616	80492779	14.6
PUM1	chr1	-	31479840	31479949	16.1
PVR	chr19	+	45162009	45162033	28
BCLAF1	chr6	-	136590266	136590441	63.8
TRIM4	chr7	-	99515394	99515508	13.8
CRYZ	chr1	-	75196065	75196104	-11
AMDHD1	chr12	+	96349460	96349600	64.2

## Sheet: HNRNPLL
Gene Symbol	Chr	Strand	exonStart	exonEnd	HNRNPLL Percent Inclusion Level Difference
ZNF207	chr17	+	30693683	30693776	32.1
FN1	chr2	-	216245533	216245803	-31.4
RBM39	chr20	-	34327314	34327469	86
RBM39	chr20	-	34328405	34328519	36.1
ZMYND8	chr20	-	45841286	45841411	54.7
PFDN5	chr12	+	53690027	53690059	13.8
EPB41L5	chr2	+	120861635	120861852	34.9
NONO	chrX	+	70504246	70504303	13.9
SMPD4	chr2	-	130918617	130918845	30.9
MARCH7	chr2	+	160621136	160621185	13.9
PRPF40A	chr2	-	153535569	153535655	-14.8
APOC1	chr19	+	45417827	45417990	17
MLXIP	chr12	+	122616838	122616930	25.5
TJP1	chr15	-	30011980	30012220	36.7
HNRNPH1	chr5	-	179043869	179043923	11.3
BPIFB2	chr20	+	31606827	31606921	10.3
SLC25A36	chr3	+	140685775	140685878	45.4
MYL6	chr12	+	56554409	56554454	11.7
SEC31A	chr4	-	83752089	83752128	25
KHK	chr2	+	27317667	27317802	10.6
GPR126	chr6	+	142762044	142762090	16.6
GK	chrX	+	30745582	30745669	-21.7
KIAA1217	chr10	+	24783428	24783533	37.3
SF3B1	chr2	-	198283463	198283675	26.8
ENAH	chr1	-	225692692	225692755	21.1
STX16	chr20	+	57244346	57244544	37.9
ASPH	chr8	-	62556503	62556560	-20.8
PRMT2	chr21	+	48056350	48056447	36.3
USO1	chr4	+	76716488	76716509	20.5
NEDD4L	chr18	+	56002709	56002769	34.2
ABI1	chr10	-	27044583	27044670	21.1
ZNF195	chr11	-	3394806	3394886	-25.6
COBLL1	chr2	-	165583615	165583654	19.2
EHMT2	chr6	-	31856745	31856847	26.8
SLC25A36	chr3	+	140685189	140685269	74.2
KIAA1109	chr4	+	123237617	123237703	21.3
SDR39U1	chr14	-	24911314	24911383	37
CHKB-CPT1B	chr22	-	51012236	51012350	32.1
MSI2	chr17	+	55754347	55754420	-17.7
SEC31A	chr4	-	83783686	83783896	13
TMEM141	chr9	+	139686059	139686229	21
GRB7	chr17	+	37902165	37902253	11.7
MACF1	chr1	+	39946591	39946702	12
WBP5	chrX	+	102612010	102612089	10.7
TOM1	chr22	+	35717951	35718012	19.5
SOS1	chr2	-	39216410	39216455	18.3
NPEPL1	chr20	+	57280553	57280625	23.3

[truncated: 9 more sheets: HNRNPM, HNRNPU, HNRNPUL1, SRSF1, SRSF3, SRSF4, SRSF5, SRSF7, SRSF9]
