# Supplementary material for: Interdependent Regulation of Alternative Splicing by Serine/Arginine-Rich and Heterogeneous Nuclear Ribonucleoprotein Splicing Factors
Source: Genes (Basel). 2026 Jan 9;17(1):78. doi: 10.3390/genes17010078 (PMC12840759; doi:10.3390/genes17010078)
Supplement: Supplementary file 1 [file genes-17-00078-s001.zip › Supplemental_Table S4.xlsx]

## Sheet: HNRNPA0
Gene Symbol	Chr	Strand	exonStart	exonEnd	HNRNPA0 Percent Inclusion Level Difference
TOP3B	chr22	-	22325351	22325528	60.7
NOL8	chr9	-	95073427	95073528	-76.1
RPL10	chrX	+	153628904	153628967	-16.5
MAPK12	chr22	-	50696407	50696570	65.9
UBA2	chr19	+	34921480	34921564	-12.1
HIRA	chr22	-	19395796	19395930	13.6
ZNF207	chr17	+	30693683	30693732	12.2
ABI1	chr10	-	27060003	27060018	17.2
PICALM	chr11	-	85689112	85689136	12.1
AMHR2	chr12	+	53823883	53824066	-46.6

## Sheet: HNRNPA1
Gene Symbol	Chr	Strand	exonStart	exonEnd	HNRNPA1 Percent Inclusion Level Difference
SLC25A39	chr17	-	42399067	42399120	-27.5
MEIOB	chr16	-	1915716	1915836	48.6
SETD5	chr3	+	9495688	9495785	11.4
TEX22	chr14	+	105915695	105915746	-15.2
TMEM99	chr17	+	38984355	38984548	-17.3
HMGCS1	chr5	-	43307867	43307946	-13.5
SNHG8	chr4	+	119200199	119200292	13.4
KIF13A	chr6	-	17771344	17771449	-18.3
ATXN2L	chr16	+	28847731	28847806	-17.1
CIRBP	chr19	+	1272425	1272517	-20.9

## Sheet: HNRNPA2B1
Gene Symbol	Chr	Strand	exonStart	exonEnd	HNRNPA2B1 Percent Inclusion Level Difference
HNRNPD	chr4	-	83292680	83292795	-35
RPL37A	chr2	+	217366063	217366082	-24.4
RTN4	chr2	-	55200956	55201023	-14.2
KMT2E	chr7	+	104707173	104707254	-68.8
DAZAP1	chr19	+	1425876	1425959	-10.4
UBE2B	chr5	+	133712359	133712385	-30.7
NSFL1C	chr20	-	1426729	1426794	11.6
CD55	chr1	+	207504431	207504641	-14.1
ZNF655	chr7	+	99159950	99160117	-35.3
CTTN	chr11	+	70267575	70267642	34.1
ECT2	chr3	+	172536337	172536445	43.7
G2E3	chr14	+	31059737	31059931	40.3
FIP1L1	chr4	+	54280787	54280889	-11.8
TEKT4P2	chr21	-	9916318	9916547	-17.7
NCOA4	chr10	+	51580858	51580968	-20.9
RAB3GAP2	chr1	-	220375617	220375710	-53.9
ACOT9	chrX	-	23752409	23752484	-32
NUCKS1	chr1	-	205698699	205698749	-36.6
UBA2	chr19	+	34921480	34921564	-10.3
EZH2	chr7	-	148514313	148514483	-14.4
TSPAN14	chr10	+	82228302	82228443	-31.2
LAS1L	chrX	-	64753489	64753615	-70
ERVK3-1	chr19	+	58823531	58823828	-12.5

## Sheet: HNRNPAB
Gene Symbol	Chr	Strand	exonStart	exonEnd	HNRNPAB Percent Inclusion Level Difference
HMGA1	chr6	+	34204980	34205094	-19.2
SKA2	chr17	-	57196756	57196856	30
NQO2	chr6	+	3004728	3004885	14.5
PRMT1	chr19	+	50183128	50183196	26.1
CALU	chr7	+	128388626	128388858	20.2
NASP	chr1	+	46072992	46074009	-14.1
SKA2	chr17	-	57196679	57196777	23.9
UBE4B	chr1	+	10232958	10233089	11.6
RNH1	chr11	-	504823	504972	18.4
PSMD6	chr3	-	64008318	64008477	13.5

## Sheet: HNRNPC
Gene Symbol	Chr	Strand	exonStart	exonEnd	HNRNPC Percent Inclusion Level Difference
NUP153	chr6	-	17651424	17651528	41.6
MYL6	chr12	+	56553370	56553489	-13.5
RPS9	chr19	+	54710420	54710592	10.8
EIF2AK1	chr7	-	6086407	6086527	15
AK2	chr1	-	33477674	33477743	18.8
PRAME	chr22	-	22899231	22899437	12.3
SSR1	chr6	-	7297328	7297442	59.7
MCM3	chr6	-	52130041	52130183	73.6
SRRM1	chr1	+	24973569	24973699	33.9
SRSF3	chr6	+	36567597	36568053	15.2
SFXN1	chr5	+	174918496	174918614	47.3
NPM3	chr10	-	103542459	103542681	-83.1
DPH5	chr1	-	101458192	101458338	-40.3
ARIH2	chr3	+	49005512	49005610	51.7
SLC25A1	chr22	-	19165378	19165554	-68.9
RNF181	chr2	+	85823641	85823677	29.3
SNRNP70	chr19	+	49605370	49606844	12.6
PICALM	chr11	-	85689112	85689136	-17.1
EGFL7	chr9	+	139564057	139564173	-31.7
PCBP2	chr12	+	53858543	53858636	13.4
PITHD1	chr1	+	24105875	24105971	-34.8
COA4	chr11	-	73587436	73587620	12.7
TAF15	chr17	+	34144243	34144321	26.7
EPB41	chr1	+	29386933	29386996	26.6
NASP	chr1	+	46072992	46074009	-14.1
CDV3	chr3	+	133306739	133306789	-52.8
RAN	chr12	+	131357128	131357174	-11.9
ARAP1	chr11	-	72403797	72403830	-46.9
SHMT2	chr12	+	57625263	57625343	-12.6
SNHG16	chr17	+	74554455	74554682	12.4
CHEK1	chr11	+	125507343	125507487	-40.4
CCNH	chr5	-	86690184	86690301	-40.1
UBE2B	chr5	+	133724667	133724743	11.1
PANK2	chr20	+	3871890	3872058	86.1
MATR3	chr5	+	138651393	138651427	24.4
DGCR6L	chr22	-	20303641	20303742	-33.9
CHTF8	chr16	-	69154955	69155087	-40
C11orf73	chr11	+	86037554	86037718	14.2
CARM1	chr19	+	11032050	11032119	-22.5
CD151	chr11	+	834457	834591	-23.9
ERP29	chr12	+	112457559	112457685	-22.7
DROSHA	chr5	-	31467599	31467719	30.2
ARPC4-TTLL3	chr3	+	9841624	9841751	15.5
CCNC	chr6	-	99992054	99992174	17.5
HNRNPDL	chr4	-	83346715	83346820	18
UQCRH	chr1	+	46775568	46775716	13
GCDH	chr19	+	13010281	13010351	-82.9
C11orf80	chr11	+	66590034	66590145	-81.6
AURKB	chr17	-	8113494	8113543	-25.6
HDAC7	chr12	-	48189688	48189799	-24.8
DMXL1	chr5	+	118542528	118542591	-27.6
TSNAX	chr1	+	231699210	231699375	12.4
DROSHA	chr5	-	31531556	31531632	21.6
DDX42	chr17	+	61876923	61876985	-38.4
MTMR14	chr3	+	9701451	9701493	26.6
GAK	chr4	-	845537	845762	16.4
TMEM14B	chr6	+	10751365	10751467	-16.4
AHSA2	chr2	+	61410681	61410797	-21
ACIN1	chr14	-	23536522	23537880	15.2
SLC18B1	chr6	-	133111923	133112004	14.8
PFKM	chr12	+	48529073	48529166	-21.8
NMU	chr4	-	56473464	56473494	-18.9
EMP3	chr19	+	48830777	48830887	41.7
NDRG2	chr14	-	21491022	21491064	-14.3
SSX3	chrX	-	48208974	48209022	-40.9
DCAF8	chr1	-	160194851	160194909	-20.6
SUPT20H	chr13	-	37584688	37584792	-14.1
MRPL1	chr4	+	78828099	78828364	12.9
RELL2	chr5	+	141018521	141018588	-37.2
TMEM69	chr1	+	46156645	46156782	-12
MCUR1	chr6	-	13803961	13804547	17.8
LIG1	chr19	-	48655113	48655151	14.7
EIF4A2	chr3	+	186506098	186506209	11.2
NUP133	chr1	-	229601491	229601634	36.8
LRRFIP2	chr3	-	37132957	37133029	15.2
TBCE	chr1	+	235564817	235564902	-13.7
AURKA	chr20	-	54948463	54948634	-19.6
AAAS	chr12	-	53701628	53701700	-17.1
UPF3A	chr13	+	115064314	115064475	-13.2
NUP153	chr6	-	17652064	17652253	19.5
EPB41	chr1	+	29385100	29385157	-16.7
TCF3	chr19	-	1612205	1612432	19.1
TANK	chr2	+	162017795	162017923	15.6
FXR1	chr3	+	180693100	180693192	16.6
CDCA7	chr2	+	174223982	174224219	15.8
RPS11	chr19	+	50000450	50000520	-27.7
CHTF8	chr16	-	69154863	69155073	-26.5
ZNF384	chr12	-	6787828	6787876	-26.3
SRSF10	chr1	-	24297827	24297929	-12.5
RPL17	chr18	-	47018115	47018203	30.3
OSBPL9	chr1	+	52221964	52222030	22.5
NFATC2	chr20	-	50015179	50015267	45.3
GAPVD1	chr9	+	128097450	128097531	23.9
BEX4	chrX	+	102470616	102470692	-11.3
ABHD3	chr18	-	19243638	19243838	52.4
TAF15	chr17	+	34171855	34172042	-26.6
ATP5B	chr12	-	57038954	57039164	-10.7
ERP29	chr12	+	112457543	112457698	-19.4
ZFAS1	chr20	+	47897400	47897501	14.4
MYL6	chr12	+	56552685	56552704	16.8
FDPS	chr1	+	155289616	155289719	-15.4
EDEM1	chr3	+	5251859	5251933	-35.6
RSRC2	chr12	-	123005050	123005128	11.6
AKR7A2	chr1	-	19634651	19634756	-77.7
SCML2	chrX	-	18260558	18260710	-28.1
EEF1E1	chr6	-	8080047	8080263	-47.7
NFE2L1	chr17	+	46134393	46134483	-16.9
MATR3	chr5	+	138651385	138651470	12.3
STRA13	chr17	-	79977385	79977570	-16.3
SETD5	chr3	+	9476273	9476314	-11.5
CD46	chr1	+	207941043	207941168	17.9
TRPT1	chr11	-	63991571	63991682	-32.7
CALU	chr7	+	128394315	128394509	12.7
NQO2	chr6	+	3004728	3004885	20.3
INSIG1	chr7	+	155095516	155095605	50.4
STX16	chr20	+	57244346	57244509	-23.3
CSNK1G3	chr5	+	122941032	122941056	23.7
PTK2B	chr8	+	27297919	27297958	-19.8
BAG6	chr6	-	31612083	31612191	-14.2
NHP2L1	chr22	-	42078359	42078591	11.3
PRC1	chr15	-	91512308	91512350	-21
AUH	chr9	-	94122560	94122722	27.9
TXNL4A	chr18	-	77737597	77737725	13
ZRANB2	chr1	-	71531360	71531435	13.2
FAM3A	chrX	-	153736141	153736213	-26.7
SSBP4	chr19	+	18542162	18542228	-19.4
MYO19	chr17	-	34870955	34871025	-13.5
MYBL2	chr20	+	42338578	42338702	-11.7
CCNL2	chr1	-	1328058	1328183	16.9
ACADM	chr1	+	76252384	76252482	11.1
TFPI	chr2	-	188394090	188394212	17.3
PSMG4	chr6	+	3264407	3264559	-10.3
ERVK3-1	chr19	+	58823531	58823562	12.9
ZMIZ2	chr7	+	44805565	44805655	-32.1
OS9	chr12	+	58113881	58114087	-38.4
PCBP2	chr12	+	53839798	53840045	-57.9
TMEM173	chr5	-	138860743	138861289	-19.9
EGFL7	chr9	+	139564620	139564782	-12.2
ASB16-AS1	chr17	-	42260297	42260461	34.3
SDHAF2	chr11	+	61205691	61205814	14.7
KNTC1	chr12	+	123082287	123082485	-24.1
HAUS1	chr18	+	43702432	43702556	11.4
MBNL1	chr3	+	152017193	152018156	-12.4
PNKP	chr19	-	50365028	50365128	-59.7
LRIF1	chr1	-	111493909	111495437	17.7
MRPL52	chr14	+	23300172	23300246	31.3
ADD3	chr10	+	111892062	111892158	-25.2
TTC19	chr17	+	15927802	15927896	11.7
LUC7L	chr16	-	278331	278401	45.6
ATXN2	chr12	-	111891480	111891649	12.9
ZNF326	chr1	+	90473205	90473309	-54.3
PPP5C	chr19	+	46886667	46886733	-20.6
POLR1B	chr2	+	113303407	113303499	24.6
PLK1S1	chr20	+	21119595	21119701	16.7
ZNF708	chr19	-	21493302	21493429	50.3
USP8	chr15	+	50776471	50776558	19.1
ALDOA	chr16	+	30077196	30077248	11.5
PTRH2	chr17	-	57776231	57777550	12.5
CUL5	chr11	+	107974916	107975629	25.1
MAP3K7	chr6	-	91254270	91254351	-15.6
CCDC50	chr3	+	191100534	191100735	-18.9
ACACA	chr17	-	35567380	35567404	-18.9
PSMG1	chr21	-	40551849	40551897	12.3
UPF3A	chr13	+	115051776	115051875	15.8
ZDHHC16	chr10	+	99213555	99213603	-28.8
USO1	chr4	+	76733312	76733541	-64.4
TRIT1	chr1	-	40318402	40318623	-54.3
KDM5B	chr1	-	202735524	202735632	16.9
KIAA1731	chr11	+	93435941	93436085	29
AIP	chr11	+	67254476	67254656	-12.3
NKTR	chr3	+	42668691	42668719	-40.7
PRCC	chr1	+	156761488	156761584	-11.9
FANCD2	chr3	+	10106075	10106113	-34
SF1	chr11	-	64540901	64540977	-10.5
NCOR1	chr17	-	16054828	16054930	40.3
MPV17	chr2	-	27535860	27535976	-37.1

## Sheet: HNRNPF
Gene Symbol	Chr	Strand	exonStart	exonEnd	HNRNPF Percent Inclusion Level Difference
TMEM126B	chr11	+	85342287	85342360	-17.7
SETD5	chr3	+	9476246	9476314	-16.7
GUSB	chr7	-	65444713	65444927	-95
BCL2L12	chr19	+	50170233	50170418	-55.9
HCFC1R1	chr16	-	3073474	3073531	-45.2
NASP	chr1	+	46072992	46074009	-14.9
TMED3	chr15	+	79606882	79607041	75.2
NOP56	chr20	+	2636783	2636860	-29.7
PLD3	chr19	+	40871459	40871837	-23.8
MRPL22	chr5	+	154330380	154330498	-19
BEX4	chrX	+	102470616	102470692	-12.5
VEGFA	chr6	+	43748468	43748540	-12.8
MACF1	chr1	+	39946591	39946702	-12
HAUS4	chr14	-	23417076	23417174	-70
CDR2	chr16	-	22376222	22376353	-64.6
SHMT2	chr12	+	57625263	57625343	-11.7
PCNXL3	chr11	+	65403421	65403502	-33.3
DNAJC5	chr20	+	62562461	62562535	-23.5
AHSA2	chr2	+	61410681	61410754	-12.2
ZRANB2	chr1	-	71531360	71531431	28.8
UBE2B	chr5	+	133724667	133724743	13.2
FDPS	chr1	+	155289647	155289719	-10.7
GOLGA2	chr9	-	131029472	131029538	-26.3
ATP5B	chr12	-	57038954	57039164	-11.7
NQO2	chr6	+	3002283	3002520	18
MOV10	chr1	+	113242079	113242234	-16.1
NDRG2	chr14	-	21491022	21491064	-12.8
INCENP	chr11	+	61908971	61908983	-30.5
ASNS	chr7	-	97501030	97501308	24.6
SEPT2	chr2	+	242263823	242264077	41.7
CD33	chr19	+	51728473	51728854	-19
PDE4DIP	chr1	-	144859758	144859998	-32.3
ERP29	chr12	+	112457559	112457698	-10.1
AC079466.1	chr19	+	29102818	29103061	-13.5
LYRM1	chr16	+	20913807	20914039	-26.2
HDAC1	chr1	+	32794668	32794761	-13.9
SMPD4	chr2	-	130918758	130918845	-21.2
SSBP4	chr19	+	18542162	18542228	-19.6
DCAF8	chr1	-	160194851	160194909	-20.4
ALDOA	chr16	+	30077196	30077248	12.1
RPL17	chr18	-	47018105	47018203	13.2
SRRM1	chr1	+	24973569	24973699	29.1
VPS29	chr12	-	110937339	110937351	18.2
SREK1	chr5	+	65451892	65454760	24.3
SRM	chr1	-	11115837	11115993	-10.8
ZNF592	chr15	+	85321413	85321543	15.7
C16orf59	chr16	+	2510283	2510382	-29.7
FAM208B	chr10	+	5777266	5777509	-25.8
SLC25A1	chr22	-	19165239	19165554	-12.4
BECN1	chr17	-	40963672	40963815	10.1
CTNND1	chr11	+	57556508	57556627	24.2
C21orf59	chr21	-	33974581	33974733	-14.9
GSTK1	chr7	+	142962259	142962389	-15.5
BAG6	chr6	-	31612083	31612191	-13.6

## Sheet: HNRNPH1
Gene Symbol	Chr	Strand	exonStart	exonEnd	HNRNPH1 Percent Inclusion Level Difference
SARS	chr1	+	109757168	109757227	12.8
ATP5J2	chr7	-	99056777	99056886	-18.8
PFDN5	chr12	+	53689622	53689732	12.8
PRAME	chr22	-	22899231	22899298	-17.1
DCTN3	chr9	-	34616026	34616087	-74.8
AC079466.1	chr19	+	29101166	29101238	-26.8
IARS	chr9	-	95020085	95020284	10.3
ZNF207	chr17	+	30693683	30693776	16.1
WNK1	chr12	+	977031	978270	31.2
EEF1D	chr8	-	144668388	144668460	-11.5
SBDSP1	chr7	+	72301330	72301393	34.1
RPL7L1	chr6	+	42848624	42848820	-23.3

## Sheet: HNRNPK
Gene Symbol	Chr	Strand	exonStart	exonEnd	HNRNPK Percent Inclusion Level Difference
AC079466.1	chr19	+	29102879	29103061	-81.1
PI4KAP2	chr22	-	21830932	21831053	-57.2
VHL	chr3	+	10184644	10184705	72.7
MORF4L2	chrX	-	102939608	102939657	-24.2
RBMX	chrX	-	135955404	135955563	-23.1
CALU	chr7	+	128394582	128394776	-26.1
RPS20	chr8	-	56986271	56986327	-15.4
ERVK3-1	chr19	+	58823562	58823769	-24.4
METTL5	chr2	-	170671986	170672038	-14.3
SRSF3	chr6	+	36567597	36568053	11
PPP6C	chr9	-	127923119	127923185	-31.8
ZC3H11A	chr1	+	203765420	203765482	34.1
DNAJC11	chr1	-	6712888	6713011	-18.2
U2AF1	chr21	-	44520562	44520629	-14.4
UBA2	chr19	+	34921480	34921564	-12.3
PSMG1	chr21	-	40551849	40551912	-16
PREPL	chr2	-	44586635	44586848	-32.7
SDF2	chr17	-	26988743	26988957	-17
HNRNPDL	chr4	-	83346715	83346820	13.5
UCKL1	chr20	-	62576435	62576588	27.6
TMEM66	chr8	-	29931392	29931544	12.1
MAP3K7	chr6	-	91228165	91228281	-12.6
RAN	chr12	+	131357128	131357162	-13.6
STARD3	chr17	+	37816052	37816297	14.5
MPG	chr16	+	129137	129330	21.6
NFE4	chr7	+	102618827	102618967	-29.1
RAB35	chr12	-	120536614	120536739	-17.1
AC079466.1	chr19	+	29101166	29101238	-47.8
SRSF6	chr20	+	42087792	42088060	28.5
SNHG5	chr6	-	86387512	86387564	-17.8
TRNAU1AP	chr1	+	28887624	28887772	10.9
SSBP3	chr1	-	54723741	54723822	-30.7
FAM60A	chr12	-	31457915	31458057	-11.3
TCF25	chr16	+	89944868	89944989	28.6
CNIH1	chr14	-	54898825	54898938	-14.9
C1orf63	chr1	-	25570944	25570989	-13.9
SMC5	chr9	+	72966440	72966632	14.1
PPP6C	chr9	-	127920519	127920661	-16.1
C22orf34	chr22	-	49810250	49810384	43.5
TEX30	chr13	-	103422361	103422436	-23.2
TMED3	chr15	+	79606882	79606997	10.9
PRAME	chr22	-	22899231	22899350	-10.5
G2E3	chr14	+	31059737	31059931	33.2
TBL1XR1	chr3	-	176816253	176816329	-31.6
CHID1	chr11	-	893426	893519	-23.6
DCAF8	chr1	-	160194851	160194909	-18.1
TCOF1	chr5	+	149762624	149762735	17.2
THUMPD3	chr3	+	9419502	9419572	-11
GABRE	chrX	-	151124508	151124599	-30.6
ROGDI	chr16	-	4851267	4851322	-62.7
C12orf29	chr12	+	88433924	88434042	-24.7
HDAC1	chr1	+	32794668	32794761	-15.7
MITD1	chr2	-	99789876	99789965	17.3
MPP1	chrX	-	154012302	154012383	-11.4
KIAA0232	chr4	+	6867918	6867990	-16.6
GOLGA4	chr3	+	37327504	37327552	-24.1
SNRNP25	chr16	+	106320	106420	18.5
THAP9-AS1	chr4	-	83819141	83819215	-22.9
GTF2IRD1	chr7	+	73952116	73952308	41.1
VWDE	chr7	-	12393440	12393645	-15.1
ERVK3-1	chr19	+	58823393	58823828	-30.3
FLNB	chr3	+	58117653	58117746	20.8
PSMD6	chr3	-	64008318	64008477	12.4
CACYBP	chr1	+	174969224	174969331	-10.4
HMGCS1	chr5	-	43307867	43307926	-12
DMTF1	chr7	+	86792554	86792648	-12.3
NME2	chr17	+	49247297	49247402	-12.4
RP11-155D18.12	chr3	-	52005827	52005908	19.4
PKP4	chr2	+	159535092	159535166	-13.8
TAL1	chr1	-	47689055	47689291	11.5
SZRD1	chr1	+	16717869	16717919	-16
TMEM18	chr2	-	675509	675630	-38.3

## Sheet: HNRNPL
Gene Symbol	Chr	Strand	exonStart	exonEnd	HNRNPL Percent Inclusion Level Difference
USP25	chr21	+	17150209	17150346	-83.8
RBM39	chr20	-	34328405	34328519	20.7
SNX5	chr20	-	17931902	17931971	19.3
BCLAF1	chr6	-	136590317	136590441	-14.6
SKA2	chr17	-	57208646	57208728	-29.2
C1orf63	chr1	-	25570944	25570989	28.3
SNHG17	chr20	-	37050742	37050888	-58
SRSF6	chr20	+	42087792	42088060	-21.2
NASP	chr1	+	46072992	46074009	-10.3
PPP2R5C	chr14	+	102276249	102276373	11
RIF1	chr2	+	152325567	152325621	12.4
LRRC40	chr1	-	70652947	70653021	-67
WSB1	chr17	+	25634769	25634933	-20.8
ZMYND8	chr20	-	45841286	45841370	15.2

## Sheet: HNRNPM
Gene Symbol	Chr	Strand	exonStart	exonEnd	HNRNPM Percent Inclusion Level Difference
PRPF40A	chr2	-	153535569	153535615	-16.3
NASP	chr1	+	46072992	46074009	-16.1
SNHG16	chr17	+	74555026	74555118	26.3
RNPS1	chr16	-	2314573	2314729	21.9
ABI1	chr10	-	27044583	27044670	-22.2
PICALM	chr11	-	85689112	85689136	-14.6
AC003002.6	chr19	+	57904168	57904316	92.8
LYN	chr8	+	56859006	56859052	-76.1
ANKRD17	chr4	-	74026908	74027065	-75
ADD3	chr10	+	111892062	111892158	29.2
KIF13A	chr6	-	17790102	17790141	-51.4
TTC37	chr5	-	94823356	94823398	64.7
UBQLN1	chr9	-	86281264	86281309	10.9
MLXIP	chr12	+	122616817	122616930	17.1

[truncated: 7 more sheets: HNRNPU, HNRNPUL1, SRSF1, SRSF4, SRSF5, SRSF7, SRSF9]
