# Supplementary material for: Interdependent Regulation of Alternative Splicing by Serine/Arginine-Rich and Heterogeneous Nuclear Ribonucleoprotein Splicing Factors
Source: Genes (Basel). 2026 Jan 9;17(1):78. doi: 10.3390/genes17010078 (PMC12840759; doi:10.3390/genes17010078)
Supplement: Supplementary file 1 [file genes-17-00078-s001.zip › Supplemental_Table S5.xlsx]

## Sheet: HeLa
Splicing factor	Interdependent Proteins	Disease association	References
HNRNPA0	HNRNPA2B1, HNRNPA3, HNRNPC, HNRNPD, HNRNPF, HNRNPH1, HNRNPH2, HNRNPK, HNRNPL, HNRNPM, HNRNPR, HNRNPU, HNRNPUL2, HNRPDL, SRSF1, SRSF11, SRSF2, SRSF3, SRSF4, SRSF6, SRSF7, SRSF9	various cancers	https://pubmed.ncbi.nlm.nih.gov/25716654/
HNRNPA1	HNRNPA2B1, HNRNPC, HNRNPH3, HNRNPK, HNRNPL, HNRNPU, HNRPLL, SRSF2, SRSF6, SRSF9	Lymphocyte, respiratory system, various cancers	https://www.nature.com/articles/s41392-024-01734-2
HNRNPA2B1	HNRNPA0, HNRNPA1, HNRNPA3, HNRNPAB, HNRNPC, HNRNPD, HNRNPF, HNRNPH1, HNRNPH2, HNRNPK, HNRNPL, HNRNPM, HNRNPR, HNRNPU, HNRNPUL2, HNRPLL, SRSF1, SRSF11, SRSF2, SRSF3, SRSF4, SRSF6, SRSF7, SRSF9	Various cancers, ALS	https://www.nature.com/articles/s41392-024-01734-2
HNRNPA3	HNRNPA0, HNRNPA2B1, HNRNPAB, HNRNPC, HNRNPCL1, HNRNPF, HNRNPH2, HNRNPK, HNRNPL, HNRNPM, HNRNPR, HNRNPU, HNRNPUL1, SRSF1, SRSF2, SRSF3, SRSF4, SRSF6, SRSF9	various cancers, neurodegeneration	https://pubmed.ncbi.nlm.nih.gov/40130711/
HNRNPAB	HNRNPA2B1, HNRNPA3, HNRNPH1, HNRNPL, HNRNPR, HNRNPUL1, HNRNPUL2, SRSF11, SRSF2, SRSF6, SRSF7, SRSF9	cardiovascular disease, hepatic cell cancer	https://www.nature.com/articles/s41392-024-01734-2
HNRNPC	HNRNPA0, HNRNPA1, HNRNPA2B1, HNRNPA3, HNRNPF, HNRNPH1, HNRNPK, HNRNPL, HNRNPM, HNRNPR, HNRNPU, HNRNPUL2, HNRPDL, HNRPLL, SRSF1, SRSF11, SRSF2, SRSF3, SRSF4, SRSF6, SRSF7, SRSF9	Various cancers, Huntington’s disease	https://www.nature.com/articles/s41392-024-01734-2
HNRNPCL1	HNRNPA3, HNRNPD, HNRNPH3, HNRNPK, HNRNPL, HNRNPUL1, HNRPLL, SRSF1, SRSF11, SRSF2, SRSF3, SRSF6, SRSF7, SRSF9	various cancers	https://pubmed.ncbi.nlm.nih.gov/27171439/
HNRNPD	HNRNPA0, HNRNPA2B1, HNRNPCL1, HNRNPH1, HNRNPH2, HNRNPK, HNRNPR, SRSF1, SRSF11, SRSF3, SRSF4, SRSF6, SRSF7, SRSF9	inflammation, various cancers, cardiovascular disease	https://pubmed.ncbi.nlm.nih.gov/24687816/
HNRNPF	HNRNPA0, HNRNPA2B1, HNRNPA3, HNRNPC, HNRNPH1, HNRNPH2, HNRNPK, HNRNPL, HNRNPM, HNRNPUL1, SRSF1, SRSF11, SRSF2, SRSF3, SRSF4, SRSF6, SRSF9	smooth muscle	https://www.nature.com/articles/s41392-024-01734-2
HNRNPH1	HNRNPA0, HNRNPA2B1, HNRNPAB, HNRNPC, HNRNPD, HNRNPF, HNRNPH2, HNRNPH3, HNRNPK, HNRNPL, HNRNPR, HNRNPU, HNRNPUL1, HNRNPUL2, HNRPDL, SRSF1, SRSF11, SRSF2, SRSF3, SRSF4, SRSF6, SRSF7, SRSF9	spermatogenesis, liver metabolism, various cancers	https://www.nature.com/articles/s41392-024-01734-2
HNRNPH2	HNRNPA0, HNRNPA2B1, HNRNPA3, HNRNPD, HNRNPF, HNRNPH1, HNRNPH3, HNRNPK, HNRNPL, HNRNPM, HNRPLL, SRSF1, SRSF2, SRSF3, SRSF4, SRSF9	liver metabolism	https://www.nature.com/articles/s41392-024-01734-2
HNRNPH3	HNRNPA1, HNRNPCL1, HNRNPH1, HNRNPH2, HNRNPK, HNRNPL, HNRNPU, HNRNPUL2, HNRPLL, SRSF11, SRSF3, SRSF4	various cancers, neurodegeneration	https://wires.onlinelibrary.wiley.com/doi/10.1002/wrna.1788
HNRNPK	HNRNPA0, HNRNPA1, HNRNPA2B1, HNRNPA3, HNRNPC, HNRNPCL1, HNRNPD, HNRNPF, HNRNPH1, HNRNPH2, HNRNPH3, HNRNPL, HNRNPM, HNRNPU, HNRNPUL1, HNRNPUL2, HNRPDL, HNRPLL, SRSF1, SRSF11, SRSF2, SRSF3, SRSF4, SRSF5, SRSF6, SRSF7, SRSF9	various cancers	https://www.nature.com/articles/s41392-024-01734-2
HNRNPL	HNRNPA0, HNRNPA1, HNRNPA2B1, HNRNPA3, HNRNPAB, HNRNPC, HNRNPCL1, HNRNPF, HNRNPH1, HNRNPH2, HNRNPH3, HNRNPK, HNRNPM, HNRNPR, HNRNPU, HNRNPUL1, HNRNPUL2, HNRPLL, SRSF1, SRSF11, SRSF2, SRSF3, SRSF4, SRSF5, SRSF6, SRSF7, SRSF9	Lymphocyte	https://www.nature.com/articles/s41392-024-01734-2
HNRNPM	HNRNPA0, HNRNPA2B1, HNRNPA3, HNRNPC, HNRNPF, HNRNPH2, HNRNPK, HNRNPL, HNRNPR, HNRNPU, HNRNPUL1, HNRPLL, SRSF1, SRSF11, SRSF2, SRSF3, SRSF4, SRSF5, SRSF7, SRSF9	various cancers	https://www.nature.com/articles/s41392-024-01734-2
HNRNPR	HNRNPA0, HNRNPA2B1, HNRNPA3, HNRNPAB, HNRNPC, HNRNPD, HNRNPH1, HNRNPL, HNRNPM, HNRNPU, HNRNPUL2, SRSF1, SRSF11, SRSF2, SRSF3, SRSF4, SRSF6, SRSF7, SRSF9	motor neurons	https://www.nature.com/articles/s41392-024-01734-2
HNRNPU	HNRNPA0, HNRNPA1, HNRNPA2B1, HNRNPA3, HNRNPC, HNRNPH1, HNRNPH3, HNRNPK, HNRNPL, HNRNPM, HNRNPR, HNRNPUL1, HNRNPUL2, HNRPLL, SRSF1, SRSF11, SRSF2, SRSF3, SRSF6, SRSF7, SRSF9	breast cancer	https://www.nature.com/articles/s41392-024-01734-2
HNRNPUL1	HNRNPA3, HNRNPAB, HNRNPCL1, HNRNPF, HNRNPH1, HNRNPK, HNRNPL, HNRNPM, HNRNPU, HNRPLL, SRSF1, SRSF2, SRSF3, SRSF4, SRSF6	various cancers, liver disease, leukemia	https://pubmed.ncbi.nlm.nih.gov/32800779/ https://pubmed.ncbi.nlm.nih.gov/39017853/
HNRNPUL2	HNRNPA0, HNRNPA2B1, HNRNPAB, HNRNPC, HNRNPH1, HNRNPH3, HNRNPK, HNRNPL, HNRNPR, HNRNPU, HNRPDL, HNRPLL, SRSF2, SRSF3, SRSF4, SRSF5, SRSF6, SRSF9	leukemia	https://pubmed.ncbi.nlm.nih.gov/30957125/
HNRPDL	HNRNPA0, HNRNPC, HNRNPH1, HNRNPK, HNRNPUL2, HNRPLL, SRSF3, SRSF7	Limb-girdle muscular dystrophies	https://pubmed.ncbi.nlm.nih.gov/35309568/
HNRPLL	HNRNPA1, HNRNPA2B1, HNRNPC, HNRNPCL1, HNRNPH2, HNRNPH3, HNRNPK, HNRNPL, HNRNPM, HNRNPU, HNRNPUL1, HNRNPUL2, HNRPDL, SRSF2, SRSF3, SRSF6, SRSF7, SRSF9	Lymphocyte	https://www.nature.com/articles/s41392-024-01734-2
SRSF1	HNRNPA0, HNRNPA2B1, HNRNPA3, HNRNPC, HNRNPCL1, HNRNPD, HNRNPF, HNRNPH1, HNRNPH2, HNRNPK, HNRNPL, HNRNPM, HNRNPR, HNRNPU, HNRNPUL1, SRSF11, SRSF2, SRSF3, SRSF4, SRSF5, SRSF6, SRSF7, SRSF9	Lymphocyte, lipid metabolism, various cancers, Alzheimer's disease, autoimmune disease, cardiovascular disease	https://www.nature.com/articles/s41392-024-01734-2
SRSF2	HNRNPA0, HNRNPA1, HNRNPA2B1, HNRNPA3, HNRNPAB, HNRNPC, HNRNPCL1, HNRNPF, HNRNPH1, HNRNPH2, HNRNPK, HNRNPL, HNRNPM, HNRNPR, HNRNPU, HNRNPUL1, HNRNPUL2, HNRPLL, SRSF1, SRSF11, SRSF3, SRSF6, SRSF7, SRSF9	various cancers	https://www.nature.com/articles/s41392-024-01734-2
SRSF3	HNRNPA0, HNRNPA2B1, HNRNPA3, HNRNPC, HNRNPCL1, HNRNPD, HNRNPF, HNRNPH1, HNRNPH2, HNRNPH3, HNRNPK, HNRNPL, HNRNPM, HNRNPR, HNRNPU, HNRNPUL1, HNRNPUL2, HNRPDL, HNRPLL, SRSF1, SRSF11, SRSF2, SRSF4, SRSF5, SRSF6, SRSF7, SRSF9	various cancers, chronic liver disease	https://www.nature.com/articles/s41392-024-01734-2
SRSF4	HNRNPA0, HNRNPA2B1, HNRNPA3, HNRNPC, HNRNPD, HNRNPF, HNRNPH1, HNRNPH2, HNRNPH3, HNRNPK, HNRNPL, HNRNPM, HNRNPR, HNRNPUL1, HNRNPUL2, SRSF1, SRSF11, SRSF3, SRSF5, SRSF6, SRSF7	spermatogenesis, cardiovascular disease	https://onlinelibrary.wiley.com/doi/10.1155/2018/3819719
SRSF5	HNRNPK, HNRNPL, HNRNPM, HNRNPUL2, SRSF1, SRSF11, SRSF3, SRSF4, SRSF6	Pancreatic ductal adenocarcinoma	https://www.nature.com/articles/s41392-024-01734-2
SRSF6	HNRNPA0, HNRNPA1, HNRNPA2B1, HNRNPA3, HNRNPAB, HNRNPC, HNRNPCL1, HNRNPD, HNRNPF, HNRNPH1, HNRNPK, HNRNPL, HNRNPR, HNRNPU, HNRNPUL1, HNRNPUL2, HNRPLL, SRSF1, SRSF11, SRSF2, SRSF3, SRSF4, SRSF5, SRSF7, SRSF9	Lymphocyte, various cancers, non-alcoholic fatty liver disease,	https://www.nature.com/articles/s41392-024-01734-2
SRSF7	HNRNPA0, HNRNPA2B1, HNRNPAB, HNRNPC, HNRNPCL1, HNRNPD, HNRNPH1, HNRNPK, HNRNPL, HNRNPM, HNRNPR, HNRNPU, HNRPDL, HNRPLL, SRSF1, SRSF11, SRSF2, SRSF3, SRSF4, SRSF6, SRSF9	pulmonary fibrosis	https://pubmed.ncbi.nlm.nih.gov/40654335/
SRSF9	HNRNPA0, HNRNPA1, HNRNPA2B1, HNRNPA3, HNRNPAB, HNRNPC, HNRNPCL1, HNRNPD, HNRNPF, HNRNPH1, HNRNPH2, HNRNPK, HNRNPL, HNRNPM, HNRNPR, HNRNPU, HNRNPUL2, HNRPLL, SRSF1, SRSF11, SRSF2, SRSF3, SRSF6, SRSF7	various cancers	https://pubmed.ncbi.nlm.nih.gov/41399527/
SRSF11	HNRNPA0, HNRNPA2B1, HNRNPAB, HNRNPC, HNRNPCL1, HNRNPD, HNRNPF, HNRNPH1, HNRNPH3, HNRNPK, HNRNPL, HNRNPM, HNRNPR, HNRNPU, SRSF1, SRSF2, SRSF3, SRSF4, SRSF5, SRSF6, SRSF7, SRSF9	colorectal cancer, various cancers	https://www.nature.com/articles/s41392-024-01734-2

## Sheet: HepG2
Splicing Factor	Interdependent Proteins	Disease association	References
HNRNPA0	HNRNPA1, HNRNPAB, HNRNPD, HNRNPLL, HNRNPM, HNRNPUL1, SRSF3	various cancers	https://pubmed.ncbi.nlm.nih.gov/25716654/
HNRNPA1	HNRNPA0, HNRNPC, HNRNPLL, HNRNPU, HNRNPUL1, SRSF1, SRSF7	Lymphocyte, respiratory system, various cancers	https://www.nature.com/articles/s41392-024-01734-2
HNRNPA2B1	HNRNPF, HNRNPLL, HNRNPM, HNRNPUL1	Various cancers, ALS	https://www.nature.com/articles/s41392-024-01734-2
HNRNPAB	HNRNPA0, HNRNPD, HNRNPLL, HNRNPM, SRSF3	cardiovascular disease, hepatic cell cancer	https://www.nature.com/articles/s41392-024-01734-2
HNRNPC	HNRNPA1, HNRNPLL, HNRNPU, SRSF1, SRSF3, SRSF9	Various cancers, Huntington’s disease	https://www.nature.com/articles/s41392-024-01734-2
HNRNPD	HNRNPA0, HNRNPAB, HNRNPK, HNRNPU	inflammation, various cancers, cardiovascular disease	https://pubmed.ncbi.nlm.nih.gov/24687816/
HNRNPF	HNRNPA2B1, HNRNPLL, HNRNPM	smooth muscle	https://www.nature.com/articles/s41392-024-01734-2
HNRNPK	HNRNPD, HNRNPL, HNRNPLL, HNRNPM, HNRNPU, SRSF9	various cancers	https://www.nature.com/articles/s41392-024-01734-2
HNRNPL	HNRNPK, HNRNPLL, HNRNPM, HNRNPU, SRSF1, SRSF3	Lymphocyte	https://www.nature.com/articles/s41392-024-01734-2
HNRNPLL	HNRNPA0, HNRNPA1, HNRNPA2B1, HNRNPAB, HNRNPC, HNRNPF, HNRNPK, HNRNPL, HNRNPM, HNRNPU, SRSF3, SRSF9	Lymphocyte	https://www.nature.com/articles/s41392-024-01734-2
HNRNPM	HNRNPA0, HNRNPA2B1, HNRNPAB, HNRNPF, HNRNPK, HNRNPL, HNRNPLL, HNRNPU, SRSF1, SRSF3	various cancers	https://www.nature.com/articles/s41392-024-01734-2
HNRNPU	HNRNPA1, HNRNPC, HNRNPD, HNRNPK, HNRNPL, HNRNPLL, HNRNPM, SRSF3, SRSF7	breast cancer	https://www.nature.com/articles/s41392-024-01734-2
HNRNPUL1	HNRNPA1, HNRNPA2B1, SRSF1	various cancers, liver disease, leukemia	https://pubmed.ncbi.nlm.nih.gov/32800779/ https://pubmed.ncbi.nlm.nih.gov/39017853/
SRSF1	HNRNPA1, HNRNPC, HNRNPL, HNRNPM, HNRNPUL1, SRSF9	Lymphocyte, lipid metabolism, various cancers, Alzheimer's disease, autoimmune disease, cardiovascular disease	https://www.nature.com/articles/s41392-024-01734-2
SRSF3	HNRNPA0, HNRNPAB, HNRNPC, HNRNPL, HNRNPLL, HNRNPM, HNRNPU, SRSF9	various cancers, chronic liver disease	https://www.nature.com/articles/s41392-024-01734-2
SRSF4		spermatogenesis, cardiovascular disease	https://onlinelibrary.wiley.com/doi/10.1155/2018/3819719
SRSF5	HNRNPU	Pancreatic ductal adenocarcinoma	https://www.nature.com/articles/s41392-024-01734-2
SRSF7	HNRNPA1, HNRNPU, SRSF9	pulmonary fibrosis	https://pubmed.ncbi.nlm.nih.gov/40654335/
SRSF9	HNRNPC, HNRNPK, HNRNPLL, SRSF1, SRSF3	various cancers	https://pubmed.ncbi.nlm.nih.gov/41399527/

## Sheet: K562
Splicing Factor	Interdependent Proteins	Disease association	References
HNRNPA0	HNRNPA2B1, HNRNPC, HNRNPK, HNRNPM	various cancers	https://pubmed.ncbi.nlm.nih.gov/25716654/
HNRNPA1	HNRNPU	Lymphocyte, respiratory system, various cancers	https://www.nature.com/articles/s41392-024-01734-2
HNRNPA2B1	HNRNPA0, HNRNPK, HNRNPUL1	Various cancers, ALS	https://www.nature.com/articles/s41392-024-01734-2
HNRNPAB	HNRNPC, HNRNPF, HNRNPK, HNRNPL, HNRNPM, HNRNPU, SRSF1	cardiovascular disease, hepatic cell cancer	https://www.nature.com/articles/s41392-024-01734-2
HNRNPC	HNRNPA0, HNRNPAB, HNRNPK, HNRNPL, HNRNPM, SRSF1, SRSF4, SRSF5, SRSF7	Various cancers, Huntington’s disease	https://www.nature.com/articles/s41392-024-01734-2
HNRNPF	HNRNPAB, HNRNPK, HNRNPL, HNRNPM, HNRNPU, SRSF1, SRSF5	smooth muscle	https://www.nature.com/articles/s41392-024-01734-2
HNRNPH1	HNRNPK, HNRNPUL1, SRSF1	spermatogenesis, liver metabolism, various cancers	https://www.nature.com/articles/s41392-024-01734-2
HNRNPK	HNRNPA0, HNRNPA2B1, HNRNPAB, HNRNPC, HNRNPF, HNRNPH1, HNRNPL, HNRNPU, SRSF5	various cancers	https://www.nature.com/articles/s41392-024-01734-2
HNRNPL	HNRNPAB, HNRNPC, HNRNPF, HNRNPK, HNRNPM, HNRNPU, SRSF5	Lymphocyte	https://www.nature.com/articles/s41392-024-01734-2
HNRNPM	HNRNPA0, HNRNPAB, HNRNPC, HNRNPF, HNRNPL, HNRNPU	various cancers	https://www.nature.com/articles/s41392-024-01734-2
HNRNPU	HNRNPA1, HNRNPAB, HNRNPF, HNRNPK, HNRNPL, HNRNPM, SRSF1, SRSF4, SRSF5	breast cancer	https://www.nature.com/articles/s41392-024-01734-2
HNRNPUL1	HNRNPA2B1, HNRNPH1, SRSF1, SRSF4, SRSF7	various cancers, liver disease, leukemia	https://pubmed.ncbi.nlm.nih.gov/32800779/ https://pubmed.ncbi.nlm.nih.gov/39017853/
SRSF1	HNRNPAB, HNRNPC, HNRNPF, HNRNPH1, HNRNPU, HNRNPUL1	Lymphocyte, lipid metabolism, various cancers, Alzheimer's disease, autoimmune disease, cardiovascular disease	https://www.nature.com/articles/s41392-024-01734-2
SRSF4	HNRNPC, HNRNPU, HNRNPUL1	spermatogenesis, cardiovascular disease	https://onlinelibrary.wiley.com/doi/10.1155/2018/3819719
SRSF5	HNRNPC, HNRNPF, HNRNPK, HNRNPL, HNRNPU, SRSF7	Pancreatic ductal adenocarcinoma	https://www.nature.com/articles/s41392-024-01734-2
SRSF7	HNRNPC, HNRNPUL1, SRSF5	pulmonary fibrosis	https://pubmed.ncbi.nlm.nih.gov/40654335/
SRSF9		various cancers	https://pubmed.ncbi.nlm.nih.gov/41399527/
