# Supplementary material for: Interdependent Regulation of Alternative Splicing by Serine/Arginine-Rich and Heterogeneous Nuclear Ribonucleoprotein Splicing Factors
Source: Genes (Basel). 2026 Jan 9;17(1):78. doi: 10.3390/genes17010078 (PMC12840759; doi:10.3390/genes17010078)
Supplement: Supplementary file 1 [file genes-17-00078-s001.zip › Supplemental_Table S6.xlsx]

## Sheet: Sheet1
	all	HepG2&K562	Hela&HepG2	Hela&K562
hnRNPK	0	2	3	4
hnRNPC	1	8	8	9
hnRNPL	0	3	3	0
SRSF9	0	0	1	0
hnRNPU	0	3	1	0
SRSF7	0	0	1	1
hnRNPA2B1	0	1	1	0
SRSF1	0	7	2	4
hnRNPF	0	0	0	0
